# Supplementary material for: Expression and regulation of long noncoding RNAs during the osteogenic differentiation of periodontal ligament stem cells in the inflammatory microenvironment
Source: Sci Rep. 2017 Oct 25;7:13991. doi: 10.1038/s41598-017-14451-4 (PMC5656573; doi:10.1038/s41598-017-14451-4)
Supplement: Supplementary file 2 — Supplementary Table 1 [file 41598_2017_14451_MOESM2_ESM.xlsx]

## Sheet: lncRNA.final.v2
chr11	known	exon	76215987	76216025	.	-	.	gene_id "LINC-WNT11-1"	transcript_id "LINC-WNT11-1:1"	dist "220"
chr11	known	exon	76215238	76215292	.	-	.	gene_id "LINC-WNT11-1"	transcript_id "LINC-WNT11-1:1"	dist "220"
chr11	known	exon	76210956	76211249	.	-	.	gene_id "LINC-WNT11-1"	transcript_id "LINC-WNT11-1:1"	dist "220"
chr11	known	exon	61163746	61165341	.	+	.	gene_id "LINC-VPS37C-1"	transcript_id "LINC-VPS37C-1:1"	dist "2129"
chr11	known	exon	61166554	61166649	.	+	.	gene_id "LINC-VPS37C-1"	transcript_id "LINC-VPS37C-1:1"	dist "2129"
chr11	known	exon	61167277	61167642	.	+	.	gene_id "LINC-VPS37C-2"	transcript_id "LINC-VPS37C-2:1"	dist "5660"
chr11	known	exon	61176550	61176576	.	+	.	gene_id "LINC-VPS37C-3"	transcript_id "LINC-VPS37C-3:1"	dist "14271"
chr11	known	exon	61175888	61176167	.	+	.	gene_id "LINC-VPS37C-3"	transcript_id "LINC-VPS37C-3:1"	dist "14271"
chr11	known	exon	61176551	61176576	.	+	.	gene_id "LINC-VPS37C-3"	transcript_id "LINC-VPS37C-3:2"	dist "14271"
chr11	known	exon	61175889	61176167	.	+	.	gene_id "LINC-VPS37C-3"	transcript_id "LINC-VPS37C-3:2"	dist "14271"
chr2	known	exon	112590796	112590880	.	+	.	gene_id "LINC-CHCHD5-1"	transcript_id "LINC-CHCHD5-1:1"	dist "1521"
chr2	known	exon	112591496	112591939	.	+	.	gene_id "LINC-CHCHD5-1"	transcript_id "LINC-CHCHD5-1:1"	dist "1521"
chr2	known	exon	112595993	112596813	.	+	.	gene_id "LINC-CHCHD5-2"	transcript_id "LINC-CHCHD5-2:1"	dist "6718"
chr2	known	exon	112607441	112608471	.	+	.	gene_id "LINC-CHCHD5-3"	transcript_id "LINC-CHCHD5-3:1"	dist "18166"
chr16	known	exon	1986347	1986771	.	-	.	gene_id "SYNGR3-AS-1"	transcript_id "SYNGR3-AS-1:1"	dist "0"
chr16	known	exon	1984877	1984983	.	-	.	gene_id "SYNGR3-AS-1"	transcript_id "SYNGR3-AS-1:1"	dist "0"
chr16	known	exon	1990319	1990357	.	-	.	gene_id "SYNGR3-AS-1"	transcript_id "SYNGR3-AS-1:1"	dist "0"
chr20	known	exon	63194241	63194578	.	+	.	gene_id "LINC-YTHDF1-1"	transcript_id "LINC-YTHDF1-1:1"	dist "851"
chr20	known	exon	63192596	63193710	.	-	.	gene_id "LINC-YTHDF1-2"	transcript_id "LINC-YTHDF1-2:1"	dist "1719"
chr20	known	exon	63188375	63190805	.	-	.	gene_id "LINC-YTHDF1-2"	transcript_id "LINC-YTHDF1-2:1"	dist "1719"
chr20	known	exon	63218041	63218502	.	+	.	gene_id "LINC-YTHDF1-3"	transcript_id "LINC-YTHDF1-3:1"	dist "1807"
chr20	known	exon	63166028	63167150	.	-	.	gene_id "LINC-YTHDF1-4"	transcript_id "LINC-YTHDF1-4:1"	dist "14526"
chr20	known	exon	63180716	63180903	.	-	.	gene_id "LINC-YTHDF1-4"	transcript_id "LINC-YTHDF1-4:1"	dist "14526"
chr20	known	exon	63166028	63167150	.	-	.	gene_id "LINC-YTHDF1-4"	transcript_id "LINC-YTHDF1-4:2"	dist "14526"
chr20	known	exon	63167374	63167441	.	-	.	gene_id "LINC-YTHDF1-4"	transcript_id "LINC-YTHDF1-4:2"	dist "14526"
chr20	known	exon	63144288	63144747	.	-	.	gene_id "LINC-YTHDF1-5"	transcript_id "LINC-YTHDF1-5:1"	dist "43366"
chr20	known	exon	63151970	63152063	.	-	.	gene_id "LINC-YTHDF1-5"	transcript_id "LINC-YTHDF1-5:1"	dist "43366"
chr20	known	exon	63146844	63146973	.	-	.	gene_id "LINC-YTHDF1-5"	transcript_id "LINC-YTHDF1-5:1"	dist "43366"
chr20	known	exon	63130191	63130307	.	-	.	gene_id "LINC-YTHDF1-6"	transcript_id "LINC-YTHDF1-6:1"	dist "65122"
chr20	known	exon	63116296	63117152	.	-	.	gene_id "LINC-YTHDF1-6"	transcript_id "LINC-YTHDF1-6:1"	dist "65122"
chr20	known	exon	63127495	63129459	.	-	.	gene_id "LINC-YTHDF1-7"	transcript_id "LINC-YTHDF1-7:1"	dist "65970"
chr20	known	exon	63116842	63118628	.	+	.	gene_id "LINC-YTHDF1-8"	transcript_id "LINC-YTHDF1-8:1"	dist "76222"
chr20	known	exon	63116217	63116485	.	+	.	gene_id "LINC-YTHDF1-8"	transcript_id "LINC-YTHDF1-8:1"	dist "76222"
chr20	known	exon	63119116	63119207	.	+	.	gene_id "LINC-YTHDF1-8"	transcript_id "LINC-YTHDF1-8:1"	dist "76222"
chr20	known	exon	63103635	63104386	.	+	.	gene_id "LINC-YTHDF1-9"	transcript_id "LINC-YTHDF1-9:1"	dist "91043"
chr20	known	exon	63103213	63103254	.	+	.	gene_id "LINC-YTHDF1-9"	transcript_id "LINC-YTHDF1-9:1"	dist "91043"
chr20	known	exon	63101292	63103254	.	+	.	gene_id "LINC-YTHDF1-9"	transcript_id "LINC-YTHDF1-9:2"	dist "91043"
chr20	known	exon	63103555	63104386	.	+	.	gene_id "LINC-YTHDF1-9"	transcript_id "LINC-YTHDF1-9:2"	dist "91043"
chr20	known	exon	63103555	63104386	.	+	.	gene_id "LINC-YTHDF1-9"	transcript_id "LINC-YTHDF1-9:3"	dist "91043"
chr20	known	exon	63102894	63103222	.	+	.	gene_id "LINC-YTHDF1-9"	transcript_id "LINC-YTHDF1-9:3"	dist "91043"
chr6	known	exon	136918798	136922263	.	-	.	gene_id "LINC-SLC35D3-1"	transcript_id "LINC-SLC35D3-1:1"	dist "1"
chr1	known	exon	86650240	86650381	.	-	.	gene_id "CLCA4-AS-1"	transcript_id "CLCA4-AS-1:1"	dist "0"
chr1	known	exon	86693163	86693203	.	-	.	gene_id "CLCA4-AS-1"	transcript_id "CLCA4-AS-1:1"	dist "0"
chr1	known	exon	86571181	86571408	.	-	.	gene_id "CLCA4-AS-1"	transcript_id "CLCA4-AS-1:1"	dist "0"
chr1	known	exon	86647937	86648047	.	-	.	gene_id "CLCA4-AS-1"	transcript_id "CLCA4-AS-1:1"	dist "0"
chr14	known	exon	62069518	62069716	.	-	.	gene_id "SYT16-AS-1"	transcript_id "SYT16-AS-1:1"	dist "0"
chr14	known	exon	62077605	62077669	.	-	.	gene_id "SYT16-AS-1"	transcript_id "SYT16-AS-1:1"	dist "0"
chr14	known	exon	62081097	62081154	.	-	.	gene_id "SYT16-AS-1"	transcript_id "SYT16-AS-1:1"	dist "0"
chr14	known	exon	62103378	62103781	.	-	.	gene_id "SYT16-AS-2"	transcript_id "SYT16-AS-2:1"	dist "0"
chr14	known	exon	62104828	62104932	.	-	.	gene_id "SYT16-AS-2"	transcript_id "SYT16-AS-2:1"	dist "0"
chr14	known	exon	62114601	62114743	.	-	.	gene_id "SYT16-AS-2"	transcript_id "SYT16-AS-2:1"	dist "0"
chr14	known	exon	62117091	62117175	.	-	.	gene_id "SYT16-AS-2"	transcript_id "SYT16-AS-2:1"	dist "0"
chr3	known	exon	17126452	17126899	.	+	.	gene_id "LINC-PLCL2-1"	transcript_id "LINC-PLCL2-1:1"	dist "25386"
chr3	known	exon	17130324	17131583	.	+	.	gene_id "LINC-PLCL2-1"	transcript_id "LINC-PLCL2-1:1"	dist "25386"
chr3	known	exon	17115980	17116095	.	+	.	gene_id "LINC-PLCL2-1"	transcript_id "LINC-PLCL2-1:1"	dist "25386"
chr3	known	exon	16746789	16746847	.	+	.	gene_id "LINC-PLCL2-2"	transcript_id "LINC-PLCL2-2:1"	dist "53007"
chr3	known	exon	16749469	16749644	.	+	.	gene_id "LINC-PLCL2-2"	transcript_id "LINC-PLCL2-2:1"	dist "53007"
chr3	known	exon	16746789	16746847	.	+	.	gene_id "LINC-PLCL2-2"	transcript_id "LINC-PLCL2-2:2"	dist "53007"
chr3	known	exon	16747057	16747232	.	+	.	gene_id "LINC-PLCL2-2"	transcript_id "LINC-PLCL2-2:2"	dist "53007"
chr21	known	exon	34370520	34371160	.	-	.	gene_id "SMIM11A-AS-1"	transcript_id "SMIM11A-AS-1:1"	dist "0"
chr21	known	exon	34375237	34375766	.	-	.	gene_id "SMIM11A-AS-1"	transcript_id "SMIM11A-AS-1:1"	dist "0"
chr6	known	exon	108230208	108230427	.	+	.	gene_id "SNX3-AS-1"	transcript_id "SNX3-AS-1:1"	dist "0"
chr6	known	exon	108262895	108266085	.	+	.	gene_id "SNX3-AS-1"	transcript_id "SNX3-AS-1:1"	dist "0"
chr6	known	exon	108262895	108266085	.	+	.	gene_id "SNX3-AS-1"	transcript_id "SNX3-AS-1:2"	dist "0"
chr6	known	exon	108230326	108230468	.	+	.	gene_id "SNX3-AS-1"	transcript_id "SNX3-AS-1:2"	dist "0"
chr6	known	exon	31934474	31934632	.	-	.	gene_id "XXbac-BPG116M5.17-AS-1"	transcript_id "XXbac-BPG116M5.17-AS-1:1"	dist "0"
chr6	known	exon	31935340	31935402	.	-	.	gene_id "XXbac-BPG116M5.17-AS-1"	transcript_id "XXbac-BPG116M5.17-AS-1:1"	dist "0"
chr6	known	exon	31941185	31941724	.	-	.	gene_id "XXbac-BPG116M5.17-AS-1"	transcript_id "XXbac-BPG116M5.17-AS-1:1"	dist "0"
chr1	known	exon	51561736	51561754	.	-	.	gene_id "LINC-OSBPL9-1"	transcript_id "LINC-OSBPL9-1:1"	dist "15425"
chr1	known	exon	51561335	51561729	.	-	.	gene_id "LINC-OSBPL9-1"	transcript_id "LINC-OSBPL9-1:1"	dist "15425"
chr9	known	exon	85756042	85756220	.	-	.	gene_id "LINC-AGTPBP1-1"	transcript_id "LINC-AGTPBP1-1:1"	dist "14013"
chr9	known	exon	85764744	85764801	.	-	.	gene_id "LINC-AGTPBP1-1"	transcript_id "LINC-AGTPBP1-1:1"	dist "14013"
chr9	known	exon	85764921	85765217	.	-	.	gene_id "LINC-AGTPBP1-1"	transcript_id "LINC-AGTPBP1-1:1"	dist "14013"
chr9	known	exon	85786438	85786551	.	-	.	gene_id "LINC-AGTPBP1-2"	transcript_id "LINC-AGTPBP1-2:1"	dist "43693"
chr9	known	exon	85787884	85788038	.	-	.	gene_id "LINC-AGTPBP1-2"	transcript_id "LINC-AGTPBP1-2:1"	dist "43693"
chr9	known	exon	85785999	85786175	.	-	.	gene_id "LINC-AGTPBP1-2"	transcript_id "LINC-AGTPBP1-2:1"	dist "43693"
chr9	known	exon	85791487	85791534	.	-	.	gene_id "LINC-AGTPBP1-2"	transcript_id "LINC-AGTPBP1-2:1"	dist "43693"
chr9	known	exon	85803270	85803609	.	-	.	gene_id "LINC-AGTPBP1-2"	transcript_id "LINC-AGTPBP1-2:2"	dist "43693"
chr9	known	exon	85802701	85802829	.	-	.	gene_id "LINC-AGTPBP1-2"	transcript_id "LINC-AGTPBP1-2:2"	dist "43693"
chr9	known	exon	85793421	85793529	.	-	.	gene_id "LINC-AGTPBP1-2"	transcript_id "LINC-AGTPBP1-2:2"	dist "43693"
chr9	known	exon	85791487	85791536	.	-	.	gene_id "LINC-AGTPBP1-2"	transcript_id "LINC-AGTPBP1-2:2"	dist "43693"
chr9	known	exon	85804575	85805638	.	-	.	gene_id "LINC-AGTPBP1-2"	transcript_id "LINC-AGTPBP1-2:2"	dist "43693"
chr9	known	exon	85787826	85788038	.	-	.	gene_id "LINC-AGTPBP1-2"	transcript_id "LINC-AGTPBP1-2:2"	dist "43693"
chr9	known	exon	85786438	85786551	.	-	.	gene_id "LINC-AGTPBP1-2"	transcript_id "LINC-AGTPBP1-2:2"	dist "43693"
chr9	known	exon	85785999	85786175	.	-	.	gene_id "LINC-AGTPBP1-2"	transcript_id "LINC-AGTPBP1-2:2"	dist "43693"
chr9	known	exon	85792181	85792252	.	-	.	gene_id "LINC-AGTPBP1-2"	transcript_id "LINC-AGTPBP1-2:2"	dist "43693"
chr9	known	exon	85786284	85786529	.	-	.	gene_id "LINC-AGTPBP1-2"	transcript_id "LINC-AGTPBP1-2:3"	dist "43693"
chr9	known	exon	85785999	85786175	.	-	.	gene_id "LINC-AGTPBP1-2"	transcript_id "LINC-AGTPBP1-2:3"	dist "43693"
chr9	known	exon	85786438	85786551	.	-	.	gene_id "LINC-AGTPBP1-2"	transcript_id "LINC-AGTPBP1-2:4"	dist "43693"
chr9	known	exon	85791487	85791539	.	-	.	gene_id "LINC-AGTPBP1-2"	transcript_id "LINC-AGTPBP1-2:4"	dist "43693"
chr9	known	exon	85785722	85785914	.	-	.	gene_id "LINC-AGTPBP1-2"	transcript_id "LINC-AGTPBP1-2:4"	dist "43693"
chr9	known	exon	85791487	85791536	.	-	.	gene_id "LINC-AGTPBP1-2"	transcript_id "LINC-AGTPBP1-2:5"	dist "43693"
chr9	known	exon	85786438	85786551	.	-	.	gene_id "LINC-AGTPBP1-2"	transcript_id "LINC-AGTPBP1-2:5"	dist "43693"
chr9	known	exon	85785999	85786175	.	-	.	gene_id "LINC-AGTPBP1-2"	transcript_id "LINC-AGTPBP1-2:5"	dist "43693"
chr9	known	exon	85792181	85792252	.	-	.	gene_id "LINC-AGTPBP1-2"	transcript_id "LINC-AGTPBP1-2:5"	dist "43693"
chr9	known	exon	85793421	85793480	.	-	.	gene_id "LINC-AGTPBP1-2"	transcript_id "LINC-AGTPBP1-2:5"	dist "43693"
chr9	known	exon	85492990	85494094	.	+	.	gene_id "LINC-AGTPBP1-3"	transcript_id "LINC-AGTPBP1-3:1"	dist "52445"
chr9	known	exon	85492579	85492691	.	+	.	gene_id "LINC-AGTPBP1-3"	transcript_id "LINC-AGTPBP1-3:1"	dist "52445"
chr9	known	exon	85488885	85489115	.	-	.	gene_id "LINC-AGTPBP1-4"	transcript_id "LINC-AGTPBP1-4:1"	dist "57424"
chr9	known	exon	85461695	85461878	.	+	.	gene_id "LINC-AGTPBP1-5"	transcript_id "LINC-AGTPBP1-5:1"	dist "79153"
chr9	known	exon	85461083	85461280	.	+	.	gene_id "LINC-AGTPBP1-5"	transcript_id "LINC-AGTPBP1-5:1"	dist "79153"
chr9	known	exon	85461083	85461280	.	+	.	gene_id "LINC-AGTPBP1-5"	transcript_id "LINC-AGTPBP1-5:2"	dist "79153"
chr9	known	exon	85467203	85467386	.	+	.	gene_id "LINC-AGTPBP1-5"	transcript_id "LINC-AGTPBP1-5:2"	dist "79153"
chr9	known	exon	85454029	85454233	.	+	.	gene_id "LINC-AGTPBP1-6"	transcript_id "LINC-AGTPBP1-6:1"	dist "88626"
chr9	known	exon	85454328	85454432	.	+	.	gene_id "LINC-AGTPBP1-6"	transcript_id "LINC-AGTPBP1-6:1"	dist "88626"
chr9	known	exon	85454327	85454432	.	+	.	gene_id "LINC-AGTPBP1-6"	transcript_id "LINC-AGTPBP1-6:2"	dist "88626"
chr9	known	exon	85454028	85454233	.	+	.	gene_id "LINC-AGTPBP1-6"	transcript_id "LINC-AGTPBP1-6:2"	dist "88626"
chr9	known	exon	85454076	85454233	.	+	.	gene_id "LINC-AGTPBP1-6"	transcript_id "LINC-AGTPBP1-6:3"	dist "88626"
chr9	known	exon	85457341	85457913	.	+	.	gene_id "LINC-AGTPBP1-6"	transcript_id "LINC-AGTPBP1-6:3"	dist "88626"
chr9	known	exon	85443784	85443935	.	-	.	gene_id "LINC-AGTPBP1-7"	transcript_id "LINC-AGTPBP1-7:1"	dist "102604"
chr9	known	exon	85402055	85402687	.	-	.	gene_id "LINC-AGTPBP1-7"	transcript_id "LINC-AGTPBP1-7:1"	dist "102604"
chr3	known	exon	10771379	10771718	.	+	.	gene_id "LINC-SLC6A11-1"	transcript_id "LINC-SLC6A11-1:1"	dist "44482"
chr3	known	exon	10767464	10767575	.	+	.	gene_id "LINC-SLC6A11-1"	transcript_id "LINC-SLC6A11-1:1"	dist "44482"
chr20	known	exon	57599695	57600228	.	-	.	gene_id "LINC-ZBP1-1"	transcript_id "LINC-ZBP1-1:1"	dist "2646"
chr20	known	exon	57600912	57601200	.	-	.	gene_id "LINC-ZBP1-1"	transcript_id "LINC-ZBP1-1:1"	dist "2646"
chr3	known	exon	190698551	190698848	.	-	.	gene_id "LINC-IL1RAP-1"	transcript_id "LINC-IL1RAP-1:1"	dist "38173"
chr3	known	exon	190697923	190698150	.	-	.	gene_id "LINC-IL1RAP-1"	transcript_id "LINC-IL1RAP-1:1"	dist "38173"
chr3	known	exon	35871866	35872198	.	+	.	gene_id "LINC-ARPP21-1"	transcript_id "LINC-ARPP21-1:1"	dist "77370"
chr3	known	exon	34872641	34873854	.	+	.	gene_id "LINC-ARPP21-2"	transcript_id "LINC-ARPP21-2:1"	dist "765091"
chr11	known	exon	46873074	46874416	.	+	.	gene_id "LRP4-AS-1"	transcript_id "LRP4-AS-1:1"	dist "0"
chr11	known	exon	46852852	46852946	.	+	.	gene_id "LRP4-AS-1"	transcript_id "LRP4-AS-1:1"	dist "0"
chr11	known	exon	46846610	46846717	.	+	.	gene_id "LRP4-AS-1"	transcript_id "LRP4-AS-1:1"	dist "0"
chr11	known	exon	46846412	46846499	.	+	.	gene_id "LRP4-AS-1"	transcript_id "LRP4-AS-1:1"	dist "0"
chr11	known	exon	46873074	46874416	.	+	.	gene_id "LRP4-AS-1"	transcript_id "LRP4-AS-1:2"	dist "0"
chr11	known	exon	46846610	46846717	.	+	.	gene_id "LRP4-AS-1"	transcript_id "LRP4-AS-1:2"	dist "0"
chr11	known	exon	46846411	46846499	.	+	.	gene_id "LRP4-AS-1"	transcript_id "LRP4-AS-1:2"	dist "0"
chr11	known	exon	32795990	32796273	.	-	.	gene_id "LINC-CCDC73-1"	transcript_id "LINC-CCDC73-1:1"	dist "1332"
chr11	known	exon	32801695	32801951	.	+	.	gene_id "LINC-CCDC73-2"	transcript_id "LINC-CCDC73-2:1"	dist "7037"
chr2	known	exon	98768611	98768786	.	-	.	gene_id "LINC-KIAA1211L-1"	transcript_id "LINC-KIAA1211L-1:1"	dist "20926"
chr2	known	exon	98771989	98772279	.	-	.	gene_id "LINC-KIAA1211L-1"	transcript_id "LINC-KIAA1211L-1:1"	dist "20926"
chr2	known	exon	98761063	98762578	.	-	.	gene_id "LINC-KIAA1211L-1"	transcript_id "LINC-KIAA1211L-1:1"	dist "20926"
chr2	known	exon	98771619	98771900	.	-	.	gene_id "LINC-KIAA1211L-1"	transcript_id "LINC-KIAA1211L-1:1"	dist "20926"
chr2	known	exon	98768902	98769046	.	-	.	gene_id "LINC-KIAA1211L-1"	transcript_id "LINC-KIAA1211L-1:1"	dist "20926"
chr2	known	exon	98768611	98768786	.	-	.	gene_id "LINC-KIAA1211L-1"	transcript_id "LINC-KIAA1211L-1:2"	dist "20926"
chr2	known	exon	98771619	98771908	.	-	.	gene_id "LINC-KIAA1211L-1"	transcript_id "LINC-KIAA1211L-1:2"	dist "20926"
chr2	known	exon	98772019	98772142	.	-	.	gene_id "LINC-KIAA1211L-1"	transcript_id "LINC-KIAA1211L-1:2"	dist "20926"
chr2	known	exon	98761063	98762578	.	-	.	gene_id "LINC-KIAA1211L-1"	transcript_id "LINC-KIAA1211L-1:2"	dist "20926"
chr2	known	exon	98772812	98772920	.	-	.	gene_id "LINC-KIAA1211L-1"	transcript_id "LINC-KIAA1211L-1:2"	dist "20926"
chr2	known	exon	98768902	98769046	.	-	.	gene_id "LINC-KIAA1211L-1"	transcript_id "LINC-KIAA1211L-1:2"	dist "20926"
chr2	known	exon	98771250	98771900	.	-	.	gene_id "LINC-KIAA1211L-1"	transcript_id "LINC-KIAA1211L-1:3"	dist "20926"
chr2	known	exon	98771989	98772279	.	-	.	gene_id "LINC-KIAA1211L-1"	transcript_id "LINC-KIAA1211L-1:3"	dist "20926"
chr2	known	exon	98761063	98762578	.	-	.	gene_id "LINC-KIAA1211L-1"	transcript_id "LINC-KIAA1211L-1:4"	dist "20926"
chr2	known	exon	98771619	98771900	.	-	.	gene_id "LINC-KIAA1211L-1"	transcript_id "LINC-KIAA1211L-1:4"	dist "20926"
chr2	known	exon	98768611	98768727	.	-	.	gene_id "LINC-KIAA1211L-1"	transcript_id "LINC-KIAA1211L-1:4"	dist "20926"
chr2	known	exon	98771989	98772089	.	-	.	gene_id "LINC-KIAA1211L-1"	transcript_id "LINC-KIAA1211L-1:4"	dist "20926"
chr2	known	exon	98768902	98769046	.	-	.	gene_id "LINC-KIAA1211L-1"	transcript_id "LINC-KIAA1211L-1:4"	dist "20926"
chr14	known	exon	63747310	63747332	.	-	.	gene_id "LINC-SGPP1-1"	transcript_id "LINC-SGPP1-1:1"	dist "17934"
chr14	known	exon	63745973	63746155	.	-	.	gene_id "LINC-SGPP1-1"	transcript_id "LINC-SGPP1-1:1"	dist "17934"
chr15	known	exon	78753113	78753390	.	+	.	gene_id "LINC-ADAMTS7-1"	transcript_id "LINC-ADAMTS7-1:1"	dist "5813"
chr15	known	exon	78752037	78752237	.	+	.	gene_id "LINC-ADAMTS7-1"	transcript_id "LINC-ADAMTS7-1:1"	dist "5813"
chr7	known	exon	130141612	130141772	.	+	.	gene_id "LINC-KLHDC10-1"	transcript_id "LINC-KLHDC10-1:1"	dist "5343"
chr7	known	exon	130141063	130141226	.	+	.	gene_id "LINC-KLHDC10-1"	transcript_id "LINC-KLHDC10-1:1"	dist "5343"
chr7	known	exon	130142155	130142615	.	+	.	gene_id "LINC-KLHDC10-1"	transcript_id "LINC-KLHDC10-1:1"	dist "5343"
chr7	known	exon	130141738	130141772	.	+	.	gene_id "LINC-KLHDC10-1"	transcript_id "LINC-KLHDC10-1:2"	dist "5343"
chr7	known	exon	130142259	130142615	.	+	.	gene_id "LINC-KLHDC10-1"	transcript_id "LINC-KLHDC10-1:2"	dist "5343"
chr7	known	exon	28987028	28987109	.	+	.	gene_id "LINC-CPVL-1"	transcript_id "LINC-CPVL-1:1"	dist "6332"
chr7	known	exon	28988404	28988899	.	+	.	gene_id "LINC-CPVL-1"	transcript_id "LINC-CPVL-1:1"	dist "6332"
chr12	known	exon	64042805	64042940	.	-	.	gene_id "SRGAP1-AS-1"	transcript_id "SRGAP1-AS-1:1"	dist "0"
chr12	known	exon	64038562	64038963	.	-	.	gene_id "SRGAP1-AS-1"	transcript_id "SRGAP1-AS-1:1"	dist "0"
chr12	known	exon	64097486	64097618	.	-	.	gene_id "SRGAP1-AS-1"	transcript_id "SRGAP1-AS-1:1"	dist "0"
chr12	known	exon	64108763	64109096	.	-	.	gene_id "SRGAP1-AS-2"	transcript_id "SRGAP1-AS-2:1"	dist "0"
chr12	known	exon	64120434	64120489	.	-	.	gene_id "SRGAP1-AS-2"	transcript_id "SRGAP1-AS-2:1"	dist "0"
chr12	known	exon	64147540	64147857	.	-	.	gene_id "SRGAP1-AS-3"	transcript_id "SRGAP1-AS-3:1"	dist "0"
chr12	known	exon	64146388	64146531	.	-	.	gene_id "SRGAP1-AS-3"	transcript_id "SRGAP1-AS-3:1"	dist "0"
chr4	known	exon	39641698	39641762	.	+	.	gene_id "LINC-SMIM14-1"	transcript_id "LINC-SMIM14-1:1"	dist "50"
chr4	known	exon	39639159	39639294	.	+	.	gene_id "LINC-SMIM14-1"	transcript_id "LINC-SMIM14-1:1"	dist "50"
chr4	known	exon	39639181	39639549	.	+	.	gene_id "LINC-SMIM14-1"	transcript_id "LINC-SMIM14-1:2"	dist "50"
chr4	known	exon	39651266	39652072	.	+	.	gene_id "LINC-SMIM14-1"	transcript_id "LINC-SMIM14-1:2"	dist "50"
chr4	known	exon	39641694	39641792	.	+	.	gene_id "LINC-SMIM14-1"	transcript_id "LINC-SMIM14-1:2"	dist "50"
chr4	known	exon	39651266	39652072	.	+	.	gene_id "LINC-SMIM14-1"	transcript_id "LINC-SMIM14-1:3"	dist "50"
chr4	known	exon	39639140	39639294	.	+	.	gene_id "LINC-SMIM14-1"	transcript_id "LINC-SMIM14-1:3"	dist "50"
chr4	known	exon	39641694	39641792	.	+	.	gene_id "LINC-SMIM14-1"	transcript_id "LINC-SMIM14-1:3"	dist "50"
chr4	known	exon	39651266	39651406	.	+	.	gene_id "LINC-SMIM14-1"	transcript_id "LINC-SMIM14-1:4"	dist "50"
chr4	known	exon	39650377	39650454	.	+	.	gene_id "LINC-SMIM14-1"	transcript_id "LINC-SMIM14-1:4"	dist "50"
chr4	known	exon	39653373	39653465	.	+	.	gene_id "LINC-SMIM14-1"	transcript_id "LINC-SMIM14-1:4"	dist "50"
chr4	known	exon	39639140	39639294	.	+	.	gene_id "LINC-SMIM14-1"	transcript_id "LINC-SMIM14-1:4"	dist "50"
chr4	known	exon	39641694	39641792	.	+	.	gene_id "LINC-SMIM14-1"	transcript_id "LINC-SMIM14-1:4"	dist "50"
chr4	known	exon	39666123	39666644	.	+	.	gene_id "LINC-SMIM14-1"	transcript_id "LINC-SMIM14-1:4"	dist "50"
chr4	known	exon	39654387	39654509	.	+	.	gene_id "LINC-SMIM14-1"	transcript_id "LINC-SMIM14-1:5"	dist "50"
chr4	known	exon	39653407	39653465	.	+	.	gene_id "LINC-SMIM14-1"	transcript_id "LINC-SMIM14-1:5"	dist "50"
chr4	known	exon	39666123	39666644	.	+	.	gene_id "LINC-SMIM14-1"	transcript_id "LINC-SMIM14-1:5"	dist "50"
chr19	known	exon	36014508	36014586	.	+	.	gene_id "THAP8-AS-1"	transcript_id "THAP8-AS-1:1"	dist "0"
chr19	known	exon	36016812	36016960	.	+	.	gene_id "THAP8-AS-1"	transcript_id "THAP8-AS-1:1"	dist "0"
chr19	known	exon	36045709	36045973	.	+	.	gene_id "THAP8-AS-1"	transcript_id "THAP8-AS-1:1"	dist "0"
chr19	known	exon	36019234	36019384	.	+	.	gene_id "THAP8-AS-1"	transcript_id "THAP8-AS-1:1"	dist "0"
chrX	known	exon	93573834	93574579	.	+	.	gene_id "LINC-NAP1L3-1"	transcript_id "LINC-NAP1L3-1:1"	dist "96351"
chr11	known	exon	59706057	59706383	.	-	.	gene_id "LINC-OR10V1-1"	transcript_id "LINC-OR10V1-1:1"	dist "6440"
chr1	known	exon	150158549	150159646	.	-	.	gene_id "PLEKHO1-AS-1"	transcript_id "PLEKHO1-AS-1:1"	dist "0"
chr1	known	exon	150157806	150158410	.	-	.	gene_id "PLEKHO1-AS-1"	transcript_id "PLEKHO1-AS-1:1"	dist "0"
chr1	known	exon	27669490	27669586	.	+	.	gene_id "IFI6-AS-1"	transcript_id "IFI6-AS-1:1"	dist "0"
chr1	known	exon	27675728	27675859	.	+	.	gene_id "IFI6-AS-1"	transcript_id "IFI6-AS-1:1"	dist "0"
chr1	known	exon	27702801	27703063	.	+	.	gene_id "IFI6-AS-1"	transcript_id "IFI6-AS-1:1"	dist "0"
chr1	known	exon	27669490	27669540	.	+	.	gene_id "IFI6-AS-1"	transcript_id "IFI6-AS-1:2"	dist "0"
chr1	known	exon	27675728	27675859	.	+	.	gene_id "IFI6-AS-1"	transcript_id "IFI6-AS-1:2"	dist "0"
chr1	known	exon	27683179	27683371	.	+	.	gene_id "IFI6-AS-1"	transcript_id "IFI6-AS-1:2"	dist "0"
chr1	known	exon	27670312	27670429	.	+	.	gene_id "IFI6-AS-1"	transcript_id "IFI6-AS-1:3"	dist "0"
chr1	known	exon	27669490	27669586	.	+	.	gene_id "IFI6-AS-1"	transcript_id "IFI6-AS-1:3"	dist "0"
chr1	known	exon	27675728	27675859	.	+	.	gene_id "IFI6-AS-1"	transcript_id "IFI6-AS-1:3"	dist "0"
chr1	known	exon	27669907	27670026	.	+	.	gene_id "IFI6-AS-1"	transcript_id "IFI6-AS-1:3"	dist "0"
chr1	known	exon	27702801	27703063	.	+	.	gene_id "IFI6-AS-1"	transcript_id "IFI6-AS-1:3"	dist "0"
chr1	known	exon	27670312	27670429	.	+	.	gene_id "IFI6-AS-1"	transcript_id "IFI6-AS-1:4"	dist "0"
chr1	known	exon	27669490	27669586	.	+	.	gene_id "IFI6-AS-1"	transcript_id "IFI6-AS-1:4"	dist "0"
chr1	known	exon	27675728	27675859	.	+	.	gene_id "IFI6-AS-1"	transcript_id "IFI6-AS-1:4"	dist "0"
chr1	known	exon	27702801	27703063	.	+	.	gene_id "IFI6-AS-1"	transcript_id "IFI6-AS-1:4"	dist "0"
chr1	known	exon	27669490	27669540	.	+	.	gene_id "IFI6-AS-1"	transcript_id "IFI6-AS-1:5"	dist "0"
chr1	known	exon	27690577	27691032	.	+	.	gene_id "IFI6-AS-1"	transcript_id "IFI6-AS-1:5"	dist "0"
chr1	known	exon	27675728	27675859	.	+	.	gene_id "IFI6-AS-1"	transcript_id "IFI6-AS-1:5"	dist "0"
chr8	known	exon	125003870	125005981	.	-	.	gene_id "SQLE-AS-1"	transcript_id "SQLE-AS-1:1"	dist "0"
chr8	known	exon	125006889	125009074	.	-	.	gene_id "SQLE-AS-1"	transcript_id "SQLE-AS-1:1"	dist "0"
chr6	known	exon	31059408	31059890	.	+	.	gene_id "LINC-MUC22-1"	transcript_id "LINC-MUC22-1:1"	dist "18048"
chr6	known	exon	31054207	31054505	.	+	.	gene_id "LINC-MUC22-1"	transcript_id "LINC-MUC22-1:1"	dist "18048"
chr6	known	exon	31053450	31053531	.	+	.	gene_id "LINC-MUC22-1"	transcript_id "LINC-MUC22-1:2"	dist "18048"
chr6	known	exon	31054100	31054516	.	+	.	gene_id "LINC-MUC22-1"	transcript_id "LINC-MUC22-1:2"	dist "18048"
chr6	known	exon	31055710	31056910	.	+	.	gene_id "LINC-MUC22-1"	transcript_id "LINC-MUC22-1:2"	dist "18048"
chr6	known	exon	31059408	31059890	.	+	.	gene_id "LINC-MUC22-1"	transcript_id "LINC-MUC22-1:2"	dist "18048"
chr6	known	exon	31053500	31053531	.	+	.	gene_id "LINC-MUC22-1"	transcript_id "LINC-MUC22-1:3"	dist "18048"
chr6	known	exon	31055710	31056474	.	+	.	gene_id "LINC-MUC22-1"	transcript_id "LINC-MUC22-1:3"	dist "18048"
chr6	known	exon	31053485	31053531	.	+	.	gene_id "LINC-MUC22-1"	transcript_id "LINC-MUC22-1:4"	dist "18048"
chr6	known	exon	31059408	31059890	.	+	.	gene_id "LINC-MUC22-1"	transcript_id "LINC-MUC22-1:4"	dist "18048"
chr6	known	exon	31053450	31053531	.	+	.	gene_id "LINC-MUC22-1"	transcript_id "LINC-MUC22-1:5"	dist "18048"
chr6	known	exon	31054100	31054516	.	+	.	gene_id "LINC-MUC22-1"	transcript_id "LINC-MUC22-1:5"	dist "18048"
chr6	known	exon	31056218	31056910	.	+	.	gene_id "LINC-MUC22-1"	transcript_id "LINC-MUC22-1:5"	dist "18048"
chr6	known	exon	31059408	31059890	.	+	.	gene_id "LINC-MUC22-1"	transcript_id "LINC-MUC22-1:5"	dist "18048"
chr6	known	exon	31055812	31056474	.	+	.	gene_id "LINC-MUC22-1"	transcript_id "LINC-MUC22-1:6"	dist "18048"
chr6	known	exon	31054202	31054516	.	+	.	gene_id "LINC-MUC22-1"	transcript_id "LINC-MUC22-1:6"	dist "18048"
chr1	known	exon	35573572	35573747	.	-	.	gene_id "TFAP2E-AS-1"	transcript_id "TFAP2E-AS-1:1"	dist "0"
chr1	known	exon	35569813	35569919	.	-	.	gene_id "TFAP2E-AS-1"	transcript_id "TFAP2E-AS-1:1"	dist "0"
chr1	known	exon	35577322	35577729	.	-	.	gene_id "TFAP2E-AS-1"	transcript_id "TFAP2E-AS-1:2"	dist "0"
chr1	known	exon	35574360	35574698	.	-	.	gene_id "TFAP2E-AS-1"	transcript_id "TFAP2E-AS-1:2"	dist "0"
chr1	known	exon	35569813	35569919	.	-	.	gene_id "TFAP2E-AS-1"	transcript_id "TFAP2E-AS-1:2"	dist "0"
chrX	known	exon	111772401	111772741	.	+	.	gene_id "LINC-TRPC5-1"	transcript_id "LINC-TRPC5-1:1"	dist "1574"
chrX	known	exon	111767197	111767268	.	+	.	gene_id "LINC-TRPC5-1"	transcript_id "LINC-TRPC5-1:1"	dist "1574"
chrX	known	exon	111763569	111766155	.	+	.	gene_id "LINC-TRPC5-1"	transcript_id "LINC-TRPC5-1:1"	dist "1574"
chrX	known	exon	103601480	103607450	.	-	.	gene_id "LINC-TCEAL3-1"	transcript_id "LINC-TCEAL3-1:1"	dist "1"
chrX	known	exon	103596608	103598904	.	+	.	gene_id "LINC-TCEAL3-2"	transcript_id "LINC-TCEAL3-2:1"	dist "8547"
chr12	known	exon	67262329	67269280	.	-	.	gene_id "LINC-CAND1-1"	transcript_id "LINC-CAND1-1:1"	dist "1"
chr12	known	exon	67351436	67352039	.	+	.	gene_id "LINC-CAND1-2"	transcript_id "LINC-CAND1-2:1"	dist "31485"
chr12	known	exon	67394615	67394882	.	+	.	gene_id "LINC-CAND1-3"	transcript_id "LINC-CAND1-3:1"	dist "74664"
chr12	known	exon	67421157	67421304	.	+	.	gene_id "LINC-CAND1-3"	transcript_id "LINC-CAND1-3:1"	dist "74664"
chr12	known	exon	67424272	67424986	.	-	.	gene_id "LINC-CAND1-4"	transcript_id "LINC-CAND1-4:1"	dist "104321"
chr12	known	exon	67435332	67435516	.	-	.	gene_id "LINC-CAND1-5"	transcript_id "LINC-CAND1-5:1"	dist "115381"
chr12	known	exon	67435635	67435675	.	-	.	gene_id "LINC-CAND1-5"	transcript_id "LINC-CAND1-5:1"	dist "115381"
chr12	known	exon	67442294	67442559	.	-	.	gene_id "LINC-CAND1-6"	transcript_id "LINC-CAND1-6:1"	dist "121047"
chr12	known	exon	67440998	67441472	.	-	.	gene_id "LINC-CAND1-6"	transcript_id "LINC-CAND1-6:1"	dist "121047"
chr12	known	exon	67440998	67441472	.	-	.	gene_id "LINC-CAND1-6"	transcript_id "LINC-CAND1-6:2"	dist "121047"
chr12	known	exon	67442788	67443058	.	-	.	gene_id "LINC-CAND1-6"	transcript_id "LINC-CAND1-6:2"	dist "121047"
chr12	known	exon	67440998	67441472	.	-	.	gene_id "LINC-CAND1-6"	transcript_id "LINC-CAND1-6:3"	dist "121047"
chr12	known	exon	67442787	67443058	.	-	.	gene_id "LINC-CAND1-6"	transcript_id "LINC-CAND1-6:3"	dist "121047"
chr12	known	exon	67131567	67132205	.	-	.	gene_id "LINC-CAND1-7"	transcript_id "LINC-CAND1-7:1"	dist "137076"
chr12	known	exon	67094730	67094857	.	-	.	gene_id "LINC-CAND1-8"	transcript_id "LINC-CAND1-8:1"	dist "172875"
chr12	known	exon	67096106	67096380	.	-	.	gene_id "LINC-CAND1-8"	transcript_id "LINC-CAND1-8:1"	dist "172875"
chr12	known	exon	67077626	67077744	.	-	.	gene_id "LINC-CAND1-8"	transcript_id "LINC-CAND1-8:1"	dist "172875"
chr12	known	exon	67091547	67091628	.	-	.	gene_id "LINC-CAND1-8"	transcript_id "LINC-CAND1-8:1"	dist "172875"
chr12	known	exon	67094730	67094857	.	-	.	gene_id "LINC-CAND1-8"	transcript_id "LINC-CAND1-8:2"	dist "172875"
chr12	known	exon	67095527	67095554	.	-	.	gene_id "LINC-CAND1-8"	transcript_id "LINC-CAND1-8:2"	dist "172875"
chr12	known	exon	67091547	67091628	.	-	.	gene_id "LINC-CAND1-8"	transcript_id "LINC-CAND1-8:2"	dist "172875"
chr12	known	exon	67086778	67086948	.	-	.	gene_id "LINC-CAND1-8"	transcript_id "LINC-CAND1-8:2"	dist "172875"
chr12	known	exon	67094730	67094857	.	-	.	gene_id "LINC-CAND1-8"	transcript_id "LINC-CAND1-8:3"	dist "172875"
chr12	known	exon	67035508	67035663	.	-	.	gene_id "LINC-CAND1-8"	transcript_id "LINC-CAND1-8:3"	dist "172875"
chr12	known	exon	67091547	67091628	.	-	.	gene_id "LINC-CAND1-8"	transcript_id "LINC-CAND1-8:3"	dist "172875"
chr12	known	exon	67096106	67096406	.	-	.	gene_id "LINC-CAND1-8"	transcript_id "LINC-CAND1-8:3"	dist "172875"
chr12	known	exon	67037385	67037492	.	-	.	gene_id "LINC-CAND1-8"	transcript_id "LINC-CAND1-8:3"	dist "172875"
chr12	known	exon	67094730	67094857	.	-	.	gene_id "LINC-CAND1-8"	transcript_id "LINC-CAND1-8:4"	dist "172875"
chr12	known	exon	67096106	67096380	.	-	.	gene_id "LINC-CAND1-8"	transcript_id "LINC-CAND1-8:4"	dist "172875"
chr12	known	exon	67091547	67091628	.	-	.	gene_id "LINC-CAND1-8"	transcript_id "LINC-CAND1-8:4"	dist "172875"
chr12	known	exon	67085322	67085574	.	-	.	gene_id "LINC-CAND1-8"	transcript_id "LINC-CAND1-8:4"	dist "172875"
chr12	known	exon	67064990	67065278	.	-	.	gene_id "LINC-CAND1-9"	transcript_id "LINC-CAND1-9:1"	dist "204003"
chr15	known	exon	90823564	90823974	.	+	.	gene_id "LINC-BLM-1"	transcript_id "LINC-BLM-1:1"	dist "7399"
chr15	known	exon	90824108	90824173	.	+	.	gene_id "LINC-BLM-1"	transcript_id "LINC-BLM-1:1"	dist "7399"
chr1	known	exon	111323833	111324075	.	+	.	gene_id "LINC-CHIA-1"	transcript_id "LINC-CHIA-1:1"	dist "3267"
chr1	known	exon	11144667	11144886	.	+	.	gene_id "MTOR-AS-1"	transcript_id "MTOR-AS-1:1"	dist "0"
chr1	known	exon	11143898	11143987	.	+	.	gene_id "MTOR-AS-1"	transcript_id "MTOR-AS-1:1"	dist "0"
chr1	known	exon	11149270	11149538	.	+	.	gene_id "MTOR-AS-1"	transcript_id "MTOR-AS-1:1"	dist "0"
chr1	known	exon	11145153	11145279	.	+	.	gene_id "MTOR-AS-1"	transcript_id "MTOR-AS-1:1"	dist "0"
chr1	known	exon	11144667	11144886	.	+	.	gene_id "MTOR-AS-1"	transcript_id "MTOR-AS-1:2"	dist "0"
chr1	known	exon	11149270	11149538	.	+	.	gene_id "MTOR-AS-1"	transcript_id "MTOR-AS-1:2"	dist "0"
chr1	known	exon	11144424	11144481	.	+	.	gene_id "MTOR-AS-1"	transcript_id "MTOR-AS-1:2"	dist "0"
chr1	known	exon	11145153	11145279	.	+	.	gene_id "MTOR-AS-1"	transcript_id "MTOR-AS-1:2"	dist "0"
chr1	known	exon	185656477	185657168	.	+	.	gene_id "LINC-HMCN1-1"	transcript_id "LINC-HMCN1-1:1"	dist "77383"
chr1	known	exon	185655002	185655210	.	+	.	gene_id "LINC-HMCN1-1"	transcript_id "LINC-HMCN1-1:1"	dist "77383"
chr1	known	exon	185563168	185563328	.	-	.	gene_id "LINC-HMCN1-2"	transcript_id "LINC-HMCN1-2:1"	dist "106024"
chr1	known	exon	185558370	185558675	.	-	.	gene_id "LINC-HMCN1-2"	transcript_id "LINC-HMCN1-2:1"	dist "106024"
chr1	known	exon	185628407	185628488	.	-	.	gene_id "LINC-HMCN1-2"	transcript_id "LINC-HMCN1-2:1"	dist "106024"
chr1	known	exon	185626492	185626555	.	-	.	gene_id "LINC-HMCN1-2"	transcript_id "LINC-HMCN1-2:1"	dist "106024"
chr1	known	exon	185558370	185558675	.	-	.	gene_id "LINC-HMCN1-2"	transcript_id "LINC-HMCN1-2:2"	dist "106024"
chr1	known	exon	185565474	185565567	.	-	.	gene_id "LINC-HMCN1-2"	transcript_id "LINC-HMCN1-2:2"	dist "106024"
chr1	known	exon	185563239	185563328	.	-	.	gene_id "LINC-HMCN1-2"	transcript_id "LINC-HMCN1-2:2"	dist "106024"
chr1	known	exon	185621461	185621586	.	-	.	gene_id "LINC-HMCN1-2"	transcript_id "LINC-HMCN1-2:3"	dist "106024"
chr1	known	exon	185607184	185607401	.	-	.	gene_id "LINC-HMCN1-2"	transcript_id "LINC-HMCN1-2:3"	dist "106024"
chr1	known	exon	185628407	185628527	.	-	.	gene_id "LINC-HMCN1-2"	transcript_id "LINC-HMCN1-2:3"	dist "106024"
chr1	known	exon	185626492	185626555	.	-	.	gene_id "LINC-HMCN1-2"	transcript_id "LINC-HMCN1-2:3"	dist "106024"
chr1	known	exon	185622727	185622839	.	-	.	gene_id "LINC-HMCN1-2"	transcript_id "LINC-HMCN1-2:3"	dist "106024"
chr1	known	exon	185563168	185563328	.	-	.	gene_id "LINC-HMCN1-2"	transcript_id "LINC-HMCN1-2:4"	dist "106024"
chr1	known	exon	185558370	185558675	.	-	.	gene_id "LINC-HMCN1-2"	transcript_id "LINC-HMCN1-2:4"	dist "106024"
chr1	known	exon	185628407	185628516	.	-	.	gene_id "LINC-HMCN1-2"	transcript_id "LINC-HMCN1-2:4"	dist "106024"
chr1	known	exon	185565474	185565696	.	-	.	gene_id "LINC-HMCN1-2"	transcript_id "LINC-HMCN1-2:4"	dist "106024"
chr1	known	exon	185626492	185626555	.	-	.	gene_id "LINC-HMCN1-2"	transcript_id "LINC-HMCN1-2:4"	dist "106024"
chr1	known	exon	185563168	185563360	.	+	.	gene_id "LINC-HMCN1-3"	transcript_id "LINC-HMCN1-3:1"	dist "113571"
chr1	known	exon	185620957	185620980	.	+	.	gene_id "LINC-HMCN1-3"	transcript_id "LINC-HMCN1-3:1"	dist "113571"
chr1	known	exon	185565474	185565631	.	+	.	gene_id "LINC-HMCN1-3"	transcript_id "LINC-HMCN1-3:2"	dist "113571"
chr1	known	exon	185558379	185558675	.	+	.	gene_id "LINC-HMCN1-3"	transcript_id "LINC-HMCN1-3:2"	dist "113571"
chr1	known	exon	185563168	185563328	.	+	.	gene_id "LINC-HMCN1-3"	transcript_id "LINC-HMCN1-3:2"	dist "113571"
chr4	known	exon	69888877	69889406	.	+	.	gene_id "LINC-SULT1E1-1"	transcript_id "LINC-SULT1E1-1:1"	dist "28725"
chr10	known	exon	3775493	3775780	.	+	.	gene_id "LINC-KLF6-1"	transcript_id "LINC-KLF6-1:1"	dist "216"
chr10	known	exon	3768572	3768751	.	+	.	gene_id "LINC-KLF6-2"	transcript_id "LINC-KLF6-2:1"	dist "7245"
chr10	known	exon	3767915	3768047	.	+	.	gene_id "LINC-KLF6-2"	transcript_id "LINC-KLF6-2:1"	dist "7245"
chr10	known	exon	3759773	3759886	.	+	.	gene_id "LINC-KLF6-3"	transcript_id "LINC-KLF6-3:1"	dist "12770"
chr10	known	exon	3760336	3760490	.	+	.	gene_id "LINC-KLF6-3"	transcript_id "LINC-KLF6-3:1"	dist "12770"
chr10	known	exon	3763018	3763226	.	+	.	gene_id "LINC-KLF6-3"	transcript_id "LINC-KLF6-3:1"	dist "12770"
chr10	known	exon	3759185	3759294	.	+	.	gene_id "LINC-KLF6-3"	transcript_id "LINC-KLF6-3:1"	dist "12770"
chr10	known	exon	3752505	3752622	.	+	.	gene_id "LINC-KLF6-3"	transcript_id "LINC-KLF6-3:1"	dist "12770"
chr10	known	exon	3751067	3751119	.	+	.	gene_id "LINC-KLF6-3"	transcript_id "LINC-KLF6-3:1"	dist "12770"
chr10	known	exon	3759773	3759886	.	+	.	gene_id "LINC-KLF6-3"	transcript_id "LINC-KLF6-3:2"	dist "12770"
chr10	known	exon	3760336	3760490	.	+	.	gene_id "LINC-KLF6-3"	transcript_id "LINC-KLF6-3:2"	dist "12770"
chr10	known	exon	3763018	3763226	.	+	.	gene_id "LINC-KLF6-3"	transcript_id "LINC-KLF6-3:2"	dist "12770"
chr10	known	exon	3752506	3752623	.	+	.	gene_id "LINC-KLF6-3"	transcript_id "LINC-KLF6-3:2"	dist "12770"
chr10	known	exon	3759186	3759294	.	+	.	gene_id "LINC-KLF6-3"	transcript_id "LINC-KLF6-3:2"	dist "12770"
chr10	known	exon	3751067	3751119	.	+	.	gene_id "LINC-KLF6-3"	transcript_id "LINC-KLF6-3:2"	dist "12770"
chr10	known	exon	3757915	3758047	.	+	.	gene_id "LINC-KLF6-4"	transcript_id "LINC-KLF6-4:1"	dist "17245"
chr10	known	exon	3758572	3758751	.	+	.	gene_id "LINC-KLF6-4"	transcript_id "LINC-KLF6-4:1"	dist "17245"
chr10	known	exon	3749186	3749294	.	+	.	gene_id "LINC-KLF6-5"	transcript_id "LINC-KLF6-5:1"	dist "22770"
chr10	known	exon	3753018	3753226	.	+	.	gene_id "LINC-KLF6-5"	transcript_id "LINC-KLF6-5:1"	dist "22770"
chr10	known	exon	3741067	3741119	.	+	.	gene_id "LINC-KLF6-5"	transcript_id "LINC-KLF6-5:1"	dist "22770"
chr10	known	exon	3750336	3750490	.	+	.	gene_id "LINC-KLF6-5"	transcript_id "LINC-KLF6-5:1"	dist "22770"
chr10	known	exon	3742506	3742623	.	+	.	gene_id "LINC-KLF6-5"	transcript_id "LINC-KLF6-5:1"	dist "22770"
chr10	known	exon	3749773	3749886	.	+	.	gene_id "LINC-KLF6-5"	transcript_id "LINC-KLF6-5:1"	dist "22770"
chr10	known	exon	3748696	3749018	.	+	.	gene_id "LINC-KLF6-5"	transcript_id "LINC-KLF6-5:2"	dist "22770"
chr10	known	exon	3749673	3750733	.	+	.	gene_id "LINC-KLF6-5"	transcript_id "LINC-KLF6-5:2"	dist "22770"
chr10	known	exon	3823950	3824237	.	+	.	gene_id "LINC-KLF6-6"	transcript_id "LINC-KLF6-6:1"	dist "38669"
chr10	known	exon	3824481	3824728	.	+	.	gene_id "LINC-KLF6-6"	transcript_id "LINC-KLF6-6:1"	dist "38669"
chr10	known	exon	3833950	3834237	.	+	.	gene_id "LINC-KLF6-7"	transcript_id "LINC-KLF6-7:1"	dist "48669"
chr10	known	exon	3834481	3834728	.	+	.	gene_id "LINC-KLF6-7"	transcript_id "LINC-KLF6-7:1"	dist "48669"
chr10	known	exon	3702121	3702389	.	-	.	gene_id "LINC-KLF6-8"	transcript_id "LINC-KLF6-8:1"	dist "69014"
chr10	known	exon	3706781	3706982	.	-	.	gene_id "LINC-KLF6-8"	transcript_id "LINC-KLF6-8:1"	dist "69014"
chr10	known	exon	3858396	3858763	.	+	.	gene_id "LINC-KLF6-9"	transcript_id "LINC-KLF6-9:1"	dist "73115"
chr10	known	exon	3864748	3864798	.	+	.	gene_id "LINC-KLF6-9"	transcript_id "LINC-KLF6-9:1"	dist "73115"
chr10	known	exon	3688554	3689039	.	+	.	gene_id "LINC-KLF6-10"	transcript_id "LINC-KLF6-10:1"	dist "86317"
chr10	known	exon	3689427	3689679	.	+	.	gene_id "LINC-KLF6-10"	transcript_id "LINC-KLF6-10:1"	dist "86317"
chr10	known	exon	3689425	3689559	.	-	.	gene_id "LINC-KLF6-11"	transcript_id "LINC-KLF6-11:1"	dist "86437"
chr10	known	exon	3688726	3689061	.	-	.	gene_id "LINC-KLF6-11"	transcript_id "LINC-KLF6-11:1"	dist "86437"
chr10	known	exon	3688726	3689033	.	-	.	gene_id "LINC-KLF6-11"	transcript_id "LINC-KLF6-11:2"	dist "86437"
chr10	known	exon	3689421	3689559	.	-	.	gene_id "LINC-KLF6-11"	transcript_id "LINC-KLF6-11:2"	dist "86437"
chr10	known	exon	3879997	3880431	.	-	.	gene_id "LINC-KLF6-12"	transcript_id "LINC-KLF6-12:1"	dist "88803"
chr10	known	exon	3874084	3874443	.	-	.	gene_id "LINC-KLF6-12"	transcript_id "LINC-KLF6-12:1"	dist "88803"
chr10	known	exon	3679421	3679679	.	-	.	gene_id "LINC-KLF6-13"	transcript_id "LINC-KLF6-13:1"	dist "96317"
chr10	known	exon	3678551	3679033	.	-	.	gene_id "LINC-KLF6-13"	transcript_id "LINC-KLF6-13:1"	dist "96317"
chr10	known	exon	3895421	3895463	.	-	.	gene_id "LINC-KLF6-14"	transcript_id "LINC-KLF6-14:1"	dist "107898"
chr10	known	exon	3893179	3893338	.	-	.	gene_id "LINC-KLF6-14"	transcript_id "LINC-KLF6-14:1"	dist "107898"
chr10	known	exon	3925679	3925812	.	+	.	gene_id "LINC-KLF6-15"	transcript_id "LINC-KLF6-15:1"	dist "116769"
chr10	known	exon	3924519	3924974	.	+	.	gene_id "LINC-KLF6-15"	transcript_id "LINC-KLF6-15:1"	dist "116769"
chr10	known	exon	3902050	3902176	.	+	.	gene_id "LINC-KLF6-15"	transcript_id "LINC-KLF6-15:2"	dist "116769"
chr10	known	exon	3925679	3925812	.	+	.	gene_id "LINC-KLF6-15"	transcript_id "LINC-KLF6-15:2"	dist "116769"
chr10	known	exon	3922656	3922972	.	+	.	gene_id "LINC-KLF6-15"	transcript_id "LINC-KLF6-15:2"	dist "116769"
chr10	known	exon	3943013	3943214	.	+	.	gene_id "LINC-KLF6-16"	transcript_id "LINC-KLF6-16:1"	dist "126705"
chr10	known	exon	3948509	3949353	.	+	.	gene_id "LINC-KLF6-16"	transcript_id "LINC-KLF6-16:1"	dist "126705"
chr10	known	exon	3934520	3935509	.	+	.	gene_id "LINC-KLF6-16"	transcript_id "LINC-KLF6-16:2"	dist "126705"
chr10	known	exon	3912002	3912046	.	+	.	gene_id "LINC-KLF6-16"	transcript_id "LINC-KLF6-16:2"	dist "126705"
chr10	known	exon	3932656	3932972	.	+	.	gene_id "LINC-KLF6-16"	transcript_id "LINC-KLF6-16:2"	dist "126705"
chr10	known	exon	3946053	3946475	.	+	.	gene_id "LINC-KLF6-16"	transcript_id "LINC-KLF6-16:3"	dist "126705"
chr10	known	exon	3948509	3948754	.	+	.	gene_id "LINC-KLF6-16"	transcript_id "LINC-KLF6-16:3"	dist "126705"
chr10	known	exon	3964149	3964211	.	+	.	gene_id "LINC-KLF6-16"	transcript_id "LINC-KLF6-16:3"	dist "126705"
chr10	known	exon	3963023	3963124	.	+	.	gene_id "LINC-KLF6-16"	transcript_id "LINC-KLF6-16:3"	dist "126705"
chr10	known	exon	3935679	3935813	.	+	.	gene_id "LINC-KLF6-16"	transcript_id "LINC-KLF6-16:4"	dist "126705"
chr10	known	exon	3932646	3932972	.	+	.	gene_id "LINC-KLF6-16"	transcript_id "LINC-KLF6-16:4"	dist "126705"
chr10	known	exon	3938830	3938925	.	+	.	gene_id "LINC-KLF6-16"	transcript_id "LINC-KLF6-16:5"	dist "126705"
chr10	known	exon	3932969	3933214	.	+	.	gene_id "LINC-KLF6-16"	transcript_id "LINC-KLF6-16:5"	dist "126705"
chr10	known	exon	3938509	3938809	.	+	.	gene_id "LINC-KLF6-16"	transcript_id "LINC-KLF6-16:5"	dist "126705"
chr10	known	exon	3934520	3935794	.	+	.	gene_id "LINC-KLF6-16"	transcript_id "LINC-KLF6-16:6"	dist "126705"
chr10	known	exon	3941211	3941495	.	+	.	gene_id "LINC-KLF6-16"	transcript_id "LINC-KLF6-16:6"	dist "126705"
chr10	known	exon	3932656	3932972	.	+	.	gene_id "LINC-KLF6-16"	transcript_id "LINC-KLF6-16:6"	dist "126705"
chr10	known	exon	3948509	3949353	.	+	.	gene_id "LINC-KLF6-16"	transcript_id "LINC-KLF6-16:6"	dist "126705"
chr10	known	exon	3911986	3912176	.	+	.	gene_id "LINC-KLF6-16"	transcript_id "LINC-KLF6-16:6"	dist "126705"
chr10	known	exon	3934520	3935509	.	+	.	gene_id "LINC-KLF6-16"	transcript_id "LINC-KLF6-16:7"	dist "126705"
chr10	known	exon	3931338	3931556	.	+	.	gene_id "LINC-KLF6-16"	transcript_id "LINC-KLF6-16:7"	dist "126705"
chr10	known	exon	3932656	3932972	.	+	.	gene_id "LINC-KLF6-16"	transcript_id "LINC-KLF6-16:7"	dist "126705"
chr10	known	exon	3934519	3934974	.	+	.	gene_id "LINC-KLF6-16"	transcript_id "LINC-KLF6-16:8"	dist "126705"
chr10	known	exon	3935679	3935813	.	+	.	gene_id "LINC-KLF6-16"	transcript_id "LINC-KLF6-16:8"	dist "126705"
chr10	known	exon	3932704	3932971	.	-	.	gene_id "LINC-KLF6-17"	transcript_id "LINC-KLF6-17:1"	dist "147423"
chr10	known	exon	3935441	3935812	.	-	.	gene_id "LINC-KLF6-17"	transcript_id "LINC-KLF6-17:1"	dist "147423"
chr10	known	exon	3939002	3939361	.	-	.	gene_id "LINC-KLF6-17"	transcript_id "LINC-KLF6-17:1"	dist "147423"
chr10	known	exon	3571798	3572081	.	-	.	gene_id "LINC-KLF6-18"	transcript_id "LINC-KLF6-18:1"	dist "203915"
chr10	known	exon	3567165	3567234	.	-	.	gene_id "LINC-KLF6-18"	transcript_id "LINC-KLF6-18:1"	dist "203915"
chr10	known	exon	3556534	3557327	.	-	.	gene_id "LINC-KLF6-18"	transcript_id "LINC-KLF6-18:1"	dist "203915"
chr10	known	exon	3566072	3566179	.	+	.	gene_id "LINC-KLF6-19"	transcript_id "LINC-KLF6-19:1"	dist "208956"
chr10	known	exon	3566883	3567040	.	+	.	gene_id "LINC-KLF6-19"	transcript_id "LINC-KLF6-19:1"	dist "208956"
chr10	known	exon	3566882	3567040	.	+	.	gene_id "LINC-KLF6-19"	transcript_id "LINC-KLF6-19:2"	dist "208956"
chr10	known	exon	3566072	3566179	.	+	.	gene_id "LINC-KLF6-19"	transcript_id "LINC-KLF6-19:2"	dist "208956"
chr10	known	exon	4014940	4015356	.	+	.	gene_id "LINC-KLF6-20"	transcript_id "LINC-KLF6-20:1"	dist "229659"
chr10	known	exon	4018179	4018394	.	+	.	gene_id "LINC-KLF6-20"	transcript_id "LINC-KLF6-20:1"	dist "229659"
chr10	known	exon	3536779	3536857	.	-	.	gene_id "LINC-KLF6-21"	transcript_id "LINC-KLF6-21:1"	dist "238965"
chr10	known	exon	3535112	3535404	.	-	.	gene_id "LINC-KLF6-21"	transcript_id "LINC-KLF6-21:1"	dist "238965"
chr10	known	exon	3532094	3532270	.	-	.	gene_id "LINC-KLF6-21"	transcript_id "LINC-KLF6-21:2"	dist "238965"
chr10	known	exon	3536779	3537031	.	-	.	gene_id "LINC-KLF6-21"	transcript_id "LINC-KLF6-21:2"	dist "238965"
chr10	known	exon	4052646	4053005	.	+	.	gene_id "LINC-KLF6-22"	transcript_id "LINC-KLF6-22:1"	dist "239636"
chr10	known	exon	4031526	4031703	.	+	.	gene_id "LINC-KLF6-22"	transcript_id "LINC-KLF6-22:1"	dist "239636"
chr10	known	exon	4051717	4052157	.	+	.	gene_id "LINC-KLF6-22"	transcript_id "LINC-KLF6-22:1"	dist "239636"
chr10	known	exon	4024917	4025356	.	+	.	gene_id "LINC-KLF6-22"	transcript_id "LINC-KLF6-22:1"	dist "239636"
chr10	known	exon	4051873	4052157	.	+	.	gene_id "LINC-KLF6-22"	transcript_id "LINC-KLF6-22:2"	dist "239636"
chr10	known	exon	4089791	4089836	.	+	.	gene_id "LINC-KLF6-22"	transcript_id "LINC-KLF6-22:2"	dist "239636"
chr10	known	exon	4026909	4026988	.	+	.	gene_id "LINC-KLF6-22"	transcript_id "LINC-KLF6-22:3"	dist "239636"
chr10	known	exon	4024938	4025356	.	+	.	gene_id "LINC-KLF6-22"	transcript_id "LINC-KLF6-22:3"	dist "239636"
chr10	known	exon	4031526	4031703	.	+	.	gene_id "LINC-KLF6-22"	transcript_id "LINC-KLF6-22:4"	dist "239636"
chr10	known	exon	4047081	4047154	.	+	.	gene_id "LINC-KLF6-22"	transcript_id "LINC-KLF6-22:4"	dist "239636"
chr10	known	exon	4024938	4025356	.	+	.	gene_id "LINC-KLF6-22"	transcript_id "LINC-KLF6-22:4"	dist "239636"
chr10	known	exon	4024938	4025356	.	+	.	gene_id "LINC-KLF6-22"	transcript_id "LINC-KLF6-22:5"	dist "239636"
chr10	known	exon	4033006	4033194	.	+	.	gene_id "LINC-KLF6-22"	transcript_id "LINC-KLF6-22:5"	dist "239636"
chr10	known	exon	4024938	4025356	.	+	.	gene_id "LINC-KLF6-22"	transcript_id "LINC-KLF6-22:6"	dist "239636"
chr10	known	exon	4028179	4028523	.	+	.	gene_id "LINC-KLF6-22"	transcript_id "LINC-KLF6-22:6"	dist "239636"
chr10	known	exon	4051717	4052157	.	+	.	gene_id "LINC-KLF6-22"	transcript_id "LINC-KLF6-22:7"	dist "239636"
chr10	known	exon	4024938	4025356	.	+	.	gene_id "LINC-KLF6-22"	transcript_id "LINC-KLF6-22:7"	dist "239636"
chr10	known	exon	4085197	4085293	.	+	.	gene_id "LINC-KLF6-22"	transcript_id "LINC-KLF6-22:7"	dist "239636"
chr10	known	exon	4085606	4085708	.	+	.	gene_id "LINC-KLF6-22"	transcript_id "LINC-KLF6-22:7"	dist "239636"
chr10	known	exon	4087359	4089013	.	+	.	gene_id "LINC-KLF6-22"	transcript_id "LINC-KLF6-22:7"	dist "239636"
chr10	known	exon	3526779	3526857	.	-	.	gene_id "LINC-KLF6-23"	transcript_id "LINC-KLF6-23:1"	dist "248965"
chr10	known	exon	3525112	3525404	.	-	.	gene_id "LINC-KLF6-23"	transcript_id "LINC-KLF6-23:1"	dist "248965"
chr10	known	exon	3522094	3522270	.	-	.	gene_id "LINC-KLF6-23"	transcript_id "LINC-KLF6-23:2"	dist "248965"
chr10	known	exon	3526779	3527031	.	-	.	gene_id "LINC-KLF6-23"	transcript_id "LINC-KLF6-23:2"	dist "248965"
chr10	known	exon	4075606	4075708	.	+	.	gene_id "LINC-KLF6-24"	transcript_id "LINC-KLF6-24:1"	dist "256445"
chr10	known	exon	4041726	4042157	.	+	.	gene_id "LINC-KLF6-24"	transcript_id "LINC-KLF6-24:1"	dist "256445"
chr10	known	exon	4075197	4075293	.	+	.	gene_id "LINC-KLF6-24"	transcript_id "LINC-KLF6-24:1"	dist "256445"
chr10	known	exon	4077359	4079013	.	+	.	gene_id "LINC-KLF6-24"	transcript_id "LINC-KLF6-24:1"	dist "256445"
chr10	known	exon	3502331	3502505	.	-	.	gene_id "LINC-KLF6-25"	transcript_id "LINC-KLF6-25:1"	dist "273130"
chr10	known	exon	3502618	3502866	.	-	.	gene_id "LINC-KLF6-25"	transcript_id "LINC-KLF6-25:1"	dist "273130"
chr10	known	exon	3486636	3487010	.	-	.	gene_id "LINC-KLF6-25"	transcript_id "LINC-KLF6-25:1"	dist "273130"
chr10	known	exon	3497653	3497724	.	-	.	gene_id "LINC-KLF6-25"	transcript_id "LINC-KLF6-25:1"	dist "273130"
chr10	known	exon	3499184	3499234	.	-	.	gene_id "LINC-KLF6-25"	transcript_id "LINC-KLF6-25:1"	dist "273130"
chr10	known	exon	3489184	3489234	.	-	.	gene_id "LINC-KLF6-25"	transcript_id "LINC-KLF6-25:2"	dist "273130"
chr10	known	exon	3492331	3492838	.	-	.	gene_id "LINC-KLF6-25"	transcript_id "LINC-KLF6-25:2"	dist "273130"
chr10	known	exon	3486153	3486236	.	-	.	gene_id "LINC-KLF6-25"	transcript_id "LINC-KLF6-25:2"	dist "273130"
chr10	known	exon	3476636	3477010	.	-	.	gene_id "LINC-KLF6-25"	transcript_id "LINC-KLF6-25:2"	dist "273130"
chr10	known	exon	3487653	3487724	.	-	.	gene_id "LINC-KLF6-25"	transcript_id "LINC-KLF6-25:2"	dist "273130"
chr10	known	exon	3489184	3489234	.	-	.	gene_id "LINC-KLF6-25"	transcript_id "LINC-KLF6-25:3"	dist "273130"
chr10	known	exon	3492331	3492505	.	-	.	gene_id "LINC-KLF6-25"	transcript_id "LINC-KLF6-25:3"	dist "273130"
chr10	known	exon	3477332	3477639	.	-	.	gene_id "LINC-KLF6-25"	transcript_id "LINC-KLF6-25:3"	dist "273130"
chr10	known	exon	3491908	3491935	.	-	.	gene_id "LINC-KLF6-25"	transcript_id "LINC-KLF6-25:3"	dist "273130"
chr10	known	exon	3476636	3477010	.	-	.	gene_id "LINC-KLF6-25"	transcript_id "LINC-KLF6-25:3"	dist "273130"
chr10	known	exon	3487653	3487724	.	-	.	gene_id "LINC-KLF6-25"	transcript_id "LINC-KLF6-25:3"	dist "273130"
chr10	known	exon	3477661	3478272	.	-	.	gene_id "LINC-KLF6-25"	transcript_id "LINC-KLF6-25:3"	dist "273130"
chr10	known	exon	3492618	3492866	.	-	.	gene_id "LINC-KLF6-25"	transcript_id "LINC-KLF6-25:3"	dist "273130"
chr10	known	exon	3502331	3502505	.	-	.	gene_id "LINC-KLF6-25"	transcript_id "LINC-KLF6-25:4"	dist "273130"
chr10	known	exon	3497653	3497724	.	-	.	gene_id "LINC-KLF6-25"	transcript_id "LINC-KLF6-25:4"	dist "273130"
chr10	known	exon	3499184	3499234	.	-	.	gene_id "LINC-KLF6-25"	transcript_id "LINC-KLF6-25:4"	dist "273130"
chr10	known	exon	3465477	3465506	.	-	.	gene_id "LINC-KLF6-25"	transcript_id "LINC-KLF6-25:4"	dist "273130"
chr10	known	exon	3502618	3502816	.	-	.	gene_id "LINC-KLF6-25"	transcript_id "LINC-KLF6-25:4"	dist "273130"
chr10	known	exon	3486636	3487010	.	-	.	gene_id "LINC-KLF6-25"	transcript_id "LINC-KLF6-25:5"	dist "273130"
chr10	known	exon	3487332	3488657	.	-	.	gene_id "LINC-KLF6-25"	transcript_id "LINC-KLF6-25:5"	dist "273130"
chr10	known	exon	3502331	3502505	.	-	.	gene_id "LINC-KLF6-25"	transcript_id "LINC-KLF6-25:6"	dist "273130"
chr10	known	exon	3486636	3487010	.	-	.	gene_id "LINC-KLF6-25"	transcript_id "LINC-KLF6-25:6"	dist "273130"
chr10	known	exon	3497653	3497724	.	-	.	gene_id "LINC-KLF6-25"	transcript_id "LINC-KLF6-25:6"	dist "273130"
chr10	known	exon	3496153	3496236	.	-	.	gene_id "LINC-KLF6-25"	transcript_id "LINC-KLF6-25:6"	dist "273130"
chr10	known	exon	3499184	3499234	.	-	.	gene_id "LINC-KLF6-25"	transcript_id "LINC-KLF6-25:6"	dist "273130"
chr10	known	exon	3502618	3502838	.	-	.	gene_id "LINC-KLF6-25"	transcript_id "LINC-KLF6-25:6"	dist "273130"
chr10	known	exon	4240622	4240952	.	-	.	gene_id "LINC-KLF6-26"	transcript_id "LINC-KLF6-26:1"	dist "405817"
chr10	known	exon	4221871	4221953	.	-	.	gene_id "LINC-KLF6-26"	transcript_id "LINC-KLF6-26:1"	dist "405817"
chr10	known	exon	4232950	4233109	.	-	.	gene_id "LINC-KLF6-26"	transcript_id "LINC-KLF6-26:2"	dist "405817"
chr10	known	exon	4233504	4233789	.	-	.	gene_id "LINC-KLF6-26"	transcript_id "LINC-KLF6-26:2"	dist "405817"
chr10	known	exon	4226624	4226726	.	-	.	gene_id "LINC-KLF6-26"	transcript_id "LINC-KLF6-26:3"	dist "405817"
chr10	known	exon	4226739	4227285	.	-	.	gene_id "LINC-KLF6-26"	transcript_id "LINC-KLF6-26:3"	dist "405817"
chr10	known	exon	4231359	4233109	.	-	.	gene_id "LINC-KLF6-26"	transcript_id "LINC-KLF6-26:3"	dist "405817"
chr10	known	exon	4233504	4233815	.	-	.	gene_id "LINC-KLF6-26"	transcript_id "LINC-KLF6-26:3"	dist "405817"
chr10	known	exon	4221104	4225782	.	-	.	gene_id "LINC-KLF6-26"	transcript_id "LINC-KLF6-26:3"	dist "405817"
chr10	known	exon	4231029	4231093	.	-	.	gene_id "LINC-KLF6-26"	transcript_id "LINC-KLF6-26:3"	dist "405817"
chr10	known	exon	4191098	4197166	.	-	.	gene_id "LINC-KLF6-26"	transcript_id "LINC-KLF6-26:3"	dist "405817"
chr10	known	exon	4233823	4233846	.	-	.	gene_id "LINC-KLF6-26"	transcript_id "LINC-KLF6-26:3"	dist "405817"
chr10	known	exon	4233138	4233171	.	-	.	gene_id "LINC-KLF6-26"	transcript_id "LINC-KLF6-26:3"	dist "405817"
chr10	known	exon	4233504	4233643	.	-	.	gene_id "LINC-KLF6-26"	transcript_id "LINC-KLF6-26:4"	dist "405817"
chr10	known	exon	4225560	4225782	.	-	.	gene_id "LINC-KLF6-26"	transcript_id "LINC-KLF6-26:4"	dist "405817"
chr10	known	exon	4235299	4235782	.	-	.	gene_id "LINC-KLF6-27"	transcript_id "LINC-KLF6-27:1"	dist "415356"
chr10	known	exon	4243504	4243643	.	-	.	gene_id "LINC-KLF6-27"	transcript_id "LINC-KLF6-27:1"	dist "415356"
chr10	known	exon	4200637	4207166	.	-	.	gene_id "LINC-KLF6-27"	transcript_id "LINC-KLF6-27:2"	dist "415356"
chr10	known	exon	4243823	4243912	.	-	.	gene_id "LINC-KLF6-27"	transcript_id "LINC-KLF6-27:2"	dist "415356"
chr10	known	exon	4243504	4243687	.	-	.	gene_id "LINC-KLF6-27"	transcript_id "LINC-KLF6-27:2"	dist "415356"
chr10	known	exon	4243504	4243789	.	-	.	gene_id "LINC-KLF6-27"	transcript_id "LINC-KLF6-27:3"	dist "415356"
chr10	known	exon	4242950	4243109	.	-	.	gene_id "LINC-KLF6-27"	transcript_id "LINC-KLF6-27:3"	dist "415356"
chr10	known	exon	4242337	4242583	.	-	.	gene_id "LINC-KLF6-28"	transcript_id "LINC-KLF6-28:1"	dist "457056"
chr2	known	exon	178577103	178577622	.	+	.	gene_id "TTN-AS-1"	transcript_id "TTN-AS-1:1"	dist "0"
chr2	known	exon	178554561	178558966	.	+	.	gene_id "TTN-AS-2"	transcript_id "TTN-AS-2:1"	dist "0"
chr2	known	exon	178578790	178580906	.	+	.	gene_id "TTN-AS-3"	transcript_id "TTN-AS-3:1"	dist "0"
chr2	known	exon	178548884	178550681	.	+	.	gene_id "TTN-AS-4"	transcript_id "TTN-AS-4:1"	dist "0"
chr2	known	exon	178616581	178617123	.	+	.	gene_id "TTN-AS-5"	transcript_id "TTN-AS-5:1"	dist "0"
chr2	known	exon	178624448	178624720	.	+	.	gene_id "TTN-AS-6"	transcript_id "TTN-AS-6:1"	dist "0"
chr1	known	exon	147698946	147699335	.	+	.	gene_id "LINC-ACP6-1"	transcript_id "LINC-ACP6-1:1"	dist "27298"
chr1	known	exon	147697794	147697849	.	+	.	gene_id "LINC-ACP6-1"	transcript_id "LINC-ACP6-1:1"	dist "27298"
chr10	known	exon	73785577	73787192	.	-	.	gene_id "ZSWIM8-AS-1"	transcript_id "ZSWIM8-AS-1:1"	dist "0"
chr10	known	exon	73787585	73788240	.	-	.	gene_id "ZSWIM8-AS-1"	transcript_id "ZSWIM8-AS-1:1"	dist "0"
chr19	known	exon	50406228	50409222	.	-	.	gene_id "POLD1-AS-1"	transcript_id "POLD1-AS-1:1"	dist "0"
chr19	known	exon	36176622	36178164	.	-	.	gene_id "LINC-ZNF565-1"	transcript_id "LINC-ZNF565-1:1"	dist "3896"
chr19	known	exon	36173406	36173853	.	-	.	gene_id "LINC-ZNF565-2"	transcript_id "LINC-ZNF565-2:1"	dist "8207"
chr19	known	exon	36280662	36280792	.	+	.	gene_id "LINC-ZNF565-3"	transcript_id "LINC-ZNF565-3:1"	dist "33842"
chr19	known	exon	36284253	36285394	.	+	.	gene_id "LINC-ZNF565-3"	transcript_id "LINC-ZNF565-3:1"	dist "33842"
chr19	known	exon	36280099	36280160	.	+	.	gene_id "LINC-ZNF565-3"	transcript_id "LINC-ZNF565-3:1"	dist "33842"
chr19	known	exon	36283064	36283154	.	+	.	gene_id "LINC-ZNF565-3"	transcript_id "LINC-ZNF565-3:1"	dist "33842"
chr19	known	exon	56373531	56373623	.	+	.	gene_id "ZNF582-AS-1"	transcript_id "ZNF582-AS-1:1"	dist "0"
chr19	known	exon	56368173	56368460	.	+	.	gene_id "ZNF582-AS-1"	transcript_id "ZNF582-AS-1:1"	dist "0"
chr19	known	exon	56368866	56368936	.	+	.	gene_id "ZNF582-AS-1"	transcript_id "ZNF582-AS-1:1"	dist "0"
chr19	known	exon	56376867	56379827	.	+	.	gene_id "ZNF582-AS-1"	transcript_id "ZNF582-AS-1:1"	dist "0"
chr19	known	exon	56369279	56369337	.	+	.	gene_id "ZNF582-AS-1"	transcript_id "ZNF582-AS-1:1"	dist "0"
chr19	known	exon	56373157	56373283	.	+	.	gene_id "ZNF582-AS-1"	transcript_id "ZNF582-AS-1:1"	dist "0"
chr19	known	exon	56373531	56373623	.	+	.	gene_id "ZNF582-AS-1"	transcript_id "ZNF582-AS-1:2"	dist "0"
chr19	known	exon	56368121	56368460	.	+	.	gene_id "ZNF582-AS-1"	transcript_id "ZNF582-AS-1:2"	dist "0"
chr19	known	exon	56368866	56368936	.	+	.	gene_id "ZNF582-AS-1"	transcript_id "ZNF582-AS-1:2"	dist "0"
chr19	known	exon	56376867	56379827	.	+	.	gene_id "ZNF582-AS-1"	transcript_id "ZNF582-AS-1:2"	dist "0"
chr19	known	exon	56373157	56373283	.	+	.	gene_id "ZNF582-AS-1"	transcript_id "ZNF582-AS-1:2"	dist "0"
chr19	known	exon	56368866	56368936	.	+	.	gene_id "ZNF582-AS-1"	transcript_id "ZNF582-AS-1:3"	dist "0"
chr19	known	exon	56368390	56368466	.	+	.	gene_id "ZNF582-AS-1"	transcript_id "ZNF582-AS-1:3"	dist "0"
chr19	known	exon	56373531	56374272	.	+	.	gene_id "ZNF582-AS-1"	transcript_id "ZNF582-AS-1:3"	dist "0"
chr19	known	exon	56369279	56369337	.	+	.	gene_id "ZNF582-AS-1"	transcript_id "ZNF582-AS-1:3"	dist "0"
chr19	known	exon	56373157	56373283	.	+	.	gene_id "ZNF582-AS-1"	transcript_id "ZNF582-AS-1:3"	dist "0"
chr19	known	exon	56373531	56373623	.	+	.	gene_id "ZNF582-AS-1"	transcript_id "ZNF582-AS-1:4"	dist "0"
chr19	known	exon	56368121	56368460	.	+	.	gene_id "ZNF582-AS-1"	transcript_id "ZNF582-AS-1:4"	dist "0"
chr19	known	exon	56368866	56368936	.	+	.	gene_id "ZNF582-AS-1"	transcript_id "ZNF582-AS-1:4"	dist "0"
chr19	known	exon	56376867	56379827	.	+	.	gene_id "ZNF582-AS-1"	transcript_id "ZNF582-AS-1:4"	dist "0"
chr19	known	exon	56373157	56373283	.	+	.	gene_id "ZNF582-AS-1"	transcript_id "ZNF582-AS-1:4"	dist "0"
chr19	known	exon	56374686	56374825	.	+	.	gene_id "ZNF582-AS-1"	transcript_id "ZNF582-AS-1:4"	dist "0"
chr19	known	exon	56373531	56373623	.	+	.	gene_id "ZNF582-AS-1"	transcript_id "ZNF582-AS-1:5"	dist "0"
chr19	known	exon	56368121	56368460	.	+	.	gene_id "ZNF582-AS-1"	transcript_id "ZNF582-AS-1:5"	dist "0"
chr19	known	exon	56368866	56368936	.	+	.	gene_id "ZNF582-AS-1"	transcript_id "ZNF582-AS-1:5"	dist "0"
chr19	known	exon	56374686	56374757	.	+	.	gene_id "ZNF582-AS-1"	transcript_id "ZNF582-AS-1:5"	dist "0"
chr19	known	exon	56376867	56379827	.	+	.	gene_id "ZNF582-AS-1"	transcript_id "ZNF582-AS-1:5"	dist "0"
chr19	known	exon	56373157	56373283	.	+	.	gene_id "ZNF582-AS-1"	transcript_id "ZNF582-AS-1:5"	dist "0"
chr19	known	exon	56373531	56373623	.	+	.	gene_id "ZNF582-AS-1"	transcript_id "ZNF582-AS-1:6"	dist "0"
chr19	known	exon	56369279	56369339	.	+	.	gene_id "ZNF582-AS-1"	transcript_id "ZNF582-AS-1:6"	dist "0"
chr19	known	exon	56368866	56368936	.	+	.	gene_id "ZNF582-AS-1"	transcript_id "ZNF582-AS-1:6"	dist "0"
chr19	known	exon	56368279	56368460	.	+	.	gene_id "ZNF582-AS-1"	transcript_id "ZNF582-AS-1:6"	dist "0"
chr19	known	exon	56376867	56379827	.	+	.	gene_id "ZNF582-AS-1"	transcript_id "ZNF582-AS-1:6"	dist "0"
chr19	known	exon	56373157	56373283	.	+	.	gene_id "ZNF582-AS-1"	transcript_id "ZNF582-AS-1:6"	dist "0"
chr19	known	exon	56374686	56374759	.	+	.	gene_id "ZNF582-AS-1"	transcript_id "ZNF582-AS-1:6"	dist "0"
chr19	known	exon	56368147	56368548	.	+	.	gene_id "ZNF582-AS-1"	transcript_id "ZNF582-AS-1:7"	dist "0"
chr19	known	exon	56368866	56369027	.	+	.	gene_id "ZNF582-AS-1"	transcript_id "ZNF582-AS-1:7"	dist "0"
chr5	known	exon	142168565	142169184	.	-	.	gene_id "LINC-NDFIP1-1"	transcript_id "LINC-NDFIP1-1:1"	dist "2501"
chr5	known	exon	142156944	142156972	.	-	.	gene_id "LINC-NDFIP1-1"	transcript_id "LINC-NDFIP1-1:1"	dist "2501"
chr5	known	exon	142163575	142163963	.	+	.	gene_id "LINC-NDFIP1-2"	transcript_id "LINC-NDFIP1-2:1"	dist "9132"
chr5	known	exon	142164241	142168609	.	+	.	gene_id "LINC-NDFIP1-2"	transcript_id "LINC-NDFIP1-2:1"	dist "9132"
chr5	known	exon	142165622	142165833	.	+	.	gene_id "LINC-NDFIP1-2"	transcript_id "LINC-NDFIP1-2:2"	dist "9132"
chr5	known	exon	142166082	142168609	.	+	.	gene_id "LINC-NDFIP1-2"	transcript_id "LINC-NDFIP1-2:2"	dist "9132"
chr5	known	exon	142212797	142212888	.	-	.	gene_id "LINC-NDFIP1-3"	transcript_id "LINC-NDFIP1-3:1"	dist "51936"
chr5	known	exon	142206379	142206499	.	-	.	gene_id "LINC-NDFIP1-3"	transcript_id "LINC-NDFIP1-3:1"	dist "51936"
chr5	known	exon	142219082	142219141	.	-	.	gene_id "LINC-NDFIP1-3"	transcript_id "LINC-NDFIP1-3:1"	dist "51936"
chr3	known	exon	40586535	40587428	.	-	.	gene_id "LINC-ZNF621-1"	transcript_id "LINC-ZNF621-1:1"	dist "11850"
chr3	known	exon	40604803	40605427	.	-	.	gene_id "LINC-ZNF621-2"	transcript_id "LINC-ZNF621-2:1"	dist "28440"
chr3	known	exon	40603125	40603216	.	-	.	gene_id "LINC-ZNF621-2"	transcript_id "LINC-ZNF621-2:1"	dist "28440"
chr3	known	exon	40644017	40644041	.	+	.	gene_id "LINC-ZNF621-3"	transcript_id "LINC-ZNF621-3:1"	dist "68589"
chr3	known	exon	40643274	40643790	.	+	.	gene_id "LINC-ZNF621-3"	transcript_id "LINC-ZNF621-3:1"	dist "68589"
chr3	known	exon	40699066	40699338	.	-	.	gene_id "LINC-ZNF621-4"	transcript_id "LINC-ZNF621-4:1"	dist "124381"
chr3	known	exon	40720752	40721007	.	-	.	gene_id "LINC-ZNF621-5"	transcript_id "LINC-ZNF621-5:1"	dist "142725"
chr3	known	exon	40717410	40717589	.	-	.	gene_id "LINC-ZNF621-5"	transcript_id "LINC-ZNF621-5:1"	dist "142725"
chr3	known	exon	40761545	40761799	.	+	.	gene_id "LINC-ZNF621-6"	transcript_id "LINC-ZNF621-6:1"	dist "186860"
chr3	known	exon	40773868	40773986	.	+	.	gene_id "LINC-ZNF621-7"	transcript_id "LINC-ZNF621-7:1"	dist "191522"
chr3	known	exon	40766207	40766352	.	+	.	gene_id "LINC-ZNF621-7"	transcript_id "LINC-ZNF621-7:1"	dist "191522"
chr3	known	exon	40862392	40862626	.	+	.	gene_id "LINC-ZNF621-7"	transcript_id "LINC-ZNF621-7:1"	dist "191522"
chr3	known	exon	40874424	40875008	.	+	.	gene_id "LINC-ZNF621-8"	transcript_id "LINC-ZNF621-8:1"	dist "297910"
chr3	known	exon	40872595	40872627	.	+	.	gene_id "LINC-ZNF621-8"	transcript_id "LINC-ZNF621-8:1"	dist "297910"
chr3	known	exon	40872596	40872627	.	+	.	gene_id "LINC-ZNF621-8"	transcript_id "LINC-ZNF621-8:2"	dist "297910"
chr3	known	exon	40874493	40875008	.	+	.	gene_id "LINC-ZNF621-8"	transcript_id "LINC-ZNF621-8:2"	dist "297910"
chr11	known	exon	66967754	66967923	.	+	.	gene_id "LINC-C11orf86-1"	transcript_id "LINC-C11orf86-1:1"	dist "5080"
chr11	known	exon	66967968	66968271	.	+	.	gene_id "LINC-C11orf86-1"	transcript_id "LINC-C11orf86-1:1"	dist "5080"
chr11	known	exon	66969894	66970197	.	+	.	gene_id "LINC-C11orf86-1"	transcript_id "LINC-C11orf86-1:2"	dist "5080"
chr11	known	exon	66967754	66967923	.	+	.	gene_id "LINC-C11orf86-1"	transcript_id "LINC-C11orf86-1:2"	dist "5080"
chr10	known	exon	125706582	125706683	.	+	.	gene_id "LINC-TEX36-1"	transcript_id "LINC-TEX36-1:1"	dist "85"
chr10	known	exon	125706955	125710058	.	+	.	gene_id "LINC-TEX36-1"	transcript_id "LINC-TEX36-1:1"	dist "85"
chr10	known	exon	125698413	125698695	.	+	.	gene_id "LINC-TEX36-1"	transcript_id "LINC-TEX36-1:1"	dist "85"
chr10	known	exon	125697529	125697823	.	+	.	gene_id "LINC-TEX36-1"	transcript_id "LINC-TEX36-1:1"	dist "85"
chr10	known	exon	125699124	125699187	.	+	.	gene_id "LINC-TEX36-1"	transcript_id "LINC-TEX36-1:1"	dist "85"
chr10	known	exon	125700513	125700620	.	+	.	gene_id "LINC-TEX36-1"	transcript_id "LINC-TEX36-1:2"	dist "85"
chr10	known	exon	125686277	125686447	.	+	.	gene_id "LINC-TEX36-1"	transcript_id "LINC-TEX36-1:2"	dist "85"
chr10	known	exon	125706582	125706683	.	+	.	gene_id "LINC-TEX36-1"	transcript_id "LINC-TEX36-1:2"	dist "85"
chr10	known	exon	125706955	125710058	.	+	.	gene_id "LINC-TEX36-1"	transcript_id "LINC-TEX36-1:2"	dist "85"
chr10	known	exon	125683229	125683331	.	+	.	gene_id "LINC-TEX36-1"	transcript_id "LINC-TEX36-1:2"	dist "85"
chr10	known	exon	125699124	125699187	.	+	.	gene_id "LINC-TEX36-1"	transcript_id "LINC-TEX36-1:2"	dist "85"
chr10	known	exon	125697604	125697823	.	+	.	gene_id "LINC-TEX36-1"	transcript_id "LINC-TEX36-1:3"	dist "85"
chr10	known	exon	125706582	125706683	.	+	.	gene_id "LINC-TEX36-1"	transcript_id "LINC-TEX36-1:3"	dist "85"
chr10	known	exon	125698500	125698695	.	+	.	gene_id "LINC-TEX36-1"	transcript_id "LINC-TEX36-1:3"	dist "85"
chr10	known	exon	125706955	125710058	.	+	.	gene_id "LINC-TEX36-1"	transcript_id "LINC-TEX36-1:3"	dist "85"
chr10	known	exon	125699124	125699187	.	+	.	gene_id "LINC-TEX36-1"	transcript_id "LINC-TEX36-1:3"	dist "85"
chr10	known	exon	125697719	125697823	.	+	.	gene_id "LINC-TEX36-1"	transcript_id "LINC-TEX36-1:4"	dist "85"
chr10	known	exon	125706582	125710058	.	+	.	gene_id "LINC-TEX36-1"	transcript_id "LINC-TEX36-1:4"	dist "85"
chr10	known	exon	125698413	125698695	.	+	.	gene_id "LINC-TEX36-1"	transcript_id "LINC-TEX36-1:4"	dist "85"
chr10	known	exon	125699124	125699187	.	+	.	gene_id "LINC-TEX36-1"	transcript_id "LINC-TEX36-1:4"	dist "85"
chr10	known	exon	125683243	125683331	.	+	.	gene_id "LINC-TEX36-1"	transcript_id "LINC-TEX36-1:5"	dist "85"
chr10	known	exon	125686277	125686447	.	+	.	gene_id "LINC-TEX36-1"	transcript_id "LINC-TEX36-1:5"	dist "85"
chr10	known	exon	125706582	125706683	.	+	.	gene_id "LINC-TEX36-1"	transcript_id "LINC-TEX36-1:5"	dist "85"
chr10	known	exon	125706955	125710058	.	+	.	gene_id "LINC-TEX36-1"	transcript_id "LINC-TEX36-1:5"	dist "85"
chr10	known	exon	125699124	125699187	.	+	.	gene_id "LINC-TEX36-1"	transcript_id "LINC-TEX36-1:5"	dist "85"
chr10	known	exon	125698787	125698898	.	+	.	gene_id "LINC-TEX36-1"	transcript_id "LINC-TEX36-1:6"	dist "85"
chr10	known	exon	125706582	125710058	.	+	.	gene_id "LINC-TEX36-1"	transcript_id "LINC-TEX36-1:6"	dist "85"
chr10	known	exon	125699066	125699187	.	+	.	gene_id "LINC-TEX36-1"	transcript_id "LINC-TEX36-1:6"	dist "85"
chr10	known	exon	125706582	125706683	.	+	.	gene_id "LINC-TEX36-1"	transcript_id "LINC-TEX36-1:7"	dist "85"
chr10	known	exon	125698605	125698695	.	+	.	gene_id "LINC-TEX36-1"	transcript_id "LINC-TEX36-1:7"	dist "85"
chr10	known	exon	125699066	125699187	.	+	.	gene_id "LINC-TEX36-1"	transcript_id "LINC-TEX36-1:7"	dist "85"
chr10	known	exon	125706955	125710058	.	+	.	gene_id "LINC-TEX36-1"	transcript_id "LINC-TEX36-1:7"	dist "85"
chr10	known	exon	125686548	125686766	.	+	.	gene_id "LINC-TEX36-1"	transcript_id "LINC-TEX36-1:8"	dist "85"
chr10	known	exon	125686277	125686447	.	+	.	gene_id "LINC-TEX36-1"	transcript_id "LINC-TEX36-1:8"	dist "85"
chr10	known	exon	125683239	125683331	.	+	.	gene_id "LINC-TEX36-1"	transcript_id "LINC-TEX36-1:8"	dist "85"
chr10	known	exon	125565015	125565129	.	+	.	gene_id "LINC-TEX36-2"	transcript_id "LINC-TEX36-2:1"	dist "8087"
chr10	known	exon	125568201	125568435	.	+	.	gene_id "LINC-TEX36-2"	transcript_id "LINC-TEX36-2:1"	dist "8087"
chr10	known	exon	125565870	125565991	.	+	.	gene_id "LINC-TEX36-2"	transcript_id "LINC-TEX36-2:1"	dist "8087"
chr10	known	exon	125566245	125566342	.	+	.	gene_id "LINC-TEX36-2"	transcript_id "LINC-TEX36-2:1"	dist "8087"
chr10	known	exon	125564361	125564539	.	+	.	gene_id "LINC-TEX36-2"	transcript_id "LINC-TEX36-2:1"	dist "8087"
chr10	known	exon	125473686	125473932	.	-	.	gene_id "LINC-TEX36-3"	transcript_id "LINC-TEX36-3:1"	dist "102590"
chr4	known	exon	158766434	158766759	.	-	.	gene_id "LINC-FNIP2-1"	transcript_id "LINC-FNIP2-1:1"	dist "479"
chr4	known	exon	158768616	158768659	.	-	.	gene_id "LINC-FNIP2-1"	transcript_id "LINC-FNIP2-1:1"	dist "479"
chr4	known	exon	158766434	158766759	.	-	.	gene_id "LINC-FNIP2-1"	transcript_id "LINC-FNIP2-1:2"	dist "479"
chr4	known	exon	158768617	158768659	.	-	.	gene_id "LINC-FNIP2-1"	transcript_id "LINC-FNIP2-1:2"	dist "479"
chr4	known	exon	158761001	158761364	.	+	.	gene_id "LINC-FNIP2-2"	transcript_id "LINC-FNIP2-2:1"	dist "7774"
chr19	known	exon	9539406	9539734	.	+	.	gene_id "LINC-ZNF426-1"	transcript_id "LINC-ZNF426-1:1"	dist "106"
chr19	known	exon	9538733	9538998	.	+	.	gene_id "LINC-ZNF426-1"	transcript_id "LINC-ZNF426-1:1"	dist "106"
chr19	known	exon	9539136	9539734	.	+	.	gene_id "LINC-ZNF426-1"	transcript_id "LINC-ZNF426-1:2"	dist "106"
chr19	known	exon	9538733	9538998	.	+	.	gene_id "LINC-ZNF426-1"	transcript_id "LINC-ZNF426-1:2"	dist "106"
chr19	known	exon	9510334	9510507	.	-	.	gene_id "LINC-ZNF426-2"	transcript_id "LINC-ZNF426-2:1"	dist "8582"
chr19	known	exon	9514515	9514642	.	-	.	gene_id "LINC-ZNF426-2"	transcript_id "LINC-ZNF426-2:1"	dist "8582"
chr1	known	exon	235349765	235350055	.	+	.	gene_id "LINC-GGPS1-1"	transcript_id "LINC-GGPS1-1:1"	dist "5233"
chr1	known	exon	235350152	235352350	.	+	.	gene_id "LINC-GGPS1-1"	transcript_id "LINC-GGPS1-1:1"	dist "5233"
chr12	known	exon	55026090	55026118	.	-	.	gene_id "NEUROD4-AS-1"	transcript_id "NEUROD4-AS-1:1"	dist "0"
chr12	known	exon	55034670	55034792	.	-	.	gene_id "NEUROD4-AS-1"	transcript_id "NEUROD4-AS-1:1"	dist "0"
chr12	known	exon	55035420	55035642	.	-	.	gene_id "NEUROD4-AS-1"	transcript_id "NEUROD4-AS-1:1"	dist "0"
chr12	known	exon	55023510	55024255	.	-	.	gene_id "NEUROD4-AS-1"	transcript_id "NEUROD4-AS-1:1"	dist "0"
chr12	known	exon	55029213	55029320	.	-	.	gene_id "NEUROD4-AS-1"	transcript_id "NEUROD4-AS-1:1"	dist "0"
chr12	known	exon	55034670	55034815	.	-	.	gene_id "NEUROD4-AS-1"	transcript_id "NEUROD4-AS-1:2"	dist "0"
chr12	known	exon	55023994	55024255	.	-	.	gene_id "NEUROD4-AS-1"	transcript_id "NEUROD4-AS-1:2"	dist "0"
chr12	known	exon	55023510	55023673	.	-	.	gene_id "NEUROD4-AS-1"	transcript_id "NEUROD4-AS-1:2"	dist "0"
chr12	known	exon	55026090	55026118	.	-	.	gene_id "NEUROD4-AS-1"	transcript_id "NEUROD4-AS-1:2"	dist "0"
chr12	known	exon	55029213	55029320	.	-	.	gene_id "NEUROD4-AS-1"	transcript_id "NEUROD4-AS-1:2"	dist "0"
chr11	known	exon	34008114	34008150	.	-	.	gene_id "LINC-CAPRIN1-1"	transcript_id "LINC-CAPRIN1-1:1"	dist "43533"
chr11	known	exon	34001289	34001947	.	-	.	gene_id "LINC-CAPRIN1-1"	transcript_id "LINC-CAPRIN1-1:1"	dist "43533"
chr4	known	exon	87891823	87893205	.	+	.	gene_id "LINC-MEPE-1"	transcript_id "LINC-MEPE-1:1"	dist "45006"
chr1	known	exon	47330144	47330893	.	+	.	gene_id "LINC-CMPK1-1"	transcript_id "LINC-CMPK1-1:1"	dist "2904"
chr1	known	exon	47393778	47395543	.	-	.	gene_id "LINC-CMPK1-2"	transcript_id "LINC-CMPK1-2:1"	dist "14939"
chr2	known	exon	110283679	110283790	.	+	.	gene_id "LINC00116-AS-1"	transcript_id "LINC00116-AS-1:1"	dist "0"
chr2	known	exon	110262651	110262765	.	+	.	gene_id "LINC00116-AS-1"	transcript_id "LINC00116-AS-1:1"	dist "0"
chr2	known	exon	110279606	110279773	.	+	.	gene_id "LINC00116-AS-1"	transcript_id "LINC00116-AS-1:1"	dist "0"
chr2	known	exon	110245656	110245793	.	+	.	gene_id "LINC00116-AS-1"	transcript_id "LINC00116-AS-1:1"	dist "0"
chr2	known	exon	110245312	110245401	.	+	.	gene_id "LINC00116-AS-1"	transcript_id "LINC00116-AS-1:2"	dist "0"
chr2	known	exon	110262651	110262765	.	+	.	gene_id "LINC00116-AS-1"	transcript_id "LINC00116-AS-1:2"	dist "0"
chr2	known	exon	110266031	110266559	.	+	.	gene_id "LINC00116-AS-1"	transcript_id "LINC00116-AS-1:2"	dist "0"
chr2	known	exon	110245581	110245793	.	+	.	gene_id "LINC00116-AS-1"	transcript_id "LINC00116-AS-1:2"	dist "0"
chr2	known	exon	110261432	110261513	.	+	.	gene_id "LINC00116-AS-1"	transcript_id "LINC00116-AS-1:2"	dist "0"
chr2	known	exon	110234735	110234888	.	+	.	gene_id "LINC00116-AS-1"	transcript_id "LINC00116-AS-1:2"	dist "0"
chr2	known	exon	110285619	110285856	.	+	.	gene_id "LINC00116-AS-1"	transcript_id "LINC00116-AS-1:3"	dist "0"
chr2	known	exon	110231106	110231150	.	+	.	gene_id "LINC00116-AS-1"	transcript_id "LINC00116-AS-1:3"	dist "0"
chr2	known	exon	110245312	110245793	.	+	.	gene_id "LINC00116-AS-1"	transcript_id "LINC00116-AS-1:3"	dist "0"
chr2	known	exon	110232757	110232839	.	+	.	gene_id "LINC00116-AS-1"	transcript_id "LINC00116-AS-1:3"	dist "0"
chr2	known	exon	110279606	110279773	.	+	.	gene_id "LINC00116-AS-1"	transcript_id "LINC00116-AS-1:3"	dist "0"
chr2	known	exon	110283679	110283804	.	+	.	gene_id "LINC00116-AS-1"	transcript_id "LINC00116-AS-1:3"	dist "0"
chr2	known	exon	110245312	110245401	.	+	.	gene_id "LINC00116-AS-1"	transcript_id "LINC00116-AS-1:4"	dist "0"
chr2	known	exon	110283679	110283790	.	+	.	gene_id "LINC00116-AS-1"	transcript_id "LINC00116-AS-1:4"	dist "0"
chr2	known	exon	110262651	110262765	.	+	.	gene_id "LINC00116-AS-1"	transcript_id "LINC00116-AS-1:4"	dist "0"
chr2	known	exon	110245581	110245793	.	+	.	gene_id "LINC00116-AS-1"	transcript_id "LINC00116-AS-1:4"	dist "0"
chr2	known	exon	110261432	110261513	.	+	.	gene_id "LINC00116-AS-1"	transcript_id "LINC00116-AS-1:4"	dist "0"
chr2	known	exon	110279606	110279773	.	+	.	gene_id "LINC00116-AS-1"	transcript_id "LINC00116-AS-1:4"	dist "0"
chr2	known	exon	110235383	110236017	.	+	.	gene_id "LINC00116-AS-1"	transcript_id "LINC00116-AS-1:4"	dist "0"
chr2	known	exon	110262651	110262765	.	+	.	gene_id "LINC00116-AS-1"	transcript_id "LINC00116-AS-1:5"	dist "0"
chr2	known	exon	110266031	110266559	.	+	.	gene_id "LINC00116-AS-1"	transcript_id "LINC00116-AS-1:5"	dist "0"
chr2	known	exon	110245312	110245793	.	+	.	gene_id "LINC00116-AS-1"	transcript_id "LINC00116-AS-1:5"	dist "0"
chr2	known	exon	110261432	110261513	.	+	.	gene_id "LINC00116-AS-1"	transcript_id "LINC00116-AS-1:5"	dist "0"
chr2	known	exon	110234287	110236017	.	+	.	gene_id "LINC00116-AS-1"	transcript_id "LINC00116-AS-1:5"	dist "0"
chr2	known	exon	110245312	110245401	.	+	.	gene_id "LINC00116-AS-1"	transcript_id "LINC00116-AS-1:6"	dist "0"
chr2	known	exon	110262651	110263087	.	+	.	gene_id "LINC00116-AS-1"	transcript_id "LINC00116-AS-1:6"	dist "0"
chr2	known	exon	110245581	110245793	.	+	.	gene_id "LINC00116-AS-1"	transcript_id "LINC00116-AS-1:6"	dist "0"
chr2	known	exon	110261432	110261513	.	+	.	gene_id "LINC00116-AS-1"	transcript_id "LINC00116-AS-1:6"	dist "0"
chr2	known	exon	110235383	110236017	.	+	.	gene_id "LINC00116-AS-1"	transcript_id "LINC00116-AS-1:6"	dist "0"
chr2	known	exon	110245651	110245793	.	+	.	gene_id "LINC00116-AS-1"	transcript_id "LINC00116-AS-1:7"	dist "0"
chr2	known	exon	110262651	110262765	.	+	.	gene_id "LINC00116-AS-1"	transcript_id "LINC00116-AS-1:7"	dist "0"
chr2	known	exon	110266031	110266559	.	+	.	gene_id "LINC00116-AS-1"	transcript_id "LINC00116-AS-1:7"	dist "0"
chr2	known	exon	110262651	110262765	.	+	.	gene_id "LINC00116-AS-1"	transcript_id "LINC00116-AS-1:8"	dist "0"
chr2	known	exon	110266031	110266559	.	+	.	gene_id "LINC00116-AS-1"	transcript_id "LINC00116-AS-1:8"	dist "0"
chr2	known	exon	110234664	110234888	.	+	.	gene_id "LINC00116-AS-1"	transcript_id "LINC00116-AS-1:8"	dist "0"
chr2	known	exon	110231033	110231150	.	+	.	gene_id "LINC00116-AS-1"	transcript_id "LINC00116-AS-1:8"	dist "0"
chr2	known	exon	110245312	110245793	.	+	.	gene_id "LINC00116-AS-1"	transcript_id "LINC00116-AS-1:8"	dist "0"
chr2	known	exon	110261432	110261513	.	+	.	gene_id "LINC00116-AS-1"	transcript_id "LINC00116-AS-1:8"	dist "0"
chr2	known	exon	110234123	110234283	.	+	.	gene_id "LINC00116-AS-1"	transcript_id "LINC00116-AS-1:8"	dist "0"
chr2	known	exon	110232757	110232839	.	+	.	gene_id "LINC00116-AS-1"	transcript_id "LINC00116-AS-1:8"	dist "0"
chr2	known	exon	110235920	110236017	.	+	.	gene_id "LINC00116-AS-1"	transcript_id "LINC00116-AS-1:8"	dist "0"
chr10	known	exon	76836568	76836861	.	+	.	gene_id "LINC-KCNMA1-1"	transcript_id "LINC-KCNMA1-1:1"	dist "32740"
chr8	known	exon	79520145	79520649	.	+	.	gene_id "LINC-STMN2-1"	transcript_id "LINC-STMN2-1:1"	dist "90165"
chr8	known	exon	79307227	79307281	.	+	.	gene_id "LINC-STMN2-2"	transcript_id "LINC-STMN2-2:1"	dist "296343"
chr8	known	exon	79297717	79297795	.	+	.	gene_id "LINC-STMN2-2"	transcript_id "LINC-STMN2-2:1"	dist "296343"
chr8	known	exon	79313973	79314471	.	+	.	gene_id "LINC-STMN2-2"	transcript_id "LINC-STMN2-2:1"	dist "296343"
chr16	known	exon	391767	392960	.	+	.	gene_id "TMEM8A-AS-1"	transcript_id "TMEM8A-AS-1:1"	dist "0"
chr16	known	exon	382097	382477	.	+	.	gene_id "TMEM8A-AS-1"	transcript_id "TMEM8A-AS-1:1"	dist "0"
chr16	known	exon	383290	383429	.	+	.	gene_id "TMEM8A-AS-1"	transcript_id "TMEM8A-AS-1:1"	dist "0"
chr16	known	exon	383290	384542	.	+	.	gene_id "TMEM8A-AS-1"	transcript_id "TMEM8A-AS-1:2"	dist "0"
chr16	known	exon	382114	382477	.	+	.	gene_id "TMEM8A-AS-1"	transcript_id "TMEM8A-AS-1:2"	dist "0"
chr16	known	exon	383430	384542	.	+	.	gene_id "TMEM8A-AS-1"	transcript_id "TMEM8A-AS-1:3"	dist "0"
chr16	known	exon	382323	382477	.	+	.	gene_id "TMEM8A-AS-1"	transcript_id "TMEM8A-AS-1:3"	dist "0"
chr16	known	exon	382150	382477	.	+	.	gene_id "TMEM8A-AS-1"	transcript_id "TMEM8A-AS-1:4"	dist "0"
chr16	known	exon	383290	383429	.	+	.	gene_id "TMEM8A-AS-1"	transcript_id "TMEM8A-AS-1:4"	dist "0"
chr16	known	exon	386667	387323	.	+	.	gene_id "TMEM8A-AS-1"	transcript_id "TMEM8A-AS-1:4"	dist "0"
chr11	known	exon	107311347	107316271	.	-	.	gene_id "LINC-CWF19L2-1"	transcript_id "LINC-CWF19L2-1:1"	dist "10074"
chr11	known	exon	107311080	107311232	.	-	.	gene_id "LINC-CWF19L2-1"	transcript_id "LINC-CWF19L2-1:1"	dist "10074"
chr11	known	exon	107312331	107313319	.	-	.	gene_id "LINC-CWF19L2-1"	transcript_id "LINC-CWF19L2-1:2"	dist "10074"
chr11	known	exon	107313368	107313410	.	-	.	gene_id "LINC-CWF19L2-1"	transcript_id "LINC-CWF19L2-1:2"	dist "10074"
chr11	known	exon	107313866	107314080	.	-	.	gene_id "LINC-CWF19L2-1"	transcript_id "LINC-CWF19L2-1:2"	dist "10074"
chr8	known	exon	29952190	29953724	.	+	.	gene_id "LINC-SARAF-1"	transcript_id "LINC-SARAF-1:1"	dist "109288"
chr8	known	exon	29923037	29923321	.	+	.	gene_id "LINC-SARAF-1"	transcript_id "LINC-SARAF-1:1"	dist "109288"
chr8	known	exon	29921513	29922649	.	+	.	gene_id "LINC-SARAF-1"	transcript_id "LINC-SARAF-1:1"	dist "109288"
chr8	known	exon	29908534	29908956	.	+	.	gene_id "LINC-SARAF-2"	transcript_id "LINC-SARAF-2:1"	dist "154056"
chr8	known	exon	29905735	29905861	.	+	.	gene_id "LINC-SARAF-2"	transcript_id "LINC-SARAF-2:1"	dist "154056"
chr8	known	exon	29877566	29877961	.	+	.	gene_id "LINC-SARAF-3"	transcript_id "LINC-SARAF-3:1"	dist "185051"
chr8	known	exon	29864670	29864698	.	+	.	gene_id "LINC-SARAF-3"	transcript_id "LINC-SARAF-3:1"	dist "185051"
chr8	known	exon	29871150	29872224	.	+	.	gene_id "LINC-SARAF-3"	transcript_id "LINC-SARAF-3:2"	dist "185051"
chr8	known	exon	29864671	29864698	.	+	.	gene_id "LINC-SARAF-3"	transcript_id "LINC-SARAF-3:2"	dist "185051"
chr8	known	exon	29871153	29872224	.	+	.	gene_id "LINC-SARAF-3"	transcript_id "LINC-SARAF-3:3"	dist "185051"
chr8	known	exon	29864644	29864698	.	+	.	gene_id "LINC-SARAF-3"	transcript_id "LINC-SARAF-3:3"	dist "185051"
chr8	known	exon	29804244	29804498	.	+	.	gene_id "LINC-SARAF-4"	transcript_id "LINC-SARAF-4:1"	dist "208602"
chr8	known	exon	29846251	29846366	.	+	.	gene_id "LINC-SARAF-4"	transcript_id "LINC-SARAF-4:1"	dist "208602"
chr8	known	exon	29852754	29854410	.	+	.	gene_id "LINC-SARAF-4"	transcript_id "LINC-SARAF-4:1"	dist "208602"
chr8	known	exon	29847014	29847800	.	+	.	gene_id "LINC-SARAF-4"	transcript_id "LINC-SARAF-4:1"	dist "208602"
chr8	known	exon	29814231	29817430	.	+	.	gene_id "LINC-SARAF-5"	transcript_id "LINC-SARAF-5:1"	dist "245582"
chr8	known	exon	29777178	29778070	.	-	.	gene_id "LINC-SARAF-6"	transcript_id "LINC-SARAF-6:1"	dist "258984"
chr8	known	exon	29803934	29804028	.	-	.	gene_id "LINC-SARAF-6"	transcript_id "LINC-SARAF-6:1"	dist "258984"
chr8	known	exon	29780796	29780938	.	-	.	gene_id "LINC-SARAF-6"	transcript_id "LINC-SARAF-6:1"	dist "258984"
chr8	known	exon	29782075	29782342	.	-	.	gene_id "LINC-SARAF-6"	transcript_id "LINC-SARAF-6:1"	dist "258984"
chr8	known	exon	29796835	29798492	.	+	.	gene_id "LINC-SARAF-7"	transcript_id "LINC-SARAF-7:1"	dist "264520"
chr8	known	exon	29791095	29791881	.	+	.	gene_id "LINC-SARAF-7"	transcript_id "LINC-SARAF-7:1"	dist "264520"
chr8	known	exon	29790332	29790447	.	+	.	gene_id "LINC-SARAF-7"	transcript_id "LINC-SARAF-7:1"	dist "264520"
chr8	known	exon	29748309	29748579	.	+	.	gene_id "LINC-SARAF-7"	transcript_id "LINC-SARAF-7:1"	dist "264520"
chr8	known	exon	29749630	29752297	.	+	.	gene_id "LINC-SARAF-7"	transcript_id "LINC-SARAF-7:2"	dist "264520"
chr8	known	exon	29749053	29749093	.	+	.	gene_id "LINC-SARAF-7"	transcript_id "LINC-SARAF-7:2"	dist "264520"
chr8	known	exon	29748309	29748579	.	+	.	gene_id "LINC-SARAF-7"	transcript_id "LINC-SARAF-7:2"	dist "264520"
chr8	known	exon	29796835	29798492	.	+	.	gene_id "LINC-SARAF-7"	transcript_id "LINC-SARAF-7:3"	dist "264520"
chr8	known	exon	29790332	29790447	.	+	.	gene_id "LINC-SARAF-7"	transcript_id "LINC-SARAF-7:3"	dist "264520"
chr8	known	exon	29791095	29791382	.	+	.	gene_id "LINC-SARAF-7"	transcript_id "LINC-SARAF-7:3"	dist "264520"
chr8	known	exon	29748309	29748579	.	+	.	gene_id "LINC-SARAF-7"	transcript_id "LINC-SARAF-7:3"	dist "264520"
chr19	known	exon	3143063	3143193	.	-	.	gene_id "GNA15-AS-1"	transcript_id "GNA15-AS-1:1"	dist "0"
chr19	known	exon	3148616	3149790	.	-	.	gene_id "GNA15-AS-1"	transcript_id "GNA15-AS-1:1"	dist "0"
chr19	known	exon	3155018	3155175	.	-	.	gene_id "GNA15-AS-1"	transcript_id "GNA15-AS-1:1"	dist "0"
chr19	known	exon	3141576	3142430	.	-	.	gene_id "GNA15-AS-1"	transcript_id "GNA15-AS-1:1"	dist "0"
chr16	known	exon	50151280	50151577	.	-	.	gene_id "LINC-PAPD5-1"	transcript_id "LINC-PAPD5-1:1"	dist "1341"
chr16	known	exon	50144575	50144612	.	-	.	gene_id "LINC-PAPD5-2"	transcript_id "LINC-PAPD5-2:1"	dist "8306"
chr16	known	exon	50141132	50141296	.	-	.	gene_id "LINC-PAPD5-2"	transcript_id "LINC-PAPD5-2:1"	dist "8306"
chr12	known	exon	93556843	93557836	.	+	.	gene_id "LINC-SOCS2-1"	transcript_id "LINC-SOCS2-1:1"	dist "11978"
chr2	known	exon	30823754	30823808	.	+	.	gene_id "LINC-CAPN13-1"	transcript_id "LINC-CAPN13-1:1"	dist "3165"
chr2	known	exon	30835077	30835333	.	+	.	gene_id "LINC-CAPN13-1"	transcript_id "LINC-CAPN13-1:1"	dist "3165"
chr2	known	exon	30832332	30832547	.	+	.	gene_id "LINC-CAPN13-1"	transcript_id "LINC-CAPN13-1:1"	dist "3165"
chr2	known	exon	30859580	30860216	.	+	.	gene_id "LINC-CAPN13-1"	transcript_id "LINC-CAPN13-1:2"	dist "3165"
chr2	known	exon	30823707	30823808	.	+	.	gene_id "LINC-CAPN13-1"	transcript_id "LINC-CAPN13-1:2"	dist "3165"
chr2	known	exon	30703825	30703897	.	+	.	gene_id "LINC-CAPN13-2"	transcript_id "LINC-CAPN13-2:1"	dist "7270"
chr2	known	exon	30713501	30715501	.	+	.	gene_id "LINC-CAPN13-2"	transcript_id "LINC-CAPN13-2:1"	dist "7270"
chr2	known	exon	30693579	30697523	.	+	.	gene_id "LINC-CAPN13-3"	transcript_id "LINC-CAPN13-3:1"	dist "25248"
chr2	known	exon	30689068	30689377	.	+	.	gene_id "LINC-CAPN13-3"	transcript_id "LINC-CAPN13-3:1"	dist "25248"
chr11	known	exon	125873031	125874545	.	-	.	gene_id "HYLS1-AS-1"	transcript_id "HYLS1-AS-1:1"	dist "0"
chr11	known	exon	125887187	125887572	.	-	.	gene_id "HYLS1-AS-1"	transcript_id "HYLS1-AS-1:1"	dist "0"
chr11	known	exon	125873031	125873685	.	-	.	gene_id "HYLS1-AS-1"	transcript_id "HYLS1-AS-1:2"	dist "0"
chr11	known	exon	125874246	125874398	.	-	.	gene_id "HYLS1-AS-1"	transcript_id "HYLS1-AS-1:2"	dist "0"
chr11	known	exon	665910	666490	.	+	.	gene_id "DEAF1-AS-1"	transcript_id "DEAF1-AS-1:1"	dist "0"
chr11	known	exon	678323	678391	.	+	.	gene_id "DEAF1-AS-1"	transcript_id "DEAF1-AS-1:1"	dist "0"
chr11	known	exon	673998	674259	.	+	.	gene_id "DEAF1-AS-1"	transcript_id "DEAF1-AS-1:1"	dist "0"
chr1	known	exon	116775104	116775623	.	-	.	gene_id "LINC-CD2-1"	transcript_id "LINC-CD2-1:1"	dist "5876"
chr1	known	exon	116739981	116742609	.	-	.	gene_id "LINC-CD2-2"	transcript_id "LINC-CD2-2:1"	dist "11776"
chr1	known	exon	116805605	116806390	.	-	.	gene_id "LINC-CD2-3"	transcript_id "LINC-CD2-3:1"	dist "26644"
chr1	known	exon	116795872	116796256	.	-	.	gene_id "LINC-CD2-3"	transcript_id "LINC-CD2-3:1"	dist "26644"
chr14	known	exon	19688261	19691194	.	+	.	gene_id "LINC-OR11H2-1"	transcript_id "LINC-OR11H2-1:1"	dist "21742"
chr14	known	exon	19681851	19681959	.	+	.	gene_id "LINC-OR11H2-2"	transcript_id "LINC-OR11H2-2:1"	dist "28197"
chr14	known	exon	19681420	19681589	.	+	.	gene_id "LINC-OR11H2-2"	transcript_id "LINC-OR11H2-2:1"	dist "28197"
chr14	known	exon	19683526	19684739	.	+	.	gene_id "LINC-OR11H2-2"	transcript_id "LINC-OR11H2-2:1"	dist "28197"
chr14	known	exon	19677644	19677981	.	-	.	gene_id "LINC-OR11H2-3"	transcript_id "LINC-OR11H2-3:1"	dist "33920"
chr14	known	exon	19678792	19679016	.	-	.	gene_id "LINC-OR11H2-3"	transcript_id "LINC-OR11H2-3:1"	dist "33920"
chr14	known	exon	19619371	19619480	.	+	.	gene_id "LINC-OR11H2-4"	transcript_id "LINC-OR11H2-4:1"	dist "35013"
chr14	known	exon	19653097	19653139	.	+	.	gene_id "LINC-OR11H2-4"	transcript_id "LINC-OR11H2-4:1"	dist "35013"
chr14	known	exon	19660531	19660578	.	+	.	gene_id "LINC-OR11H2-4"	transcript_id "LINC-OR11H2-4:1"	dist "35013"
chr14	known	exon	19656157	19656254	.	+	.	gene_id "LINC-OR11H2-4"	transcript_id "LINC-OR11H2-4:1"	dist "35013"
chr14	known	exon	19499737	19499790	.	+	.	gene_id "LINC-OR11H2-4"	transcript_id "LINC-OR11H2-4:1"	dist "35013"
chr14	known	exon	19677725	19677923	.	+	.	gene_id "LINC-OR11H2-4"	transcript_id "LINC-OR11H2-4:1"	dist "35013"
chr14	known	exon	19618006	19618089	.	+	.	gene_id "LINC-OR11H2-4"	transcript_id "LINC-OR11H2-4:1"	dist "35013"
chr14	known	exon	19660531	19660578	.	+	.	gene_id "LINC-OR11H2-4"	transcript_id "LINC-OR11H2-4:2"	dist "35013"
chr14	known	exon	19656157	19656254	.	+	.	gene_id "LINC-OR11H2-4"	transcript_id "LINC-OR11H2-4:2"	dist "35013"
chr14	known	exon	19499740	19499790	.	+	.	gene_id "LINC-OR11H2-4"	transcript_id "LINC-OR11H2-4:2"	dist "35013"
chr14	known	exon	19501620	19501729	.	+	.	gene_id "LINC-OR11H2-4"	transcript_id "LINC-OR11H2-4:2"	dist "35013"
chr14	known	exon	19677725	19677923	.	+	.	gene_id "LINC-OR11H2-4"	transcript_id "LINC-OR11H2-4:2"	dist "35013"
chr14	known	exon	19500259	19500342	.	+	.	gene_id "LINC-OR11H2-4"	transcript_id "LINC-OR11H2-4:2"	dist "35013"
chr14	known	exon	19619371	19619480	.	+	.	gene_id "LINC-OR11H2-4"	transcript_id "LINC-OR11H2-4:3"	dist "35013"
chr14	known	exon	19660531	19660578	.	+	.	gene_id "LINC-OR11H2-4"	transcript_id "LINC-OR11H2-4:3"	dist "35013"
chr14	known	exon	19656157	19656254	.	+	.	gene_id "LINC-OR11H2-4"	transcript_id "LINC-OR11H2-4:3"	dist "35013"
chr14	known	exon	19499740	19499790	.	+	.	gene_id "LINC-OR11H2-4"	transcript_id "LINC-OR11H2-4:3"	dist "35013"
chr14	known	exon	19677725	19677923	.	+	.	gene_id "LINC-OR11H2-4"	transcript_id "LINC-OR11H2-4:3"	dist "35013"
chr14	known	exon	19618006	19618089	.	+	.	gene_id "LINC-OR11H2-4"	transcript_id "LINC-OR11H2-4:3"	dist "35013"
chr14	known	exon	19653097	19653139	.	+	.	gene_id "LINC-OR11H2-4"	transcript_id "LINC-OR11H2-4:4"	dist "35013"
chr14	known	exon	19660531	19660578	.	+	.	gene_id "LINC-OR11H2-4"	transcript_id "LINC-OR11H2-4:4"	dist "35013"
chr14	known	exon	19656157	19656254	.	+	.	gene_id "LINC-OR11H2-4"	transcript_id "LINC-OR11H2-4:4"	dist "35013"
chr14	known	exon	19499737	19499790	.	+	.	gene_id "LINC-OR11H2-4"	transcript_id "LINC-OR11H2-4:4"	dist "35013"
chr14	known	exon	19501620	19501729	.	+	.	gene_id "LINC-OR11H2-4"	transcript_id "LINC-OR11H2-4:4"	dist "35013"
chr14	known	exon	19677725	19677923	.	+	.	gene_id "LINC-OR11H2-4"	transcript_id "LINC-OR11H2-4:4"	dist "35013"
chr14	known	exon	19500259	19500342	.	+	.	gene_id "LINC-OR11H2-4"	transcript_id "LINC-OR11H2-4:4"	dist "35013"
chr14	known	exon	19668829	19670003	.	+	.	gene_id "LINC-OR11H2-5"	transcript_id "LINC-OR11H2-5:1"	dist "42933"
chr14	known	exon	19639594	19641306	.	+	.	gene_id "LINC-OR11H2-6"	transcript_id "LINC-OR11H2-6:1"	dist "71630"
chr14	known	exon	19637225	19637266	.	+	.	gene_id "LINC-OR11H2-6"	transcript_id "LINC-OR11H2-6:1"	dist "71630"
chr14	known	exon	19637975	19638056	.	+	.	gene_id "LINC-OR11H2-6"	transcript_id "LINC-OR11H2-6:1"	dist "71630"
chr5	known	exon	137846592	137846948	.	-	.	gene_id "LINC-MYOT-1"	transcript_id "LINC-MYOT-1:1"	dist "20843"
chr2	known	exon	144521868	144521926	.	+	.	gene_id "ZEB2-AS-1"	transcript_id "ZEB2-AS-1:1"	dist "0"
chr2	known	exon	144579209	144579434	.	+	.	gene_id "ZEB2-AS-1"	transcript_id "ZEB2-AS-1:1"	dist "0"
chr2	known	exon	144566433	144566570	.	+	.	gene_id "ZEB2-AS-1"	transcript_id "ZEB2-AS-1:1"	dist "0"
chr2	known	exon	144518457	144518575	.	+	.	gene_id "ZEB2-AS-2"	transcript_id "ZEB2-AS-2:1"	dist "0"
chr2	known	exon	144519511	144520110	.	+	.	gene_id "ZEB2-AS-2"	transcript_id "ZEB2-AS-2:1"	dist "0"
chr2	known	exon	144520215	144520285	.	+	.	gene_id "ZEB2-AS-2"	transcript_id "ZEB2-AS-2:1"	dist "0"
chr2	known	exon	144520754	144521491	.	+	.	gene_id "ZEB2-AS-2"	transcript_id "ZEB2-AS-2:1"	dist "0"
chr2	known	exon	144519384	144519475	.	+	.	gene_id "ZEB2-AS-2"	transcript_id "ZEB2-AS-2:2"	dist "0"
chr2	known	exon	144520215	144520285	.	+	.	gene_id "ZEB2-AS-2"	transcript_id "ZEB2-AS-2:2"	dist "0"
chr2	known	exon	144520754	144521491	.	+	.	gene_id "ZEB2-AS-2"	transcript_id "ZEB2-AS-2:2"	dist "0"
chr2	known	exon	144519836	144520110	.	+	.	gene_id "ZEB2-AS-2"	transcript_id "ZEB2-AS-2:2"	dist "0"
chr2	known	exon	144518523	144518575	.	+	.	gene_id "ZEB2-AS-2"	transcript_id "ZEB2-AS-2:3"	dist "0"
chr2	known	exon	144519959	144520110	.	+	.	gene_id "ZEB2-AS-2"	transcript_id "ZEB2-AS-2:3"	dist "0"
chr2	known	exon	144520215	144520285	.	+	.	gene_id "ZEB2-AS-2"	transcript_id "ZEB2-AS-2:3"	dist "0"
chr2	known	exon	144520754	144521491	.	+	.	gene_id "ZEB2-AS-2"	transcript_id "ZEB2-AS-2:3"	dist "0"
chr2	known	exon	144519349	144519475	.	+	.	gene_id "ZEB2-AS-2"	transcript_id "ZEB2-AS-2:4"	dist "0"
chr2	known	exon	144519959	144520110	.	+	.	gene_id "ZEB2-AS-2"	transcript_id "ZEB2-AS-2:4"	dist "0"
chr2	known	exon	144520215	144520285	.	+	.	gene_id "ZEB2-AS-2"	transcript_id "ZEB2-AS-2:4"	dist "0"
chr2	known	exon	144520754	144521491	.	+	.	gene_id "ZEB2-AS-2"	transcript_id "ZEB2-AS-2:4"	dist "0"
chr2	known	exon	144518752	144518861	.	+	.	gene_id "ZEB2-AS-2"	transcript_id "ZEB2-AS-2:5"	dist "0"
chr2	known	exon	144518203	144518575	.	+	.	gene_id "ZEB2-AS-2"	transcript_id "ZEB2-AS-2:5"	dist "0"
chr2	known	exon	144519959	144520110	.	+	.	gene_id "ZEB2-AS-2"	transcript_id "ZEB2-AS-2:5"	dist "0"
chr2	known	exon	144520215	144520285	.	+	.	gene_id "ZEB2-AS-2"	transcript_id "ZEB2-AS-2:5"	dist "0"
chr2	known	exon	144520754	144521491	.	+	.	gene_id "ZEB2-AS-2"	transcript_id "ZEB2-AS-2:5"	dist "0"
chr2	known	exon	144519614	144519674	.	+	.	gene_id "ZEB2-AS-2"	transcript_id "ZEB2-AS-2:6"	dist "0"
chr2	known	exon	144520215	144520569	.	+	.	gene_id "ZEB2-AS-2"	transcript_id "ZEB2-AS-2:6"	dist "0"
chr2	known	exon	144519959	144520110	.	+	.	gene_id "ZEB2-AS-2"	transcript_id "ZEB2-AS-2:6"	dist "0"
chr2	known	exon	144520215	144520285	.	+	.	gene_id "ZEB2-AS-2"	transcript_id "ZEB2-AS-2:7"	dist "0"
chr2	known	exon	144520754	144521491	.	+	.	gene_id "ZEB2-AS-2"	transcript_id "ZEB2-AS-2:7"	dist "0"
chr2	known	exon	144518200	144518575	.	+	.	gene_id "ZEB2-AS-2"	transcript_id "ZEB2-AS-2:7"	dist "0"
chr2	known	exon	144519836	144520110	.	+	.	gene_id "ZEB2-AS-2"	transcript_id "ZEB2-AS-2:7"	dist "0"
chr2	known	exon	144518752	144518861	.	+	.	gene_id "ZEB2-AS-2"	transcript_id "ZEB2-AS-2:8"	dist "0"
chr2	known	exon	144519511	144520110	.	+	.	gene_id "ZEB2-AS-2"	transcript_id "ZEB2-AS-2:8"	dist "0"
chr2	known	exon	144520215	144520285	.	+	.	gene_id "ZEB2-AS-2"	transcript_id "ZEB2-AS-2:8"	dist "0"
chr2	known	exon	144520754	144521491	.	+	.	gene_id "ZEB2-AS-2"	transcript_id "ZEB2-AS-2:8"	dist "0"
chr2	known	exon	144518406	144518575	.	+	.	gene_id "ZEB2-AS-2"	transcript_id "ZEB2-AS-2:8"	dist "0"
chr2	known	exon	144520215	144520417	.	+	.	gene_id "ZEB2-AS-2"	transcript_id "ZEB2-AS-2:9"	dist "0"
chr2	known	exon	144518097	144518575	.	+	.	gene_id "ZEB2-AS-2"	transcript_id "ZEB2-AS-2:9"	dist "0"
chr2	known	exon	144519959	144520110	.	+	.	gene_id "ZEB2-AS-2"	transcript_id "ZEB2-AS-2:9"	dist "0"
chr2	known	exon	144520754	144521491	.	+	.	gene_id "ZEB2-AS-2"	transcript_id "ZEB2-AS-2:9"	dist "0"
chr2	known	exon	144520446	144520681	.	+	.	gene_id "ZEB2-AS-2"	transcript_id "ZEB2-AS-2:9"	dist "0"
chr2	known	exon	144519614	144519674	.	+	.	gene_id "ZEB2-AS-2"	transcript_id "ZEB2-AS-2:10"	dist "0"
chr2	known	exon	144519959	144520110	.	+	.	gene_id "ZEB2-AS-2"	transcript_id "ZEB2-AS-2:10"	dist "0"
chr2	known	exon	144520215	144520285	.	+	.	gene_id "ZEB2-AS-2"	transcript_id "ZEB2-AS-2:10"	dist "0"
chr2	known	exon	144520754	144521491	.	+	.	gene_id "ZEB2-AS-2"	transcript_id "ZEB2-AS-2:10"	dist "0"
chr2	novel	exon	144388035	144389753	.	+	.	gene_id "ZEB2-AS-3"	transcript_id "ZEB2-AS-3:1"	dist "0"
chr2	novel	exon	144389866	144389868	.	+	.	gene_id "ZEB2-AS-3"	transcript_id "ZEB2-AS-3:1"	dist "0"
chr16	known	exon	3580716	3581238	.	+	.	gene_id "SLX4-AS-1"	transcript_id "SLX4-AS-1:1"	dist "0"
chr16	known	exon	3551781	3552008	.	+	.	gene_id "SLX4-AS-1"	transcript_id "SLX4-AS-1:1"	dist "0"
chr16	known	exon	3582893	3583096	.	+	.	gene_id "SLX4-AS-1"	transcript_id "SLX4-AS-1:1"	dist "0"
chr16	known	exon	3581181	3581378	.	+	.	gene_id "SLX4-AS-1"	transcript_id "SLX4-AS-1:2"	dist "0"
chr16	known	exon	3583136	3583266	.	+	.	gene_id "SLX4-AS-1"	transcript_id "SLX4-AS-1:2"	dist "0"
chr16	known	exon	3601121	3601474	.	+	.	gene_id "SLX4-AS-2"	transcript_id "SLX4-AS-2:1"	dist "0"
chr16	known	exon	3609453	3609554	.	+	.	gene_id "SLX4-AS-2"	transcript_id "SLX4-AS-2:1"	dist "0"
chr10	known	exon	86749754	86756638	.	-	.	gene_id "LINC-BMPR1A-1"	transcript_id "LINC-BMPR1A-1:1"	dist "12"
chr2	known	exon	206122117	206122323	.	+	.	gene_id "NDUFS1-AS-1"	transcript_id "NDUFS1-AS-1:1"	dist "0"
chr2	known	exon	206115547	206116750	.	+	.	gene_id "NDUFS1-AS-1"	transcript_id "NDUFS1-AS-1:1"	dist "0"
chr17	known	exon	32126842	32126895	.	+	.	gene_id "LINC-RHOT1-1"	transcript_id "LINC-RHOT1-1:1"	dist "14000"
chr17	known	exon	32127009	32128454	.	+	.	gene_id "LINC-RHOT1-1"	transcript_id "LINC-RHOT1-1:1"	dist "14000"
chr17	known	exon	32106330	32106483	.	-	.	gene_id "LINC-RHOT1-2"	transcript_id "LINC-RHOT1-2:1"	dist "28329"
chr17	known	exon	32106701	32106855	.	-	.	gene_id "LINC-RHOT1-2"	transcript_id "LINC-RHOT1-2:1"	dist "28329"
chr17	known	exon	32107216	32107351	.	-	.	gene_id "LINC-RHOT1-2"	transcript_id "LINC-RHOT1-2:1"	dist "28329"
chr17	known	exon	32114080	32114125	.	-	.	gene_id "LINC-RHOT1-2"	transcript_id "LINC-RHOT1-2:2"	dist "28329"
chr17	known	exon	32106330	32106483	.	-	.	gene_id "LINC-RHOT1-2"	transcript_id "LINC-RHOT1-2:2"	dist "28329"
chr17	known	exon	32107216	32107462	.	-	.	gene_id "LINC-RHOT1-2"	transcript_id "LINC-RHOT1-2:2"	dist "28329"
chr12	known	exon	54448532	54448824	.	+	.	gene_id "LINC-GTSF1-1"	transcript_id "LINC-GTSF1-1:1"	dist "7126"
chr19	known	exon	51843189	51843324	.	-	.	gene_id "FPR3-AS-1"	transcript_id "FPR3-AS-1:1"	dist "0"
chr19	known	exon	51842821	51842913	.	-	.	gene_id "FPR3-AS-1"	transcript_id "FPR3-AS-1:1"	dist "0"
chr19	known	exon	51839614	51840117	.	-	.	gene_id "FPR3-AS-1"	transcript_id "FPR3-AS-1:1"	dist "0"
chr19	known	exon	51839614	51839879	.	-	.	gene_id "FPR3-AS-1"	transcript_id "FPR3-AS-1:2"	dist "0"
chr19	known	exon	51840503	51840945	.	-	.	gene_id "FPR3-AS-1"	transcript_id "FPR3-AS-1:2"	dist "0"
chr19	known	exon	51813953	51813977	.	-	.	gene_id "FPR3-AS-1"	transcript_id "FPR3-AS-1:3"	dist "0"
chr19	known	exon	51843189	51843324	.	-	.	gene_id "FPR3-AS-1"	transcript_id "FPR3-AS-1:3"	dist "0"
chr19	known	exon	51842821	51842913	.	-	.	gene_id "FPR3-AS-1"	transcript_id "FPR3-AS-1:3"	dist "0"
chr19	known	exon	51839893	51840117	.	-	.	gene_id "FPR3-AS-1"	transcript_id "FPR3-AS-1:3"	dist "0"
chr10	known	exon	73781777	73781956	.	-	.	gene_id "LINC-CHCHD1-1"	transcript_id "LINC-CHCHD1-1:1"	dist "91"
chr10	known	exon	73780665	73781602	.	-	.	gene_id "LINC-CHCHD1-1"	transcript_id "LINC-CHCHD1-1:1"	dist "91"
chr4	known	exon	56387474	56393362	.	+	.	gene_id "PPAT-AS-1"	transcript_id "PPAT-AS-1:1"	dist "0"
chr4	known	exon	56396312	56396871	.	+	.	gene_id "PPAT-AS-2"	transcript_id "PPAT-AS-2:1"	dist "0"
chr20	known	exon	45489992	45490248	.	+	.	gene_id "LINC-WFDC2-1"	transcript_id "LINC-WFDC2-1:1"	dist "6081"
chr20	known	exon	45487613	45487710	.	+	.	gene_id "LINC-WFDC2-1"	transcript_id "LINC-WFDC2-1:1"	dist "6081"
chr20	known	exon	45455182	45455292	.	+	.	gene_id "LINC-WFDC2-2"	transcript_id "LINC-WFDC2-2:1"	dist "8501"
chr20	known	exon	45461069	45461205	.	+	.	gene_id "LINC-WFDC2-2"	transcript_id "LINC-WFDC2-2:1"	dist "8501"
chr20	known	exon	45456775	45456995	.	+	.	gene_id "LINC-WFDC2-2"	transcript_id "LINC-WFDC2-2:2"	dist "8501"
chr20	known	exon	45455256	45455292	.	+	.	gene_id "LINC-WFDC2-2"	transcript_id "LINC-WFDC2-2:2"	dist "8501"
chr20	known	exon	45456336	45456477	.	+	.	gene_id "LINC-WFDC2-2"	transcript_id "LINC-WFDC2-2:2"	dist "8501"
chr20	known	exon	45452125	45452177	.	+	.	gene_id "LINC-WFDC2-2"	transcript_id "LINC-WFDC2-2:3"	dist "8501"
chr20	known	exon	45456609	45456995	.	+	.	gene_id "LINC-WFDC2-2"	transcript_id "LINC-WFDC2-2:3"	dist "8501"
chr20	known	exon	45490818	45491671	.	-	.	gene_id "LINC-WFDC2-3"	transcript_id "LINC-WFDC2-3:1"	dist "9286"
chr20	known	exon	45454025	45454311	.	-	.	gene_id "LINC-WFDC2-4"	transcript_id "LINC-WFDC2-4:1"	dist "14573"
chr20	known	exon	45454930	45455133	.	-	.	gene_id "LINC-WFDC2-4"	transcript_id "LINC-WFDC2-4:1"	dist "14573"
chr14	known	exon	20043916	20044827	.	+	.	gene_id "LINC-OR4K13-1"	transcript_id "LINC-OR4K13-1:1"	dist "9156"
chr5	known	exon	79842668	79842797	.	+	.	gene_id "LINC-CMYA5-1"	transcript_id "LINC-CMYA5-1:1"	dist "42427"
chr5	known	exon	79843185	79843347	.	+	.	gene_id "LINC-CMYA5-1"	transcript_id "LINC-CMYA5-1:1"	dist "42427"
chr5	known	exon	79843184	79843347	.	+	.	gene_id "LINC-CMYA5-1"	transcript_id "LINC-CMYA5-1:2"	dist "42427"
chr5	known	exon	79842667	79842797	.	+	.	gene_id "LINC-CMYA5-1"	transcript_id "LINC-CMYA5-1:2"	dist "42427"
chr5	known	exon	79848314	79848385	.	-	.	gene_id "LINC-CMYA5-2"	transcript_id "LINC-CMYA5-2:1"	dist "48074"
chr5	known	exon	79849007	79849136	.	-	.	gene_id "LINC-CMYA5-2"	transcript_id "LINC-CMYA5-2:1"	dist "48074"
chr4	known	exon	102777897	102778421	.	+	.	gene_id "UBE2D3-AS-1"	transcript_id "UBE2D3-AS-1:1"	dist "0"
chr4	known	exon	102777037	102777223	.	+	.	gene_id "UBE2D3-AS-1"	transcript_id "UBE2D3-AS-1:1"	dist "0"
chr4	known	exon	102779774	102779881	.	+	.	gene_id "UBE2D3-AS-1"	transcript_id "UBE2D3-AS-1:1"	dist "0"
chr4	known	exon	102778808	102779345	.	+	.	gene_id "UBE2D3-AS-1"	transcript_id "UBE2D3-AS-1:1"	dist "0"
chr4	known	exon	102799428	102799575	.	+	.	gene_id "UBE2D3-AS-1"	transcript_id "UBE2D3-AS-1:1"	dist "0"
chr4	known	exon	102868773	102868820	.	+	.	gene_id "UBE2D3-AS-2"	transcript_id "UBE2D3-AS-2:1"	dist "0"
chr4	known	exon	102825506	102828185	.	+	.	gene_id "UBE2D3-AS-2"	transcript_id "UBE2D3-AS-2:1"	dist "0"
chr2	known	exon	215165122	215165237	.	+	.	gene_id "LINC-ABCA12-1"	transcript_id "LINC-ABCA12-1:1"	dist "23559"
chr2	known	exon	215161987	215162078	.	+	.	gene_id "LINC-ABCA12-1"	transcript_id "LINC-ABCA12-1:1"	dist "23559"
chr2	known	exon	215171858	215172092	.	+	.	gene_id "LINC-ABCA12-1"	transcript_id "LINC-ABCA12-1:1"	dist "23559"
chr2	known	exon	215170130	215170640	.	+	.	gene_id "LINC-ABCA12-1"	transcript_id "LINC-ABCA12-1:1"	dist "23559"
chr1	known	exon	165174664	165174704	.	-	.	gene_id "LINC-LMX1A-1"	transcript_id "LINC-LMX1A-1:1"	dist "27163"
chr1	known	exon	165173677	165173806	.	-	.	gene_id "LINC-LMX1A-1"	transcript_id "LINC-LMX1A-1:1"	dist "27163"
chr1	known	exon	165162335	165162725	.	-	.	gene_id "LINC-LMX1A-1"	transcript_id "LINC-LMX1A-1:1"	dist "27163"
chr1	known	exon	165109168	165109287	.	-	.	gene_id "LINC-LMX1A-2"	transcript_id "LINC-LMX1A-2:1"	dist "86685"
chr1	known	exon	165114983	165115182	.	-	.	gene_id "LINC-LMX1A-2"	transcript_id "LINC-LMX1A-2:1"	dist "86685"
chrX	known	exon	49007559	49007866	.	-	.	gene_id "LINC-GRIPAP1-1"	transcript_id "LINC-GRIPAP1-1:1"	dist "5295"
chr12	known	exon	117031150	117032846	.	-	.	gene_id "LINC-FBXW8-1"	transcript_id "LINC-FBXW8-1:1"	dist "2"
chr12	known	exon	116908312	116908627	.	+	.	gene_id "LINC-FBXW8-2"	transcript_id "LINC-FBXW8-2:1"	dist "2329"
chr2	known	exon	120319007	120319138	.	+	.	gene_id "LINC-RALB-1"	transcript_id "LINC-RALB-1:1"	dist "8425"
chr2	known	exon	120325523	120325620	.	+	.	gene_id "LINC-RALB-1"	transcript_id "LINC-RALB-1:1"	dist "8425"
chr2	known	exon	120325974	120326298	.	+	.	gene_id "LINC-RALB-1"	transcript_id "LINC-RALB-1:1"	dist "8425"
chr2	known	exon	120319110	120319138	.	+	.	gene_id "LINC-RALB-1"	transcript_id "LINC-RALB-1:2"	dist "8425"
chr2	known	exon	120327850	120328193	.	+	.	gene_id "LINC-RALB-1"	transcript_id "LINC-RALB-1:2"	dist "8425"
chr2	known	exon	120327850	120328193	.	+	.	gene_id "LINC-RALB-1"	transcript_id "LINC-RALB-1:3"	dist "8425"
chr2	known	exon	120303138	120303164	.	+	.	gene_id "LINC-RALB-1"	transcript_id "LINC-RALB-1:3"	dist "8425"
chr2	known	exon	120319072	120319376	.	-	.	gene_id "LINC-RALB-2"	transcript_id "LINC-RALB-2:1"	dist "23883"
chr2	known	exon	120318596	120318666	.	-	.	gene_id "LINC-RALB-2"	transcript_id "LINC-RALB-2:1"	dist "23883"
chr1	known	exon	70020823	70021379	.	-	.	gene_id "LRRC7-AS-1"	transcript_id "LRRC7-AS-1:1"	dist "0"
chr1	known	exon	70022262	70022398	.	-	.	gene_id "LRRC7-AS-1"	transcript_id "LRRC7-AS-1:1"	dist "0"
chr1	known	exon	70031132	70031222	.	-	.	gene_id "LRRC7-AS-1"	transcript_id "LRRC7-AS-1:2"	dist "0"
chr1	known	exon	70013982	70014144	.	-	.	gene_id "LRRC7-AS-1"	transcript_id "LRRC7-AS-1:2"	dist "0"
chr1	known	exon	70022262	70022398	.	-	.	gene_id "LRRC7-AS-1"	transcript_id "LRRC7-AS-1:2"	dist "0"
chr1	known	exon	70021248	70021379	.	-	.	gene_id "LRRC7-AS-1"	transcript_id "LRRC7-AS-1:2"	dist "0"
chr1	known	exon	70038088	70038964	.	-	.	gene_id "LRRC7-AS-2"	transcript_id "LRRC7-AS-2:1"	dist "0"
chr1	known	exon	70042098	70042185	.	-	.	gene_id "LRRC7-AS-2"	transcript_id "LRRC7-AS-2:1"	dist "0"
chr2	known	exon	70095904	70096100	.	+	.	gene_id "LINC-PCBP1-1"	transcript_id "LINC-PCBP1-1:1"	dist "518"
chr2	known	exon	70093934	70093992	.	+	.	gene_id "LINC-PCBP1-1"	transcript_id "LINC-PCBP1-1:1"	dist "518"
chr2	known	exon	70089721	70089912	.	+	.	gene_id "LINC-PCBP1-1"	transcript_id "LINC-PCBP1-1:1"	dist "518"
chr2	known	exon	70093894	70094268	.	-	.	gene_id "LINC-PCBP1-2"	transcript_id "LINC-PCBP1-2:1"	dist "4691"
chr2	known	exon	70094959	70095286	.	-	.	gene_id "LINC-PCBP1-2"	transcript_id "LINC-PCBP1-2:1"	dist "4691"
chr2	known	exon	70094386	70094478	.	-	.	gene_id "LINC-PCBP1-2"	transcript_id "LINC-PCBP1-2:1"	dist "4691"
chr2	known	exon	70103190	70103220	.	-	.	gene_id "LINC-PCBP1-2"	transcript_id "LINC-PCBP1-2:2"	dist "4691"
chr2	known	exon	70094386	70094478	.	-	.	gene_id "LINC-PCBP1-2"	transcript_id "LINC-PCBP1-2:2"	dist "4691"
chr2	known	exon	70102791	70102924	.	-	.	gene_id "LINC-PCBP1-2"	transcript_id "LINC-PCBP1-2:2"	dist "4691"
chr2	known	exon	70094959	70095059	.	-	.	gene_id "LINC-PCBP1-2"	transcript_id "LINC-PCBP1-2:2"	dist "4691"
chr2	known	exon	70093894	70094247	.	-	.	gene_id "LINC-PCBP1-2"	transcript_id "LINC-PCBP1-2:2"	dist "4691"
chr2	known	exon	70102551	70102862	.	+	.	gene_id "LINC-PCBP1-3"	transcript_id "LINC-PCBP1-3:1"	dist "13348"
chr2	known	exon	70112962	70113619	.	+	.	gene_id "LINC-PCBP1-4"	transcript_id "LINC-PCBP1-4:1"	dist "23759"
chr2	known	exon	70113767	70114645	.	+	.	gene_id "LINC-PCBP1-5"	transcript_id "LINC-PCBP1-5:1"	dist "24564"
chr2	known	exon	70117118	70117593	.	+	.	gene_id "LINC-PCBP1-6"	transcript_id "LINC-PCBP1-6:1"	dist "27915"
chr2	known	exon	70118830	70119617	.	+	.	gene_id "LINC-PCBP1-7"	transcript_id "LINC-PCBP1-7:1"	dist "29627"
chrX	known	exon	26223903	26224658	.	+	.	gene_id "LINC-MAGEB5-1"	transcript_id "LINC-MAGEB5-1:1"	dist "5633"
chrX	known	exon	26345898	26346242	.	+	.	gene_id "LINC-MAGEB5-2"	transcript_id "LINC-MAGEB5-2:1"	dist "126966"
chrX	known	exon	26345236	26345540	.	+	.	gene_id "LINC-MAGEB5-2"	transcript_id "LINC-MAGEB5-2:1"	dist "126966"
chrX	known	exon	26496936	26497214	.	+	.	gene_id "LINC-MAGEB5-3"	transcript_id "LINC-MAGEB5-3:1"	dist "278666"
chrX	known	exon	26504259	26505603	.	+	.	gene_id "LINC-MAGEB5-3"	transcript_id "LINC-MAGEB5-3:1"	dist "278666"
chrX	known	exon	26557675	26561052	.	+	.	gene_id "LINC-MAGEB5-4"	transcript_id "LINC-MAGEB5-4:1"	dist "339405"
chrX	known	exon	26657291	26657507	.	-	.	gene_id "LINC-MAGEB5-5"	transcript_id "LINC-MAGEB5-5:1"	dist "439021"
chrX	known	exon	26748029	26749090	.	+	.	gene_id "LINC-MAGEB5-6"	transcript_id "LINC-MAGEB5-6:1"	dist "529759"
chr4	known	exon	121230451	121231164	.	+	.	gene_id "LINC-TNIP3-1"	transcript_id "LINC-TNIP3-1:1"	dist "2985"
chr4	known	exon	121234168	121234211	.	+	.	gene_id "LINC-TNIP3-1"	transcript_id "LINC-TNIP3-1:1"	dist "2985"
chr4	known	exon	121118299	121118734	.	+	.	gene_id "LINC-TNIP3-2"	transcript_id "LINC-TNIP3-2:1"	dist "12674"
chr9	known	exon	13322806	13323450	.	-	.	gene_id "LINC-MPDZ-1"	transcript_id "LINC-MPDZ-1:1"	dist "43216"
chr9	known	exon	13021694	13022892	.	-	.	gene_id "LINC-MPDZ-2"	transcript_id "LINC-MPDZ-2:1"	dist "82812"
chr9	known	exon	13432901	13433053	.	-	.	gene_id "LINC-MPDZ-3"	transcript_id "LINC-MPDZ-3:1"	dist "126790"
chr9	known	exon	13432400	13432494	.	-	.	gene_id "LINC-MPDZ-3"	transcript_id "LINC-MPDZ-3:1"	dist "126790"
chr9	known	exon	13416399	13416545	.	-	.	gene_id "LINC-MPDZ-3"	transcript_id "LINC-MPDZ-3:1"	dist "126790"
chr9	known	exon	13431203	13431329	.	-	.	gene_id "LINC-MPDZ-3"	transcript_id "LINC-MPDZ-3:2"	dist "126790"
chr9	known	exon	13406380	13408433	.	-	.	gene_id "LINC-MPDZ-3"	transcript_id "LINC-MPDZ-3:2"	dist "126790"
chr9	known	exon	13416399	13416545	.	-	.	gene_id "LINC-MPDZ-3"	transcript_id "LINC-MPDZ-3:2"	dist "126790"
chr9	known	exon	13431189	13431281	.	+	.	gene_id "LINC-MPDZ-4"	transcript_id "LINC-MPDZ-4:1"	dist "151599"
chr9	known	exon	13435614	13435652	.	+	.	gene_id "LINC-MPDZ-4"	transcript_id "LINC-MPDZ-4:1"	dist "151599"
chr9	known	exon	13477103	13477511	.	+	.	gene_id "LINC-MPDZ-4"	transcript_id "LINC-MPDZ-4:1"	dist "151599"
chr9	known	exon	13436435	13436593	.	+	.	gene_id "LINC-MPDZ-4"	transcript_id "LINC-MPDZ-4:1"	dist "151599"
chr9	known	exon	13487103	13487511	.	+	.	gene_id "LINC-MPDZ-5"	transcript_id "LINC-MPDZ-5:1"	dist "166901"
chr9	known	exon	13446491	13446593	.	+	.	gene_id "LINC-MPDZ-5"	transcript_id "LINC-MPDZ-5:1"	dist "166901"
chr7	known	exon	157132650	157133746	.	-	.	gene_id "LINC-UBE3C-1"	transcript_id "LINC-UBE3C-1:1"	dist "5167"
chr7	known	exon	157132531	157132566	.	-	.	gene_id "LINC-UBE3C-1"	transcript_id "LINC-UBE3C-1:1"	dist "5167"
chr7	known	exon	157130879	157132426	.	-	.	gene_id "LINC-UBE3C-1"	transcript_id "LINC-UBE3C-1:1"	dist "5167"
chr7	known	exon	157125761	157126406	.	+	.	gene_id "LINC-UBE3C-2"	transcript_id "LINC-UBE3C-2:1"	dist "11787"
chr7	known	exon	157126601	157127126	.	+	.	gene_id "LINC-UBE3C-2"	transcript_id "LINC-UBE3C-2:1"	dist "11787"
chr7	known	exon	157281536	157281557	.	-	.	gene_id "LINC-UBE3C-3"	transcript_id "LINC-UBE3C-3:1"	dist "12164"
chr7	known	exon	157282144	157282686	.	-	.	gene_id "LINC-UBE3C-3"	transcript_id "LINC-UBE3C-3:1"	dist "12164"
chr7	known	exon	157109980	157111072	.	+	.	gene_id "LINC-UBE3C-4"	transcript_id "LINC-UBE3C-4:1"	dist "27841"
chr7	known	exon	157087955	157088543	.	-	.	gene_id "LINC-UBE3C-5"	transcript_id "LINC-UBE3C-5:1"	dist "50370"
chr16	known	exon	87582088	87582158	.	+	.	gene_id "LINC-JPH3-1"	transcript_id "LINC-JPH3-1:1"	dist "17257"
chr16	known	exon	87584319	87584578	.	+	.	gene_id "LINC-JPH3-1"	transcript_id "LINC-JPH3-1:1"	dist "17257"
chr3	known	exon	149086332	149086478	.	+	.	gene_id "HLTF-AS-1"	transcript_id "HLTF-AS-1:1"	dist "0"
chr3	known	exon	149099501	149099531	.	+	.	gene_id "HLTF-AS-1"	transcript_id "HLTF-AS-1:1"	dist "0"
chr3	known	exon	149102587	149102823	.	+	.	gene_id "HLTF-AS-1"	transcript_id "HLTF-AS-1:1"	dist "0"
chr19	known	exon	45641185	45641766	.	+	.	gene_id "EML2-AS-1"	transcript_id "EML2-AS-1:1"	dist "0"
chr19	known	exon	45642225	45642840	.	+	.	gene_id "EML2-AS-1"	transcript_id "EML2-AS-1:1"	dist "0"
chr19	known	exon	45641879	45642072	.	+	.	gene_id "EML2-AS-1"	transcript_id "EML2-AS-1:1"	dist "0"
chr19	known	exon	45642225	45642840	.	+	.	gene_id "EML2-AS-1"	transcript_id "EML2-AS-1:2"	dist "0"
chr19	known	exon	45641494	45641766	.	+	.	gene_id "EML2-AS-1"	transcript_id "EML2-AS-1:2"	dist "0"
chr5	known	exon	42423422	42423746	.	+	.	gene_id "LINC-GHR-1"	transcript_id "LINC-GHR-1:1"	dist "31"
chr5	known	exon	42399722	42399766	.	+	.	gene_id "LINC-GHR-1"	transcript_id "LINC-GHR-1:1"	dist "31"
chr5	known	exon	42729138	42729519	.	+	.	gene_id "LINC-GHR-2"	transcript_id "LINC-GHR-2:1"	dist "7260"
chr5	known	exon	42318154	42318228	.	-	.	gene_id "LINC-GHR-3"	transcript_id "LINC-GHR-3:1"	dist "49352"
chr5	known	exon	42374267	42374425	.	-	.	gene_id "LINC-GHR-3"	transcript_id "LINC-GHR-3:1"	dist "49352"
chr5	known	exon	42191590	42193168	.	-	.	gene_id "LINC-GHR-4"	transcript_id "LINC-GHR-4:1"	dist "212766"
chr5	known	exon	42210910	42211011	.	-	.	gene_id "LINC-GHR-4"	transcript_id "LINC-GHR-4:1"	dist "212766"
chr5	known	exon	42204220	42204344	.	-	.	gene_id "LINC-GHR-4"	transcript_id "LINC-GHR-4:1"	dist "212766"
chr5	known	exon	42195094	42195203	.	-	.	gene_id "LINC-GHR-4"	transcript_id "LINC-GHR-4:1"	dist "212766"
chr5	known	exon	42188266	42191523	.	+	.	gene_id "LINC-GHR-5"	transcript_id "LINC-GHR-5:1"	dist "232254"
chr1	known	exon	247172348	247172511	.	+	.	gene_id "ZNF124-AS-1"	transcript_id "ZNF124-AS-1:1"	dist "0"
chr1	known	exon	247126410	247126594	.	+	.	gene_id "ZNF124-AS-1"	transcript_id "ZNF124-AS-1:1"	dist "0"
chr4	known	exon	140577925	140578220	.	+	.	gene_id "LINC-UCP1-1"	transcript_id "LINC-UCP1-1:1"	dist "9120"
chr1	known	exon	201400793	201403766	.	+	.	gene_id "LAD1-AS-1"	transcript_id "LAD1-AS-1:1"	dist "0"
chr1	known	exon	201399604	201399790	.	+	.	gene_id "LAD1-AS-1"	transcript_id "LAD1-AS-1:1"	dist "0"
chrX	known	exon	71623764	71624130	.	-	.	gene_id "LINC-CXCR3-1"	transcript_id "LINC-CXCR3-1:1"	dist "5247"
chrX	known	exon	71626217	71626544	.	-	.	gene_id "LINC-CXCR3-2"	transcript_id "LINC-CXCR3-2:1"	dist "7700"
chrX	known	exon	71632920	71633112	.	-	.	gene_id "LINC-CXCR3-3"	transcript_id "LINC-CXCR3-3:1"	dist "12579"
chrX	known	exon	71631096	71631269	.	-	.	gene_id "LINC-CXCR3-3"	transcript_id "LINC-CXCR3-3:1"	dist "12579"
chrX	known	exon	71631376	71631417	.	-	.	gene_id "LINC-CXCR3-3"	transcript_id "LINC-CXCR3-3:1"	dist "12579"
chrX	known	exon	71631972	71632017	.	-	.	gene_id "LINC-CXCR3-3"	transcript_id "LINC-CXCR3-3:1"	dist "12579"
chrX	known	exon	71632300	71632376	.	-	.	gene_id "LINC-CXCR3-3"	transcript_id "LINC-CXCR3-3:1"	dist "12579"
chrX	known	exon	71636641	71636691	.	+	.	gene_id "LINC-CXCR3-4"	transcript_id "LINC-CXCR3-4:1"	dist "18124"
chrX	known	exon	71637251	71637292	.	+	.	gene_id "LINC-CXCR3-4"	transcript_id "LINC-CXCR3-4:1"	dist "18124"
chrX	known	exon	71637399	71637525	.	+	.	gene_id "LINC-CXCR3-4"	transcript_id "LINC-CXCR3-4:1"	dist "18124"
chrX	known	exon	71662995	71663168	.	-	.	gene_id "LINC-CXCR3-5"	transcript_id "LINC-CXCR3-5:1"	dist "44478"
chrX	known	exon	71663275	71663316	.	-	.	gene_id "LINC-CXCR3-5"	transcript_id "LINC-CXCR3-5:1"	dist "44478"
chrX	known	exon	71664193	71664269	.	-	.	gene_id "LINC-CXCR3-5"	transcript_id "LINC-CXCR3-5:1"	dist "44478"
chrX	known	exon	71665553	71665753	.	-	.	gene_id "LINC-CXCR3-5"	transcript_id "LINC-CXCR3-5:1"	dist "44478"
chrX	known	exon	71663862	71663907	.	-	.	gene_id "LINC-CXCR3-5"	transcript_id "LINC-CXCR3-5:1"	dist "44478"
chrX	known	exon	71664810	71664966	.	-	.	gene_id "LINC-CXCR3-5"	transcript_id "LINC-CXCR3-5:1"	dist "44478"
chrX	known	exon	71662995	71663168	.	-	.	gene_id "LINC-CXCR3-5"	transcript_id "LINC-CXCR3-5:2"	dist "44478"
chrX	known	exon	71663275	71663316	.	-	.	gene_id "LINC-CXCR3-5"	transcript_id "LINC-CXCR3-5:2"	dist "44478"
chrX	known	exon	71663862	71664271	.	-	.	gene_id "LINC-CXCR3-5"	transcript_id "LINC-CXCR3-5:2"	dist "44478"
chr18	known	exon	11670180	11670187	.	-	.	gene_id "LINC-GNAL-1"	transcript_id "LINC-GNAL-1:1"	dist "18769"
chr18	known	exon	11666456	11670157	.	-	.	gene_id "LINC-GNAL-1"	transcript_id "LINC-GNAL-1:1"	dist "18769"
chr18	known	exon	11639341	11639461	.	-	.	gene_id "LINC-GNAL-2"	transcript_id "LINC-GNAL-2:1"	dist "49495"
chr18	known	exon	11629642	11629771	.	-	.	gene_id "LINC-GNAL-2"	transcript_id "LINC-GNAL-2:1"	dist "49495"
chr18	known	exon	11621420	11621453	.	-	.	gene_id "LINC-GNAL-2"	transcript_id "LINC-GNAL-2:1"	dist "49495"
chr18	known	exon	11625577	11625769	.	-	.	gene_id "LINC-GNAL-2"	transcript_id "LINC-GNAL-2:1"	dist "49495"
chr18	known	exon	11625883	11625978	.	-	.	gene_id "LINC-GNAL-2"	transcript_id "LINC-GNAL-2:1"	dist "49495"
chr18	known	exon	11619715	11619916	.	-	.	gene_id "LINC-GNAL-2"	transcript_id "LINC-GNAL-2:1"	dist "49495"
chr18	known	exon	11621270	11621310	.	-	.	gene_id "LINC-GNAL-2"	transcript_id "LINC-GNAL-2:1"	dist "49495"
chr18	known	exon	11620717	11620973	.	-	.	gene_id "LINC-GNAL-3"	transcript_id "LINC-GNAL-3:1"	dist "67798"
chr18	known	exon	11621120	11621158	.	-	.	gene_id "LINC-GNAL-3"	transcript_id "LINC-GNAL-3:1"	dist "67798"
chr18	known	exon	11506532	11506636	.	+	.	gene_id "LINC-GNAL-4"	transcript_id "LINC-GNAL-4:1"	dist "181973"
chr18	known	exon	11503734	11503884	.	+	.	gene_id "LINC-GNAL-4"	transcript_id "LINC-GNAL-4:1"	dist "181973"
chr18	known	exon	11506757	11506983	.	+	.	gene_id "LINC-GNAL-4"	transcript_id "LINC-GNAL-4:1"	dist "181973"
chr18	known	exon	11487835	11488595	.	+	.	gene_id "LINC-GNAL-4"	transcript_id "LINC-GNAL-4:1"	dist "181973"
chr18	known	exon	11488834	11488922	.	+	.	gene_id "LINC-GNAL-4"	transcript_id "LINC-GNAL-4:1"	dist "181973"
chr18	known	exon	11489033	11490241	.	+	.	gene_id "LINC-GNAL-4"	transcript_id "LINC-GNAL-4:2"	dist "181973"
chr18	known	exon	11490380	11490913	.	+	.	gene_id "LINC-GNAL-4"	transcript_id "LINC-GNAL-4:2"	dist "181973"
chr18	known	exon	11505504	11506636	.	+	.	gene_id "LINC-GNAL-4"	transcript_id "LINC-GNAL-4:3"	dist "181973"
chr18	known	exon	11506757	11506983	.	+	.	gene_id "LINC-GNAL-4"	transcript_id "LINC-GNAL-4:3"	dist "181973"
chr18	known	exon	11506532	11506636	.	+	.	gene_id "LINC-GNAL-4"	transcript_id "LINC-GNAL-4:4"	dist "181973"
chr18	known	exon	11505776	11505924	.	+	.	gene_id "LINC-GNAL-4"	transcript_id "LINC-GNAL-4:4"	dist "181973"
chr18	known	exon	11506757	11506983	.	+	.	gene_id "LINC-GNAL-4"	transcript_id "LINC-GNAL-4:4"	dist "181973"
chr18	known	exon	11506532	11506636	.	+	.	gene_id "LINC-GNAL-4"	transcript_id "LINC-GNAL-4:5"	dist "181973"
chr18	known	exon	11506757	11506983	.	+	.	gene_id "LINC-GNAL-4"	transcript_id "LINC-GNAL-4:5"	dist "181973"
chr18	known	exon	11488990	11490241	.	+	.	gene_id "LINC-GNAL-4"	transcript_id "LINC-GNAL-4:5"	dist "181973"
chr18	known	exon	11506532	11506636	.	+	.	gene_id "LINC-GNAL-4"	transcript_id "LINC-GNAL-4:6"	dist "181973"
chr18	known	exon	11506757	11506983	.	+	.	gene_id "LINC-GNAL-4"	transcript_id "LINC-GNAL-4:6"	dist "181973"
chr18	known	exon	11487835	11488595	.	+	.	gene_id "LINC-GNAL-4"	transcript_id "LINC-GNAL-4:6"	dist "181973"
chr18	known	exon	11488834	11488922	.	+	.	gene_id "LINC-GNAL-4"	transcript_id "LINC-GNAL-4:6"	dist "181973"
chr18	known	exon	11503734	11503884	.	+	.	gene_id "LINC-GNAL-4"	transcript_id "LINC-GNAL-4:7"	dist "181973"
chr18	known	exon	11504828	11505059	.	+	.	gene_id "LINC-GNAL-4"	transcript_id "LINC-GNAL-4:7"	dist "181973"
chr18	known	exon	11490030	11490241	.	+	.	gene_id "LINC-GNAL-4"	transcript_id "LINC-GNAL-4:7"	dist "181973"
chr18	known	exon	11491037	11491449	.	+	.	gene_id "LINC-GNAL-4"	transcript_id "LINC-GNAL-4:8"	dist "181973"
chr18	known	exon	11491563	11491789	.	+	.	gene_id "LINC-GNAL-4"	transcript_id "LINC-GNAL-4:8"	dist "181973"
chr18	known	exon	11490224	11490241	.	+	.	gene_id "LINC-GNAL-4"	transcript_id "LINC-GNAL-4:9"	dist "181973"
chr18	known	exon	11490770	11490965	.	+	.	gene_id "LINC-GNAL-4"	transcript_id "LINC-GNAL-4:9"	dist "181973"
chr18	known	exon	11491563	11491789	.	+	.	gene_id "LINC-GNAL-4"	transcript_id "LINC-GNAL-4:9"	dist "181973"
chr18	known	exon	11506532	11506636	.	+	.	gene_id "LINC-GNAL-4"	transcript_id "LINC-GNAL-4:10"	dist "181973"
chr18	known	exon	11504828	11505057	.	+	.	gene_id "LINC-GNAL-4"	transcript_id "LINC-GNAL-4:10"	dist "181973"
chr18	known	exon	11506757	11506983	.	+	.	gene_id "LINC-GNAL-4"	transcript_id "LINC-GNAL-4:10"	dist "181973"
chr18	known	exon	11487835	11488595	.	+	.	gene_id "LINC-GNAL-4"	transcript_id "LINC-GNAL-4:10"	dist "181973"
chr18	known	exon	11488834	11488922	.	+	.	gene_id "LINC-GNAL-4"	transcript_id "LINC-GNAL-4:10"	dist "181973"
chr18	known	exon	11506756	11506983	.	+	.	gene_id "LINC-GNAL-4"	transcript_id "LINC-GNAL-4:11"	dist "181973"
chr18	known	exon	11505503	11506636	.	+	.	gene_id "LINC-GNAL-4"	transcript_id "LINC-GNAL-4:11"	dist "181973"
chr18	known	exon	11480030	11480241	.	+	.	gene_id "LINC-GNAL-5"	transcript_id "LINC-GNAL-5:1"	dist "191973"
chr18	known	exon	11480380	11480951	.	+	.	gene_id "LINC-GNAL-5"	transcript_id "LINC-GNAL-5:1"	dist "191973"
chr18	known	exon	11494701	11495231	.	+	.	gene_id "LINC-GNAL-5"	transcript_id "LINC-GNAL-5:1"	dist "191973"
chr18	known	exon	11496757	11496983	.	+	.	gene_id "LINC-GNAL-5"	transcript_id "LINC-GNAL-5:1"	dist "191973"
chr18	known	exon	11480980	11481804	.	+	.	gene_id "LINC-GNAL-5"	transcript_id "LINC-GNAL-5:1"	dist "191973"
chr18	known	exon	11495258	11496636	.	+	.	gene_id "LINC-GNAL-5"	transcript_id "LINC-GNAL-5:1"	dist "191973"
chr18	known	exon	11493734	11494027	.	+	.	gene_id "LINC-GNAL-5"	transcript_id "LINC-GNAL-5:1"	dist "191973"
chr18	known	exon	11471229	11471280	.	-	.	gene_id "LINC-GNAL-6"	transcript_id "LINC-GNAL-6:1"	dist "198285"
chr18	known	exon	11490467	11490671	.	-	.	gene_id "LINC-GNAL-6"	transcript_id "LINC-GNAL-6:1"	dist "198285"
chr18	known	exon	11489326	11489883	.	-	.	gene_id "LINC-GNAL-6"	transcript_id "LINC-GNAL-6:2"	dist "198285"
chr18	known	exon	11467588	11467615	.	-	.	gene_id "LINC-GNAL-6"	transcript_id "LINC-GNAL-6:2"	dist "198285"
chr18	known	exon	11490467	11490671	.	-	.	gene_id "LINC-GNAL-6"	transcript_id "LINC-GNAL-6:3"	dist "198285"
chr18	known	exon	11447609	11447990	.	-	.	gene_id "LINC-GNAL-6"	transcript_id "LINC-GNAL-6:3"	dist "198285"
chr18	known	exon	11489326	11489913	.	-	.	gene_id "LINC-GNAL-6"	transcript_id "LINC-GNAL-6:4"	dist "198285"
chr18	known	exon	11447609	11447990	.	-	.	gene_id "LINC-GNAL-6"	transcript_id "LINC-GNAL-6:4"	dist "198285"
chr18	known	exon	11480467	11480671	.	-	.	gene_id "LINC-GNAL-7"	transcript_id "LINC-GNAL-7:1"	dist "208285"
chr18	known	exon	11479326	11480013	.	-	.	gene_id "LINC-GNAL-7"	transcript_id "LINC-GNAL-7:1"	dist "208285"
chr18	known	exon	11461254	11461280	.	-	.	gene_id "LINC-GNAL-7"	transcript_id "LINC-GNAL-7:1"	dist "208285"
chr18	known	exon	11437749	11437990	.	-	.	gene_id "LINC-GNAL-7"	transcript_id "LINC-GNAL-7:1"	dist "208285"
chr22	known	exon	20915255	20915806	.	+	.	gene_id "LINC-CRKL-1"	transcript_id "LINC-CRKL-1:1"	dist "1620"
chr22	known	exon	20914471	20915126	.	+	.	gene_id "LINC-CRKL-1"	transcript_id "LINC-CRKL-1:1"	dist "1620"
chr22	known	exon	20911049	20911506	.	+	.	gene_id "LINC-CRKL-1"	transcript_id "LINC-CRKL-1:1"	dist "1620"
chr8	known	exon	41183894	41183931	.	-	.	gene_id "LINC-SFRP1-1"	transcript_id "LINC-SFRP1-1:1"	dist "77205"
chr8	known	exon	41184552	41184753	.	-	.	gene_id "LINC-SFRP1-1"	transcript_id "LINC-SFRP1-1:1"	dist "77205"
chr3	known	exon	155988241	155988320	.	+	.	gene_id "LINC-GMPS-1"	transcript_id "LINC-GMPS-1:1"	dist "44215"
chr3	known	exon	155988446	155988837	.	+	.	gene_id "LINC-GMPS-1"	transcript_id "LINC-GMPS-1:1"	dist "44215"
chr15	known	exon	21552812	21552865	.	+	.	gene_id "LINC-RP11-294C11.1-1"	transcript_id "LINC-RP11-294C11.1-1:1"	dist "70856"
chr15	known	exon	21556839	21557156	.	+	.	gene_id "LINC-RP11-294C11.1-1"	transcript_id "LINC-RP11-294C11.1-1:1"	dist "70856"
chr15	known	exon	21555562	21555719	.	+	.	gene_id "LINC-RP11-294C11.1-1"	transcript_id "LINC-RP11-294C11.1-1:1"	dist "70856"
chr15	known	exon	21516082	21516267	.	+	.	gene_id "LINC-RP11-294C11.1-1"	transcript_id "LINC-RP11-294C11.1-1:2"	dist "70856"
chr15	known	exon	21564373	21567053	.	+	.	gene_id "LINC-RP11-294C11.1-1"	transcript_id "LINC-RP11-294C11.1-1:2"	dist "70856"
chr15	known	exon	21545855	21545898	.	+	.	gene_id "LINC-RP11-294C11.1-1"	transcript_id "LINC-RP11-294C11.1-1:2"	dist "70856"
chr15	known	exon	21514144	21514472	.	+	.	gene_id "LINC-RP11-294C11.1-1"	transcript_id "LINC-RP11-294C11.1-1:2"	dist "70856"
chr15	known	exon	21555562	21555719	.	+	.	gene_id "LINC-RP11-294C11.1-1"	transcript_id "LINC-RP11-294C11.1-1:2"	dist "70856"
chr1	known	exon	211382837	211382975	.	+	.	gene_id "LINC-TRAF5-1"	transcript_id "LINC-TRAF5-1:1"	dist "7809"
chr1	known	exon	211426211	211426283	.	+	.	gene_id "LINC-TRAF5-1"	transcript_id "LINC-TRAF5-1:1"	dist "7809"
chr1	known	exon	211432319	211435442	.	+	.	gene_id "LINC-TRAF5-1"	transcript_id "LINC-TRAF5-1:1"	dist "7809"
chr1	known	exon	211390564	211390670	.	+	.	gene_id "LINC-TRAF5-1"	transcript_id "LINC-TRAF5-1:1"	dist "7809"
chr1	known	exon	211391827	211391976	.	+	.	gene_id "LINC-TRAF5-1"	transcript_id "LINC-TRAF5-1:1"	dist "7809"
chr1	known	exon	211391616	211391697	.	+	.	gene_id "LINC-TRAF5-1"	transcript_id "LINC-TRAF5-1:1"	dist "7809"
chr1	known	exon	211396767	211396831	.	+	.	gene_id "LINC-TRAF5-1"	transcript_id "LINC-TRAF5-1:2"	dist "7809"
chr1	known	exon	211426211	211426283	.	+	.	gene_id "LINC-TRAF5-1"	transcript_id "LINC-TRAF5-1:2"	dist "7809"
chr1	known	exon	211382755	211382925	.	+	.	gene_id "LINC-TRAF5-1"	transcript_id "LINC-TRAF5-1:2"	dist "7809"
chr1	known	exon	211432319	211435442	.	+	.	gene_id "LINC-TRAF5-1"	transcript_id "LINC-TRAF5-1:2"	dist "7809"
chr1	known	exon	211391827	211391976	.	+	.	gene_id "LINC-TRAF5-1"	transcript_id "LINC-TRAF5-1:2"	dist "7809"
chr1	known	exon	211391616	211391697	.	+	.	gene_id "LINC-TRAF5-1"	transcript_id "LINC-TRAF5-1:2"	dist "7809"
chr1	known	exon	211396767	211396831	.	+	.	gene_id "LINC-TRAF5-1"	transcript_id "LINC-TRAF5-1:3"	dist "7809"
chr1	known	exon	211382788	211382925	.	+	.	gene_id "LINC-TRAF5-1"	transcript_id "LINC-TRAF5-1:3"	dist "7809"
chr1	known	exon	211398036	211398864	.	+	.	gene_id "LINC-TRAF5-1"	transcript_id "LINC-TRAF5-1:3"	dist "7809"
chr1	known	exon	211391827	211391976	.	+	.	gene_id "LINC-TRAF5-1"	transcript_id "LINC-TRAF5-1:3"	dist "7809"
chr1	known	exon	211391616	211391697	.	+	.	gene_id "LINC-TRAF5-1"	transcript_id "LINC-TRAF5-1:3"	dist "7809"
chr1	known	exon	211396767	211396831	.	+	.	gene_id "LINC-TRAF5-1"	transcript_id "LINC-TRAF5-1:4"	dist "7809"
chr1	known	exon	211426211	211426283	.	+	.	gene_id "LINC-TRAF5-1"	transcript_id "LINC-TRAF5-1:4"	dist "7809"
chr1	known	exon	211399160	211399437	.	+	.	gene_id "LINC-TRAF5-1"	transcript_id "LINC-TRAF5-1:4"	dist "7809"
chr1	known	exon	211382788	211382925	.	+	.	gene_id "LINC-TRAF5-1"	transcript_id "LINC-TRAF5-1:4"	dist "7809"
chr1	known	exon	211432319	211435442	.	+	.	gene_id "LINC-TRAF5-1"	transcript_id "LINC-TRAF5-1:4"	dist "7809"
chr1	known	exon	211391827	211391976	.	+	.	gene_id "LINC-TRAF5-1"	transcript_id "LINC-TRAF5-1:4"	dist "7809"
chr1	known	exon	211391616	211391697	.	+	.	gene_id "LINC-TRAF5-1"	transcript_id "LINC-TRAF5-1:4"	dist "7809"
chr1	known	exon	211396767	211396831	.	+	.	gene_id "LINC-TRAF5-1"	transcript_id "LINC-TRAF5-1:5"	dist "7809"
chr1	known	exon	211382788	211382925	.	+	.	gene_id "LINC-TRAF5-1"	transcript_id "LINC-TRAF5-1:5"	dist "7809"
chr1	known	exon	211391827	211391976	.	+	.	gene_id "LINC-TRAF5-1"	transcript_id "LINC-TRAF5-1:5"	dist "7809"
chr1	known	exon	211391616	211391697	.	+	.	gene_id "LINC-TRAF5-1"	transcript_id "LINC-TRAF5-1:5"	dist "7809"
chr1	known	exon	211396856	211396864	.	+	.	gene_id "LINC-TRAF5-1"	transcript_id "LINC-TRAF5-1:5"	dist "7809"
chr1	known	exon	211399276	211399437	.	-	.	gene_id "LINC-TRAF5-2"	transcript_id "LINC-TRAF5-2:1"	dist "16881"
chr1	known	exon	211396767	211396832	.	-	.	gene_id "LINC-TRAF5-2"	transcript_id "LINC-TRAF5-2:1"	dist "16881"
chr1	known	exon	211391827	211391978	.	-	.	gene_id "LINC-TRAF5-2"	transcript_id "LINC-TRAF5-2:1"	dist "16881"
chr20	known	exon	325625	325853	.	-	.	gene_id "SOX12-AS-1"	transcript_id "SOX12-AS-1:1"	dist "0"
chr20	known	exon	327175	328728	.	-	.	gene_id "SOX12-AS-1"	transcript_id "SOX12-AS-1:1"	dist "0"
chr19	known	exon	17391429	17392284	.	-	.	gene_id "LINC-BST2-1"	transcript_id "LINC-BST2-1:1"	dist "10655"
chr13	known	exon	99997068	99997909	.	-	.	gene_id "LINC-ZIC2-1"	transcript_id "LINC-ZIC2-1:1"	dist "8126"
chr13	known	exon	99994899	99997062	.	-	.	gene_id "LINC-ZIC2-1"	transcript_id "LINC-ZIC2-1:1"	dist "8126"
chr13	known	exon	100027769	100028174	.	-	.	gene_id "LINC-ZIC2-2"	transcript_id "LINC-ZIC2-2:1"	dist "40996"
chr11	known	exon	76800281	76804555	.	+	.	gene_id "LINC-TSKU-1"	transcript_id "LINC-TSKU-1:1"	dist "2127"
chr11	known	exon	76810818	76811312	.	-	.	gene_id "LINC-TSKU-2"	transcript_id "LINC-TSKU-2:1"	dist "12664"
chr11	known	exon	76812615	76813024	.	-	.	gene_id "LINC-TSKU-2"	transcript_id "LINC-TSKU-2:1"	dist "12664"
chr11	known	exon	76819548	76820173	.	-	.	gene_id "LINC-TSKU-2"	transcript_id "LINC-TSKU-2:1"	dist "12664"
chr11	known	exon	76823424	76823824	.	-	.	gene_id "LINC-TSKU-2"	transcript_id "LINC-TSKU-2:1"	dist "12664"
chr11	known	exon	76822838	76822939	.	-	.	gene_id "LINC-TSKU-2"	transcript_id "LINC-TSKU-2:1"	dist "12664"
chr11	known	exon	76815098	76816950	.	-	.	gene_id "LINC-TSKU-2"	transcript_id "LINC-TSKU-2:1"	dist "12664"
chr11	known	exon	76768110	76768223	.	-	.	gene_id "LINC-TSKU-3"	transcript_id "LINC-TSKU-3:1"	dist "13851"
chr11	known	exon	76759916	76760339	.	-	.	gene_id "LINC-TSKU-3"	transcript_id "LINC-TSKU-3:1"	dist "13851"
chr11	known	exon	76764876	76765237	.	-	.	gene_id "LINC-TSKU-3"	transcript_id "LINC-TSKU-3:2"	dist "13851"
chr11	known	exon	76768110	76768400	.	-	.	gene_id "LINC-TSKU-3"	transcript_id "LINC-TSKU-3:2"	dist "13851"
chr11	known	exon	76758049	76758315	.	+	.	gene_id "LINC-TSKU-4"	transcript_id "LINC-TSKU-4:1"	dist "23936"
chr11	known	exon	76757284	76757298	.	+	.	gene_id "LINC-TSKU-4"	transcript_id "LINC-TSKU-4:1"	dist "23936"
chr11	known	exon	76758049	76758315	.	+	.	gene_id "LINC-TSKU-4"	transcript_id "LINC-TSKU-4:2"	dist "23936"
chr11	known	exon	76752730	76752901	.	+	.	gene_id "LINC-TSKU-4"	transcript_id "LINC-TSKU-4:2"	dist "23936"
chr11	known	exon	76758049	76758315	.	+	.	gene_id "LINC-TSKU-4"	transcript_id "LINC-TSKU-4:3"	dist "23936"
chr11	known	exon	76757121	76757298	.	+	.	gene_id "LINC-TSKU-4"	transcript_id "LINC-TSKU-4:3"	dist "23936"
chr11	known	exon	76757564	76757722	.	+	.	gene_id "LINC-TSKU-4"	transcript_id "LINC-TSKU-4:3"	dist "23936"
chr7	novel	exon	18991512	18997279	.	-	.	gene_id "HDAC9-AS-1"	transcript_id "HDAC9-AS-1:1"	dist "0"
chr7	novel	exon	18968154	18968159	.	-	.	gene_id "HDAC9-AS-1"	transcript_id "HDAC9-AS-1:1"	dist "0"
chr4	known	exon	8321957	8322032	.	+	.	gene_id "LINC-HTRA3-1"	transcript_id "LINC-HTRA3-1:1"	dist "13025"
chr4	known	exon	8320136	8320168	.	+	.	gene_id "LINC-HTRA3-1"	transcript_id "LINC-HTRA3-1:1"	dist "13025"
chr4	known	exon	8322126	8322243	.	+	.	gene_id "LINC-HTRA3-1"	transcript_id "LINC-HTRA3-1:1"	dist "13025"
chr4	known	exon	8323719	8323967	.	+	.	gene_id "LINC-HTRA3-1"	transcript_id "LINC-HTRA3-1:1"	dist "13025"
chr4	known	exon	8320281	8320522	.	+	.	gene_id "LINC-HTRA3-1"	transcript_id "LINC-HTRA3-1:1"	dist "13025"
chr4	known	exon	8320176	8320522	.	+	.	gene_id "LINC-HTRA3-1"	transcript_id "LINC-HTRA3-1:2"	dist "13025"
chr4	known	exon	8323719	8323967	.	+	.	gene_id "LINC-HTRA3-1"	transcript_id "LINC-HTRA3-1:2"	dist "13025"
chr2	known	exon	202075175	202075566	.	-	.	gene_id "KIAA2012-AS-1"	transcript_id "KIAA2012-AS-1:1"	dist "0"
chr2	known	exon	202114929	202117058	.	-	.	gene_id "KIAA2012-AS-1"	transcript_id "KIAA2012-AS-1:1"	dist "0"
chr2	known	exon	202113506	202114588	.	-	.	gene_id "KIAA2012-AS-1"	transcript_id "KIAA2012-AS-1:1"	dist "0"
chr2	known	exon	202179270	202179392	.	-	.	gene_id "KIAA2012-AS-2"	transcript_id "KIAA2012-AS-2:1"	dist "0"
chr2	known	exon	202178660	202178848	.	-	.	gene_id "KIAA2012-AS-2"	transcript_id "KIAA2012-AS-2:1"	dist "0"
chr2	known	exon	202193671	202193895	.	-	.	gene_id "KIAA2012-AS-2"	transcript_id "KIAA2012-AS-2:1"	dist "0"
chr2	known	exon	202179270	202179392	.	-	.	gene_id "KIAA2012-AS-2"	transcript_id "KIAA2012-AS-2:2"	dist "0"
chr2	known	exon	202178660	202178848	.	-	.	gene_id "KIAA2012-AS-2"	transcript_id "KIAA2012-AS-2:2"	dist "0"
chr2	known	exon	202201874	202201921	.	-	.	gene_id "KIAA2012-AS-2"	transcript_id "KIAA2012-AS-2:2"	dist "0"
chr18	known	exon	56196080	56196338	.	+	.	gene_id "LINC-TXNL1-1"	transcript_id "LINC-TXNL1-1:1"	dist "400870"
chr18	known	exon	56138602	56138715	.	+	.	gene_id "LINC-TXNL1-2"	transcript_id "LINC-TXNL1-2:1"	dist "447123"
chr18	known	exon	56139788	56139827	.	+	.	gene_id "LINC-TXNL1-2"	transcript_id "LINC-TXNL1-2:1"	dist "447123"
chr18	known	exon	56137754	56137825	.	+	.	gene_id "LINC-TXNL1-2"	transcript_id "LINC-TXNL1-2:1"	dist "447123"
chr18	known	exon	56138612	56138715	.	+	.	gene_id "LINC-TXNL1-2"	transcript_id "LINC-TXNL1-2:2"	dist "447123"
chr18	known	exon	56142872	56143221	.	+	.	gene_id "LINC-TXNL1-2"	transcript_id "LINC-TXNL1-2:2"	dist "447123"
chr18	known	exon	56138591	56138715	.	+	.	gene_id "LINC-TXNL1-2"	transcript_id "LINC-TXNL1-2:3"	dist "447123"
chr18	known	exon	56149854	56150085	.	+	.	gene_id "LINC-TXNL1-2"	transcript_id "LINC-TXNL1-2:3"	dist "447123"
chr1	known	exon	46246304	46246596	.	+	.	gene_id "LINC-RAD54L-1"	transcript_id "LINC-RAD54L-1:1"	dist "327"
chr1	known	exon	46247241	46247361	.	+	.	gene_id "LINC-RAD54L-1"	transcript_id "LINC-RAD54L-1:1"	dist "327"
chr1	known	exon	46246235	46246597	.	-	.	gene_id "LINC-RAD54L-2"	transcript_id "LINC-RAD54L-2:1"	dist "1091"
chr1	known	exon	46239778	46239818	.	+	.	gene_id "LINC-RAD54L-3"	transcript_id "LINC-RAD54L-3:1"	dist "7870"
chr1	known	exon	46236632	46236911	.	+	.	gene_id "LINC-RAD54L-3"	transcript_id "LINC-RAD54L-3:1"	dist "7870"
chr6	known	exon	169196661	169196685	.	+	.	gene_id "LINC-THBS2-1"	transcript_id "LINC-THBS2-1:1"	dist "19095"
chr6	known	exon	169163228	169163441	.	+	.	gene_id "LINC-THBS2-1"	transcript_id "LINC-THBS2-1:1"	dist "19095"
chr6	known	exon	169289125	169289216	.	-	.	gene_id "LINC-THBS2-2"	transcript_id "LINC-THBS2-2:1"	dist "32490"
chr6	known	exon	169286534	169286755	.	-	.	gene_id "LINC-THBS2-2"	transcript_id "LINC-THBS2-2:1"	dist "32490"
chr6	known	exon	169287045	169287209	.	-	.	gene_id "LINC-THBS2-2"	transcript_id "LINC-THBS2-2:1"	dist "32490"
chr6	known	exon	169286534	169286755	.	-	.	gene_id "LINC-THBS2-2"	transcript_id "LINC-THBS2-2:2"	dist "32490"
chr6	known	exon	169287045	169287476	.	-	.	gene_id "LINC-THBS2-2"	transcript_id "LINC-THBS2-2:2"	dist "32490"
chr6	known	exon	169296471	169297088	.	-	.	gene_id "LINC-THBS2-3"	transcript_id "LINC-THBS2-3:1"	dist "42427"
chr6	known	exon	169297712	169297959	.	-	.	gene_id "LINC-THBS2-3"	transcript_id "LINC-THBS2-3:1"	dist "42427"
chr6	known	exon	169162643	169162856	.	-	.	gene_id "LINC-THBS2-4"	transcript_id "LINC-THBS2-4:1"	dist "48699"
chr6	known	exon	169161068	169161214	.	-	.	gene_id "LINC-THBS2-4"	transcript_id "LINC-THBS2-4:1"	dist "48699"
chr6	known	exon	169157162	169158456	.	-	.	gene_id "LINC-THBS2-4"	transcript_id "LINC-THBS2-4:1"	dist "48699"
chr6	known	exon	169157162	169158456	.	-	.	gene_id "LINC-THBS2-4"	transcript_id "LINC-THBS2-4:2"	dist "48699"
chr6	known	exon	169162643	169162924	.	-	.	gene_id "LINC-THBS2-4"	transcript_id "LINC-THBS2-4:2"	dist "48699"
chr6	known	exon	169161068	169161214	.	-	.	gene_id "LINC-THBS2-4"	transcript_id "LINC-THBS2-4:3"	dist "48699"
chr6	known	exon	169157162	169158456	.	-	.	gene_id "LINC-THBS2-4"	transcript_id "LINC-THBS2-4:3"	dist "48699"
chr6	known	exon	169162352	169162542	.	-	.	gene_id "LINC-THBS2-4"	transcript_id "LINC-THBS2-4:3"	dist "48699"
chr6	known	exon	169157162	169158456	.	-	.	gene_id "LINC-THBS2-4"	transcript_id "LINC-THBS2-4:4"	dist "48699"
chr6	known	exon	169162647	169162994	.	-	.	gene_id "LINC-THBS2-4"	transcript_id "LINC-THBS2-4:4"	dist "48699"
chr6	known	exon	169160931	169163099	.	-	.	gene_id "LINC-THBS2-4"	transcript_id "LINC-THBS2-4:5"	dist "48699"
chr6	known	exon	169165095	169167081	.	-	.	gene_id "LINC-THBS2-4"	transcript_id "LINC-THBS2-4:5"	dist "48699"
chr6	known	exon	169162134	169162301	.	-	.	gene_id "LINC-THBS2-4"	transcript_id "LINC-THBS2-4:6"	dist "48699"
chr6	known	exon	169161068	169161214	.	-	.	gene_id "LINC-THBS2-4"	transcript_id "LINC-THBS2-4:6"	dist "48699"
chr6	known	exon	169157162	169158456	.	-	.	gene_id "LINC-THBS2-4"	transcript_id "LINC-THBS2-4:6"	dist "48699"
chr6	known	exon	169159045	169159136	.	-	.	gene_id "LINC-THBS2-4"	transcript_id "LINC-THBS2-4:6"	dist "48699"
chr6	known	exon	169111923	169112325	.	-	.	gene_id "LINC-THBS2-5"	transcript_id "LINC-THBS2-5:1"	dist "85470"
chr6	known	exon	169130126	169130310	.	-	.	gene_id "LINC-THBS2-5"	transcript_id "LINC-THBS2-5:1"	dist "85470"
chr6	known	exon	169130126	169130310	.	-	.	gene_id "LINC-THBS2-5"	transcript_id "LINC-THBS2-5:2"	dist "85470"
chr6	known	exon	169115606	169117702	.	-	.	gene_id "LINC-THBS2-5"	transcript_id "LINC-THBS2-5:2"	dist "85470"
chr6	known	exon	169069205	169069424	.	+	.	gene_id "LINC-THBS2-6"	transcript_id "LINC-THBS2-6:1"	dist "146356"
chr6	known	exon	169067899	169067982	.	+	.	gene_id "LINC-THBS2-6"	transcript_id "LINC-THBS2-6:1"	dist "146356"
chr6	known	exon	169067818	169067982	.	+	.	gene_id "LINC-THBS2-6"	transcript_id "LINC-THBS2-6:2"	dist "146356"
chr6	known	exon	169069189	169069424	.	+	.	gene_id "LINC-THBS2-6"	transcript_id "LINC-THBS2-6:2"	dist "146356"
chr6	known	exon	169034197	169035060	.	-	.	gene_id "LINC-THBS2-7"	transcript_id "LINC-THBS2-7:1"	dist "180138"
chr6	known	exon	169035573	169035642	.	-	.	gene_id "LINC-THBS2-7"	transcript_id "LINC-THBS2-7:1"	dist "180138"
chr6	known	exon	169033381	169034050	.	+	.	gene_id "LINC-THBS2-8"	transcript_id "LINC-THBS2-8:1"	dist "181730"
chr6	known	exon	169033381	169034050	.	-	.	gene_id "LINC-THBS2-9"	transcript_id "LINC-THBS2-9:1"	dist "181730"
chr6	known	exon	169028459	169028680	.	-	.	gene_id "LINC-THBS2-10"	transcript_id "LINC-THBS2-10:1"	dist "184639"
chr6	known	exon	169028970	169029401	.	-	.	gene_id "LINC-THBS2-10"	transcript_id "LINC-THBS2-10:1"	dist "184639"
chr6	known	exon	169028459	169028680	.	-	.	gene_id "LINC-THBS2-10"	transcript_id "LINC-THBS2-10:2"	dist "184639"
chr6	known	exon	169031050	169031141	.	-	.	gene_id "LINC-THBS2-10"	transcript_id "LINC-THBS2-10:2"	dist "184639"
chr6	known	exon	169028970	169029134	.	-	.	gene_id "LINC-THBS2-10"	transcript_id "LINC-THBS2-10:2"	dist "184639"
chr6	known	exon	168961068	168961531	.	+	.	gene_id "LINC-THBS2-11"	transcript_id "LINC-THBS2-11:1"	dist "191917"
chr6	known	exon	169023582	169023863	.	+	.	gene_id "LINC-THBS2-11"	transcript_id "LINC-THBS2-11:1"	dist "191917"
chr6	known	exon	168990324	168990414	.	+	.	gene_id "LINC-THBS2-11"	transcript_id "LINC-THBS2-11:1"	dist "191917"
chr6	known	exon	168967313	168967576	.	+	.	gene_id "LINC-THBS2-12"	transcript_id "LINC-THBS2-12:1"	dist "248204"
chr6	known	exon	168965275	168965352	.	+	.	gene_id "LINC-THBS2-12"	transcript_id "LINC-THBS2-12:1"	dist "248204"
chr6	known	exon	168962610	168964344	.	-	.	gene_id "LINC-THBS2-13"	transcript_id "LINC-THBS2-13:1"	dist "251436"
chr6	known	exon	168962610	168962901	.	-	.	gene_id "LINC-THBS2-13"	transcript_id "LINC-THBS2-13:2"	dist "251436"
chr6	known	exon	168963720	168964341	.	-	.	gene_id "LINC-THBS2-13"	transcript_id "LINC-THBS2-13:2"	dist "251436"
chr6	known	exon	168961270	168961609	.	-	.	gene_id "LINC-THBS2-14"	transcript_id "LINC-THBS2-14:1"	dist "254171"
chr6	known	exon	168943796	168943834	.	-	.	gene_id "LINC-THBS2-14"	transcript_id "LINC-THBS2-14:1"	dist "254171"
chr6	known	exon	168957740	168957859	.	-	.	gene_id "LINC-THBS2-14"	transcript_id "LINC-THBS2-14:1"	dist "254171"
chr20	known	exon	62160422	62160709	.	-	.	gene_id "SS18L1-AS-1"	transcript_id "SS18L1-AS-1:1"	dist "0"
chr20	known	exon	62160824	62160949	.	-	.	gene_id "SS18L1-AS-1"	transcript_id "SS18L1-AS-1:1"	dist "0"
chr20	known	exon	62162083	62162151	.	-	.	gene_id "SS18L1-AS-1"	transcript_id "SS18L1-AS-1:1"	dist "0"
chr20	known	exon	62162230	62162245	.	-	.	gene_id "SS18L1-AS-1"	transcript_id "SS18L1-AS-1:1"	dist "0"
chr1	known	exon	226411615	226412135	.	-	.	gene_id "LINC-PARP1-1"	transcript_id "LINC-PARP1-1:1"	dist "3536"
chr1	known	exon	226445937	226446292	.	+	.	gene_id "LINC-PARP1-2"	transcript_id "LINC-PARP1-2:1"	dist "37858"
chr6	known	exon	5005822	5006848	.	+	.	gene_id "LINC-RPP40-1"	transcript_id "LINC-RPP40-1:1"	dist "1759"
chr6	known	exon	5054078	5054423	.	-	.	gene_id "LINC-RPP40-2"	transcript_id "LINC-RPP40-2:1"	dist "27693"
chr6	known	exon	5031756	5034682	.	-	.	gene_id "LINC-RPP40-2"	transcript_id "LINC-RPP40-2:1"	dist "27693"
chr6	known	exon	5044485	5047530	.	-	.	gene_id "LINC-RPP40-2"	transcript_id "LINC-RPP40-2:2"	dist "27693"
chr6	known	exon	5054078	5054095	.	-	.	gene_id "LINC-RPP40-2"	transcript_id "LINC-RPP40-2:2"	dist "27693"
chr6	known	exon	5054078	5054158	.	-	.	gene_id "LINC-RPP40-2"	transcript_id "LINC-RPP40-2:3"	dist "27693"
chr6	known	exon	5054698	5054814	.	-	.	gene_id "LINC-RPP40-2"	transcript_id "LINC-RPP40-2:3"	dist "27693"
chr6	known	exon	5044485	5047525	.	-	.	gene_id "LINC-RPP40-2"	transcript_id "LINC-RPP40-2:3"	dist "27693"
chr19	known	exon	20207192	20209789	.	-	.	gene_id "LINC-ZNF486-1"	transcript_id "LINC-ZNF486-1:1"	dist "6702"
chr19	known	exon	20220323	20220419	.	-	.	gene_id "LINC-ZNF486-2"	transcript_id "LINC-ZNF486-2:1"	dist "15656"
chr19	known	exon	20216146	20217316	.	-	.	gene_id "LINC-ZNF486-2"	transcript_id "LINC-ZNF486-2:1"	dist "15656"
chr19	known	exon	20220597	20222186	.	-	.	gene_id "LINC-ZNF486-3"	transcript_id "LINC-ZNF486-3:1"	dist "20107"
chr19	known	exon	20323992	20324568	.	-	.	gene_id "LINC-ZNF486-4"	transcript_id "LINC-ZNF486-4:1"	dist "123502"
chr8	known	exon	123216028	123216325	.	+	.	gene_id "LINC-C8orf76-1"	transcript_id "LINC-C8orf76-1:1"	dist "3632"
chr19	known	exon	3355554	3355955	.	-	.	gene_id "LINC-NFIC-1"	transcript_id "LINC-NFIC-1:1"	dist "3608"
chr19	known	exon	3349892	3350632	.	+	.	gene_id "LINC-NFIC-2"	transcript_id "LINC-NFIC-2:1"	dist "8305"
chr19	known	exon	3350923	3351258	.	+	.	gene_id "LINC-NFIC-2"	transcript_id "LINC-NFIC-2:1"	dist "8305"
chr18	known	exon	74394143	74394679	.	+	.	gene_id "LINC-C18orf63-1"	transcript_id "LINC-C18orf63-1:1"	dist "34956"
chr18	known	exon	74395272	74395697	.	+	.	gene_id "LINC-C18orf63-1"	transcript_id "LINC-C18orf63-1:1"	dist "34956"
chr3	known	exon	157230320	157231208	.	-	.	gene_id "LINC-VEPH1-1"	transcript_id "LINC-VEPH1-1:1"	dist "28534"
chr6	known	exon	155380511	155381005	.	-	.	gene_id "LINC-NOX3-1"	transcript_id "LINC-NOX3-1:1"	dist "14187"
chr6	known	exon	155381125	155381183	.	-	.	gene_id "LINC-NOX3-1"	transcript_id "LINC-NOX3-1:1"	dist "14187"
chr6	known	exon	155525638	155526070	.	+	.	gene_id "LINC-NOX3-2"	transcript_id "LINC-NOX3-2:1"	dist "67832"
chr6	known	exon	155523735	155523957	.	+	.	gene_id "LINC-NOX3-2"	transcript_id "LINC-NOX3-2:1"	dist "67832"
chr6	known	exon	155808983	155809656	.	-	.	gene_id "LINC-NOX3-3"	transcript_id "LINC-NOX3-3:1"	dist "353080"
chr6	known	exon	155811628	155811732	.	-	.	gene_id "LINC-NOX3-3"	transcript_id "LINC-NOX3-3:1"	dist "353080"
chr6	known	exon	155811921	155812042	.	-	.	gene_id "LINC-NOX3-3"	transcript_id "LINC-NOX3-3:1"	dist "353080"
chr6	known	exon	155817950	155818001	.	-	.	gene_id "LINC-NOX3-4"	transcript_id "LINC-NOX3-4:1"	dist "358142"
chr6	known	exon	155814045	155814670	.	-	.	gene_id "LINC-NOX3-4"	transcript_id "LINC-NOX3-4:1"	dist "358142"
chr6	known	exon	155851012	155851348	.	-	.	gene_id "LINC-NOX3-5"	transcript_id "LINC-NOX3-5:1"	dist "395109"
chr6	known	exon	155853613	155853734	.	-	.	gene_id "LINC-NOX3-5"	transcript_id "LINC-NOX3-5:1"	dist "395109"
chr6	known	exon	155853320	155853426	.	-	.	gene_id "LINC-NOX3-5"	transcript_id "LINC-NOX3-5:1"	dist "395109"
chr6	known	exon	155855737	155856362	.	-	.	gene_id "LINC-NOX3-6"	transcript_id "LINC-NOX3-6:1"	dist "399834"
chr6	known	exon	155859642	155859693	.	-	.	gene_id "LINC-NOX3-6"	transcript_id "LINC-NOX3-6:1"	dist "399834"
chr6	known	exon	155881945	155882400	.	+	.	gene_id "LINC-NOX3-7"	transcript_id "LINC-NOX3-7:1"	dist "416841"
chr6	known	exon	155872744	155872774	.	+	.	gene_id "LINC-NOX3-7"	transcript_id "LINC-NOX3-7:1"	dist "416841"
chr6	known	exon	155997450	155997713	.	+	.	gene_id "LINC-NOX3-8"	transcript_id "LINC-NOX3-8:1"	dist "541543"
chr6	known	exon	156006418	156006601	.	+	.	gene_id "LINC-NOX3-8"	transcript_id "LINC-NOX3-8:1"	dist "541543"
chr6	known	exon	155997446	155997713	.	+	.	gene_id "LINC-NOX3-8"	transcript_id "LINC-NOX3-8:2"	dist "541543"
chr6	known	exon	156006417	156006601	.	+	.	gene_id "LINC-NOX3-8"	transcript_id "LINC-NOX3-8:2"	dist "541543"
chr3	known	exon	38454503	38454820	.	-	.	gene_id "ACVR2B-AS-1"	transcript_id "ACVR2B-AS-1:1"	dist "0"
chr3	known	exon	38450438	38453225	.	-	.	gene_id "ACVR2B-AS-1"	transcript_id "ACVR2B-AS-1:1"	dist "0"
chr16	known	exon	73059901	73062316	.	+	.	gene_id "LINC-ZFHX3-1"	transcript_id "LINC-ZFHX3-1:1"	dist "203"
chr16	known	exon	72772673	72773272	.	+	.	gene_id "LINC-ZFHX3-2"	transcript_id "LINC-ZFHX3-2:1"	dist "9613"
chr16	known	exon	73093081	73093211	.	+	.	gene_id "LINC-ZFHX3-3"	transcript_id "LINC-ZFHX3-3:1"	dist "32651"
chr16	known	exon	73093464	73093774	.	+	.	gene_id "LINC-ZFHX3-3"	transcript_id "LINC-ZFHX3-3:1"	dist "32651"
chr16	known	exon	73092349	73092985	.	+	.	gene_id "LINC-ZFHX3-3"	transcript_id "LINC-ZFHX3-3:1"	dist "32651"
chr16	known	exon	72728616	72729894	.	+	.	gene_id "LINC-ZFHX3-4"	transcript_id "LINC-ZFHX3-4:1"	dist "52991"
chr16	known	exon	73126637	73127599	.	-	.	gene_id "LINC-ZFHX3-5"	transcript_id "LINC-ZFHX3-5:1"	dist "66939"
chr16	known	exon	73144310	73144447	.	-	.	gene_id "LINC-ZFHX3-5"	transcript_id "LINC-ZFHX3-5:1"	dist "66939"
chr16	known	exon	73130968	73131094	.	-	.	gene_id "LINC-ZFHX3-5"	transcript_id "LINC-ZFHX3-5:1"	dist "66939"
chr16	known	exon	73143752	73143831	.	-	.	gene_id "LINC-ZFHX3-5"	transcript_id "LINC-ZFHX3-5:1"	dist "66939"
chr16	known	exon	73233884	73233970	.	+	.	gene_id "LINC-ZFHX3-6"	transcript_id "LINC-ZFHX3-6:1"	dist "172357"
chr16	known	exon	73232762	73232868	.	+	.	gene_id "LINC-ZFHX3-6"	transcript_id "LINC-ZFHX3-6:1"	dist "172357"
chr16	known	exon	73232055	73233108	.	+	.	gene_id "LINC-ZFHX3-6"	transcript_id "LINC-ZFHX3-6:2"	dist "172357"
chr16	known	exon	73293866	73294296	.	-	.	gene_id "LINC-ZFHX3-7"	transcript_id "LINC-ZFHX3-7:1"	dist "234168"
chr16	known	exon	73420657	73421396	.	+	.	gene_id "LINC-ZFHX3-8"	transcript_id "LINC-ZFHX3-8:1"	dist "327107"
chr16	known	exon	73386805	73387254	.	+	.	gene_id "LINC-ZFHX3-8"	transcript_id "LINC-ZFHX3-8:1"	dist "327107"
chr16	known	exon	73420093	73420230	.	+	.	gene_id "LINC-ZFHX3-8"	transcript_id "LINC-ZFHX3-8:1"	dist "327107"
chr16	known	exon	73386808	73387254	.	+	.	gene_id "LINC-ZFHX3-8"	transcript_id "LINC-ZFHX3-8:2"	dist "327107"
chr16	known	exon	73400139	73402480	.	+	.	gene_id "LINC-ZFHX3-8"	transcript_id "LINC-ZFHX3-8:2"	dist "327107"
chr16	known	exon	73420657	73421396	.	+	.	gene_id "LINC-ZFHX3-8"	transcript_id "LINC-ZFHX3-8:3"	dist "327107"
chr16	known	exon	73386853	73387254	.	+	.	gene_id "LINC-ZFHX3-8"	transcript_id "LINC-ZFHX3-8:3"	dist "327107"
chr16	known	exon	73387063	73387254	.	+	.	gene_id "LINC-ZFHX3-8"	transcript_id "LINC-ZFHX3-8:4"	dist "327107"
chr16	known	exon	73388827	73389241	.	+	.	gene_id "LINC-ZFHX3-8"	transcript_id "LINC-ZFHX3-8:4"	dist "327107"
chr16	known	exon	73386853	73387254	.	+	.	gene_id "LINC-ZFHX3-8"	transcript_id "LINC-ZFHX3-8:5"	dist "327107"
chr16	known	exon	73404398	73404449	.	+	.	gene_id "LINC-ZFHX3-8"	transcript_id "LINC-ZFHX3-8:5"	dist "327107"
chr16	known	exon	73420657	73421396	.	+	.	gene_id "LINC-ZFHX3-8"	transcript_id "LINC-ZFHX3-8:6"	dist "327107"
chr16	known	exon	73400180	73400269	.	+	.	gene_id "LINC-ZFHX3-8"	transcript_id "LINC-ZFHX3-8:6"	dist "327107"
chr16	known	exon	73469173	73469442	.	-	.	gene_id "LINC-ZFHX3-9"	transcript_id "LINC-ZFHX3-9:1"	dist "409475"
chr16	known	exon	73487428	73487744	.	+	.	gene_id "LINC-ZFHX3-10"	transcript_id "LINC-ZFHX3-10:1"	dist "423619"
chr16	known	exon	73486754	73486896	.	+	.	gene_id "LINC-ZFHX3-10"	transcript_id "LINC-ZFHX3-10:1"	dist "423619"
chr16	known	exon	73483317	73483433	.	+	.	gene_id "LINC-ZFHX3-10"	transcript_id "LINC-ZFHX3-10:1"	dist "423619"
chr16	known	exon	73499309	73499334	.	+	.	gene_id "LINC-ZFHX3-11"	transcript_id "LINC-ZFHX3-11:1"	dist "439611"
chr16	known	exon	73499415	73499763	.	+	.	gene_id "LINC-ZFHX3-11"	transcript_id "LINC-ZFHX3-11:1"	dist "439611"
chr16	known	exon	73511176	73511654	.	+	.	gene_id "LINC-ZFHX3-12"	transcript_id "LINC-ZFHX3-12:1"	dist "451478"
chr16	known	exon	73543941	73544008	.	+	.	gene_id "LINC-ZFHX3-13"	transcript_id "LINC-ZFHX3-13:1"	dist "484243"
chr16	known	exon	73558268	73558522	.	+	.	gene_id "LINC-ZFHX3-13"	transcript_id "LINC-ZFHX3-13:1"	dist "484243"
chr16	known	exon	73554272	73554317	.	+	.	gene_id "LINC-ZFHX3-13"	transcript_id "LINC-ZFHX3-13:1"	dist "484243"
chr16	known	exon	73554649	73554811	.	+	.	gene_id "LINC-ZFHX3-13"	transcript_id "LINC-ZFHX3-13:1"	dist "484243"
chr4	known	exon	177361250	177361372	.	-	.	gene_id "NEIL3-AS-1"	transcript_id "NEIL3-AS-1:1"	dist "0"
chr4	known	exon	177377279	177377388	.	-	.	gene_id "NEIL3-AS-1"	transcript_id "NEIL3-AS-1:1"	dist "0"
chr4	known	exon	177356995	177357170	.	-	.	gene_id "NEIL3-AS-1"	transcript_id "NEIL3-AS-1:1"	dist "0"
chr4	known	exon	177343004	177343718	.	-	.	gene_id "NEIL3-AS-1"	transcript_id "NEIL3-AS-1:1"	dist "0"
chr4	known	exon	177360539	177360648	.	-	.	gene_id "NEIL3-AS-1"	transcript_id "NEIL3-AS-1:1"	dist "0"
chr1	known	exon	100894928	100895356	.	+	.	gene_id "EXTL2-AS-1"	transcript_id "EXTL2-AS-1:1"	dist "0"
chr3	known	exon	144217420	144219633	.	+	.	gene_id "LINC-C3orf58-1"	transcript_id "LINC-C3orf58-1:1"	dist "168701"
chr3	known	exon	144424089	144425224	.	+	.	gene_id "LINC-C3orf58-2"	transcript_id "LINC-C3orf58-2:1"	dist "360646"
chr3	known	exon	144419113	144419336	.	+	.	gene_id "LINC-C3orf58-2"	transcript_id "LINC-C3orf58-2:1"	dist "360646"
chr3	known	exon	144409365	144409586	.	+	.	gene_id "LINC-C3orf58-2"	transcript_id "LINC-C3orf58-2:1"	dist "360646"
chr3	known	exon	144415895	144415958	.	+	.	gene_id "LINC-C3orf58-2"	transcript_id "LINC-C3orf58-2:1"	dist "360646"
chr3	known	exon	144421165	144421343	.	+	.	gene_id "LINC-C3orf58-2"	transcript_id "LINC-C3orf58-2:1"	dist "360646"
chr3	known	exon	144441856	144441862	.	-	.	gene_id "LINC-C3orf58-3"	transcript_id "LINC-C3orf58-3:1"	dist "393137"
chr3	known	exon	144442211	144445844	.	-	.	gene_id "LINC-C3orf58-3"	transcript_id "LINC-C3orf58-3:1"	dist "393137"
chr3	known	exon	144446741	144446788	.	+	.	gene_id "LINC-C3orf58-4"	transcript_id "LINC-C3orf58-4:1"	dist "398022"
chr3	known	exon	144447436	144447792	.	+	.	gene_id "LINC-C3orf58-4"	transcript_id "LINC-C3orf58-4:1"	dist "398022"
chr3	known	exon	144447116	144447326	.	+	.	gene_id "LINC-C3orf58-4"	transcript_id "LINC-C3orf58-4:1"	dist "398022"
chr3	known	exon	144447802	144448633	.	+	.	gene_id "LINC-C3orf58-4"	transcript_id "LINC-C3orf58-4:1"	dist "398022"
chr3	known	exon	144483536	144484157	.	-	.	gene_id "LINC-C3orf58-5"	transcript_id "LINC-C3orf58-5:1"	dist "434817"
chr3	known	exon	144506009	144506400	.	+	.	gene_id "LINC-C3orf58-6"	transcript_id "LINC-C3orf58-6:1"	dist "457290"
chr3	known	exon	144613376	144615134	.	+	.	gene_id "LINC-C3orf58-7"	transcript_id "LINC-C3orf58-7:1"	dist "564657"
chr3	known	exon	38429507	38429824	.	-	.	gene_id "LINC-XYLB-1"	transcript_id "LINC-XYLB-1:1"	dist "4689"
chr3	known	exon	38426037	38428229	.	-	.	gene_id "LINC-XYLB-1"	transcript_id "LINC-XYLB-1:1"	dist "4689"
chr1	known	exon	232932692	232933027	.	+	.	gene_id "LINC-NTPCR-1"	transcript_id "LINC-NTPCR-1:1"	dist "17578"
chr1	known	exon	232931308	232931412	.	+	.	gene_id "LINC-NTPCR-1"	transcript_id "LINC-NTPCR-1:1"	dist "17578"
chr1	known	exon	232932691	232933027	.	+	.	gene_id "LINC-NTPCR-1"	transcript_id "LINC-NTPCR-1:2"	dist "17578"
chr1	known	exon	232931307	232931412	.	+	.	gene_id "LINC-NTPCR-1"	transcript_id "LINC-NTPCR-1:2"	dist "17578"
chr19	known	exon	6953017	6953349	.	+	.	gene_id "LINC-ADGRE1-1"	transcript_id "LINC-ADGRE1-1:1"	dist "12558"
chr19	known	exon	6954529	6954904	.	+	.	gene_id "LINC-ADGRE1-1"	transcript_id "LINC-ADGRE1-1:1"	dist "12558"
chr19	known	exon	6972240	6972480	.	-	.	gene_id "LINC-ADGRE1-2"	transcript_id "LINC-ADGRE1-2:1"	dist "30717"
chr19	known	exon	6971176	6971363	.	-	.	gene_id "LINC-ADGRE1-2"	transcript_id "LINC-ADGRE1-2:1"	dist "30717"
chr19	known	exon	6981080	6981710	.	-	.	gene_id "LINC-ADGRE1-3"	transcript_id "LINC-ADGRE1-3:1"	dist "32542"
chr19	known	exon	6973001	6973198	.	-	.	gene_id "LINC-ADGRE1-3"	transcript_id "LINC-ADGRE1-3:1"	dist "32542"
chr19	known	exon	6974491	6974674	.	-	.	gene_id "LINC-ADGRE1-3"	transcript_id "LINC-ADGRE1-3:1"	dist "32542"
chr5	known	exon	10770191	10770294	.	+	.	gene_id "DAP-AS-1"	transcript_id "DAP-AS-1:1"	dist "0"
chr5	known	exon	10761013	10761216	.	+	.	gene_id "DAP-AS-1"	transcript_id "DAP-AS-1:1"	dist "0"
chr5	known	exon	10767624	10767775	.	+	.	gene_id "DAP-AS-1"	transcript_id "DAP-AS-1:1"	dist "0"
chr5	known	exon	10761065	10761144	.	+	.	gene_id "DAP-AS-1"	transcript_id "DAP-AS-1:2"	dist "0"
chr5	known	exon	10767624	10767775	.	+	.	gene_id "DAP-AS-1"	transcript_id "DAP-AS-1:2"	dist "0"
chr5	known	exon	10770150	10770294	.	+	.	gene_id "DAP-AS-1"	transcript_id "DAP-AS-1:2"	dist "0"
chr2	known	exon	172674212	172674898	.	-	.	gene_id "LINC-RAPGEF4-1"	transcript_id "LINC-RAPGEF4-1:1"	dist "60376"
chr4	known	exon	74418917	74419295	.	-	.	gene_id "LINC-AREG-1"	transcript_id "LINC-AREG-1:1"	dist "4677"
chr4	known	exon	74440279	74440457	.	-	.	gene_id "LINC-AREG-1"	transcript_id "LINC-AREG-1:1"	dist "4677"
chr4	known	exon	74585013	74585105	.	-	.	gene_id "LINC-AREG-2"	transcript_id "LINC-AREG-2:1"	dist "97575"
chr4	known	exon	74588332	74588413	.	-	.	gene_id "LINC-AREG-2"	transcript_id "LINC-AREG-2:1"	dist "97575"
chr4	known	exon	74589364	74589481	.	-	.	gene_id "LINC-AREG-2"	transcript_id "LINC-AREG-2:1"	dist "97575"
chr4	known	exon	74555991	74556100	.	-	.	gene_id "LINC-AREG-2"	transcript_id "LINC-AREG-2:1"	dist "97575"
chr4	known	exon	74552584	74552832	.	-	.	gene_id "LINC-AREG-2"	transcript_id "LINC-AREG-2:1"	dist "97575"
chr4	known	exon	74584015	74584094	.	-	.	gene_id "LINC-AREG-2"	transcript_id "LINC-AREG-2:1"	dist "97575"
chr11	known	exon	11759101	11759433	.	-	.	gene_id "LINC-USP47-1"	transcript_id "LINC-USP47-1:1"	dist "81990"
chr6	known	exon	116616262	116616353	.	-	.	gene_id "RWDD1-AS-1"	transcript_id "RWDD1-AS-1:1"	dist "0"
chr6	known	exon	116596841	116597135	.	-	.	gene_id "RWDD1-AS-1"	transcript_id "RWDD1-AS-1:1"	dist "0"
chr19	known	exon	46173934	46174029	.	-	.	gene_id "IGFL2-AS-1"	transcript_id "IGFL2-AS-1:1"	dist "0"
chr19	known	exon	46173535	46173771	.	-	.	gene_id "IGFL2-AS-1"	transcript_id "IGFL2-AS-1:1"	dist "0"
chr19	known	exon	46179486	46179537	.	-	.	gene_id "IGFL2-AS-1"	transcript_id "IGFL2-AS-1:2"	dist "0"
chr19	known	exon	46180605	46180647	.	-	.	gene_id "IGFL2-AS-1"	transcript_id "IGFL2-AS-1:2"	dist "0"
chr19	known	exon	46164578	46164651	.	-	.	gene_id "IGFL2-AS-1"	transcript_id "IGFL2-AS-1:2"	dist "0"
chr19	known	exon	46173934	46174052	.	-	.	gene_id "IGFL2-AS-1"	transcript_id "IGFL2-AS-1:2"	dist "0"
chr19	known	exon	46163893	46164216	.	-	.	gene_id "IGFL2-AS-1"	transcript_id "IGFL2-AS-1:2"	dist "0"
chr19	known	exon	46173493	46173520	.	-	.	gene_id "IGFL2-AS-1"	transcript_id "IGFL2-AS-1:3"	dist "0"
chr19	known	exon	46179486	46179537	.	-	.	gene_id "IGFL2-AS-1"	transcript_id "IGFL2-AS-1:3"	dist "0"
chr19	known	exon	46173934	46174052	.	-	.	gene_id "IGFL2-AS-1"	transcript_id "IGFL2-AS-1:3"	dist "0"
chr19	known	exon	46180605	46180689	.	-	.	gene_id "IGFL2-AS-1"	transcript_id "IGFL2-AS-1:3"	dist "0"
chr19	known	exon	46148657	46150975	.	-	.	gene_id "IGFL2-AS-1"	transcript_id "IGFL2-AS-1:4"	dist "0"
chr19	known	exon	46195077	46195142	.	-	.	gene_id "IGFL2-AS-1"	transcript_id "IGFL2-AS-1:4"	dist "0"
chr19	known	exon	46173572	46173775	.	-	.	gene_id "IGFL2-AS-1"	transcript_id "IGFL2-AS-1:4"	dist "0"
chr10	known	exon	34109881	34111062	.	+	.	gene_id "PARD3-AS-1"	transcript_id "PARD3-AS-1:1"	dist "0"
chr15	known	exon	71079624	71079994	.	+	.	gene_id "LINC-THSD4-1"	transcript_id "LINC-THSD4-1:1"	dist "1432"
chr15	known	exon	71093077	71095520	.	+	.	gene_id "LINC-THSD4-1"	transcript_id "LINC-THSD4-1:1"	dist "1432"
chr15	known	exon	71081319	71081463	.	+	.	gene_id "LINC-THSD4-1"	transcript_id "LINC-THSD4-1:2"	dist "1432"
chr15	known	exon	71093077	71095520	.	+	.	gene_id "LINC-THSD4-1"	transcript_id "LINC-THSD4-1:2"	dist "1432"
chr13	known	exon	41431340	41432004	.	-	.	gene_id "LINC-RGCC-1"	transcript_id "LINC-RGCC-1:1"	dist "25555"
chr13	known	exon	41498725	41498989	.	-	.	gene_id "LINC-RGCC-2"	transcript_id "LINC-RGCC-2:1"	dist "27843"
chr13	known	exon	41504428	41504566	.	+	.	gene_id "LINC-RGCC-3"	transcript_id "LINC-RGCC-3:1"	dist "33546"
chr13	known	exon	41505986	41506325	.	+	.	gene_id "LINC-RGCC-3"	transcript_id "LINC-RGCC-3:1"	dist "33546"
chr13	known	exon	41505190	41505219	.	+	.	gene_id "LINC-RGCC-3"	transcript_id "LINC-RGCC-3:1"	dist "33546"
chr13	known	exon	41505191	41505219	.	+	.	gene_id "LINC-RGCC-3"	transcript_id "LINC-RGCC-3:2"	dist "33546"
chr13	known	exon	41505990	41506325	.	+	.	gene_id "LINC-RGCC-3"	transcript_id "LINC-RGCC-3:2"	dist "33546"
chr12	known	exon	68684595	68684654	.	+	.	gene_id "LINC-NUP107-1"	transcript_id "LINC-NUP107-1:1"	dist "426"
chr12	known	exon	68684969	68685043	.	+	.	gene_id "LINC-NUP107-1"	transcript_id "LINC-NUP107-1:1"	dist "426"
chr12	known	exon	68685765	68686308	.	+	.	gene_id "LINC-NUP107-1"	transcript_id "LINC-NUP107-1:1"	dist "426"
chr8	known	exon	100776512	100776865	.	-	.	gene_id "LINC-PABPC1-1"	transcript_id "LINC-PABPC1-1:1"	dist "53703"
chr8	known	exon	100789928	100790159	.	-	.	gene_id "LINC-PABPC1-2"	transcript_id "LINC-PABPC1-2:1"	dist "67119"
chr10	known	exon	84171722	84172076	.	-	.	gene_id "LINC-C10orf99-1"	transcript_id "LINC-C10orf99-1:1"	dist "1662"
chr10	known	exon	84167230	84168729	.	-	.	gene_id "LINC-C10orf99-1"	transcript_id "LINC-C10orf99-1:1"	dist "1662"
chrY	known	exon	9396013	9396077	.	-	.	gene_id "TSPY8-AS-1"	transcript_id "TSPY8-AS-1:1"	dist "0"
chrY	known	exon	9395315	9395356	.	-	.	gene_id "TSPY8-AS-1"	transcript_id "TSPY8-AS-1:1"	dist "0"
chrY	known	exon	9396231	9396276	.	-	.	gene_id "TSPY8-AS-1"	transcript_id "TSPY8-AS-1:1"	dist "0"
chrY	known	exon	9396489	9396520	.	-	.	gene_id "TSPY8-AS-1"	transcript_id "TSPY8-AS-1:1"	dist "0"
chrY	known	exon	9397147	9397438	.	-	.	gene_id "TSPY8-AS-1"	transcript_id "TSPY8-AS-1:1"	dist "0"
chrY	known	exon	9395707	9395816	.	-	.	gene_id "TSPY8-AS-1"	transcript_id "TSPY8-AS-1:1"	dist "0"
chrY	known	exon	9395475	9395620	.	-	.	gene_id "TSPY8-AS-1"	transcript_id "TSPY8-AS-1:1"	dist "0"
chrY	known	exon	9396706	9396738	.	-	.	gene_id "TSPY8-AS-1"	transcript_id "TSPY8-AS-1:1"	dist "0"
chrY	known	exon	9395707	9395808	.	-	.	gene_id "TSPY8-AS-1"	transcript_id "TSPY8-AS-1:2"	dist "0"
chrY	known	exon	9388122	9390250	.	-	.	gene_id "TSPY8-AS-1"	transcript_id "TSPY8-AS-1:2"	dist "0"
chrY	known	exon	9395475	9395620	.	-	.	gene_id "TSPY8-AS-1"	transcript_id "TSPY8-AS-1:2"	dist "0"
chrY	known	exon	9393806	9393964	.	-	.	gene_id "TSPY8-AS-1"	transcript_id "TSPY8-AS-1:2"	dist "0"
chrY	known	exon	9374969	9375010	.	-	.	gene_id "TSPY8-AS-1"	transcript_id "TSPY8-AS-1:3"	dist "0"
chrY	known	exon	9396719	9396738	.	-	.	gene_id "TSPY8-AS-1"	transcript_id "TSPY8-AS-1:3"	dist "0"
chrY	known	exon	9386851	9386896	.	-	.	gene_id "TSPY8-AS-1"	transcript_id "TSPY8-AS-1:3"	dist "0"
chrY	known	exon	9375667	9375731	.	-	.	gene_id "TSPY8-AS-1"	transcript_id "TSPY8-AS-1:3"	dist "0"
chrY	known	exon	9375361	9375470	.	-	.	gene_id "TSPY8-AS-1"	transcript_id "TSPY8-AS-1:3"	dist "0"
chrY	known	exon	9397147	9397438	.	-	.	gene_id "TSPY8-AS-1"	transcript_id "TSPY8-AS-1:3"	dist "0"
chrY	known	exon	9375129	9375274	.	-	.	gene_id "TSPY8-AS-1"	transcript_id "TSPY8-AS-1:3"	dist "0"
chrY	known	exon	9395267	9395311	.	-	.	gene_id "TSPY8-AS-1"	transcript_id "TSPY8-AS-1:3"	dist "0"
chrY	known	exon	9388122	9390250	.	-	.	gene_id "TSPY8-AS-1"	transcript_id "TSPY8-AS-1:4"	dist "0"
chrY	known	exon	9395707	9395816	.	-	.	gene_id "TSPY8-AS-1"	transcript_id "TSPY8-AS-1:4"	dist "0"
chrY	known	exon	9396013	9396027	.	-	.	gene_id "TSPY8-AS-1"	transcript_id "TSPY8-AS-1:4"	dist "0"
chrY	known	exon	9393806	9393891	.	-	.	gene_id "TSPY8-AS-1"	transcript_id "TSPY8-AS-1:4"	dist "0"
chr12	known	exon	49063371	49064043	.	+	.	gene_id "LINC-RHEBL1-1"	transcript_id "LINC-RHEBL1-1:1"	dist "642"
chr12	known	exon	49062127	49062621	.	+	.	gene_id "LINC-RHEBL1-1"	transcript_id "LINC-RHEBL1-1:1"	dist "642"
chr12	known	exon	49063372	49064043	.	+	.	gene_id "LINC-RHEBL1-1"	transcript_id "LINC-RHEBL1-1:2"	dist "642"
chr12	known	exon	49062128	49062266	.	+	.	gene_id "LINC-RHEBL1-1"	transcript_id "LINC-RHEBL1-1:2"	dist "642"
chr19	known	exon	55562937	55569206	.	+	.	gene_id "LINC-ZNF579-1"	transcript_id "LINC-ZNF579-1:1"	dist "7564"
chr18	known	exon	60300953	60301261	.	+	.	gene_id "LINC-MC4R-1"	transcript_id "LINC-MC4R-1:1"	dist "69849"
chr18	known	exon	60300663	60300754	.	+	.	gene_id "LINC-MC4R-1"	transcript_id "LINC-MC4R-1:1"	dist "69849"
chr18	known	exon	60294151	60294311	.	+	.	gene_id "LINC-MC4R-1"	transcript_id "LINC-MC4R-1:1"	dist "69849"
chr18	known	exon	60496261	60496336	.	-	.	gene_id "LINC-MC4R-2"	transcript_id "LINC-MC4R-2:1"	dist "123093"
chr18	known	exon	60495868	60496078	.	-	.	gene_id "LINC-MC4R-2"	transcript_id "LINC-MC4R-2:1"	dist "123093"
chr18	known	exon	60519841	60520165	.	+	.	gene_id "LINC-MC4R-3"	transcript_id "LINC-MC4R-3:1"	dist "147066"
chr18	known	exon	60525616	60526156	.	-	.	gene_id "LINC-MC4R-4"	transcript_id "LINC-MC4R-4:1"	dist "152841"
chr18	known	exon	60173136	60173232	.	-	.	gene_id "LINC-MC4R-5"	transcript_id "LINC-MC4R-5:1"	dist "192984"
chr18	known	exon	60177540	60178126	.	-	.	gene_id "LINC-MC4R-5"	transcript_id "LINC-MC4R-5:1"	dist "192984"
chr18	known	exon	60170615	60170737	.	-	.	gene_id "LINC-MC4R-5"	transcript_id "LINC-MC4R-5:1"	dist "192984"
chr18	known	exon	60160971	60161195	.	+	.	gene_id "LINC-MC4R-6"	transcript_id "LINC-MC4R-6:1"	dist "209915"
chr18	known	exon	60124938	60125222	.	+	.	gene_id "LINC-MC4R-6"	transcript_id "LINC-MC4R-6:1"	dist "209915"
chr18	known	exon	60129500	60129655	.	+	.	gene_id "LINC-MC4R-6"	transcript_id "LINC-MC4R-6:1"	dist "209915"
chr18	known	exon	60730886	60730938	.	-	.	gene_id "LINC-MC4R-7"	transcript_id "LINC-MC4R-7:1"	dist "257392"
chr18	known	exon	60630167	60630213	.	-	.	gene_id "LINC-MC4R-7"	transcript_id "LINC-MC4R-7:1"	dist "257392"
chr18	known	exon	60771936	60771982	.	-	.	gene_id "LINC-MC4R-7"	transcript_id "LINC-MC4R-7:1"	dist "257392"
chr18	known	exon	60804344	60804380	.	-	.	gene_id "LINC-MC4R-7"	transcript_id "LINC-MC4R-7:1"	dist "257392"
chr18	known	exon	60650750	60650825	.	-	.	gene_id "LINC-MC4R-7"	transcript_id "LINC-MC4R-7:1"	dist "257392"
chr18	known	exon	60902689	60902726	.	-	.	gene_id "LINC-MC4R-7"	transcript_id "LINC-MC4R-7:1"	dist "257392"
chr18	known	exon	60827742	60827794	.	-	.	gene_id "LINC-MC4R-7"	transcript_id "LINC-MC4R-7:1"	dist "257392"
chr18	known	exon	60630628	60630834	.	-	.	gene_id "LINC-MC4R-7"	transcript_id "LINC-MC4R-7:1"	dist "257392"
chr18	known	exon	60640419	60640465	.	+	.	gene_id "LINC-MC4R-8"	transcript_id "LINC-MC4R-8:1"	dist "267644"
chr18	known	exon	60645921	60645995	.	+	.	gene_id "LINC-MC4R-8"	transcript_id "LINC-MC4R-8:1"	dist "267644"
chr18	known	exon	60641961	60642068	.	+	.	gene_id "LINC-MC4R-8"	transcript_id "LINC-MC4R-8:1"	dist "267644"
chr18	known	exon	60643532	60643580	.	+	.	gene_id "LINC-MC4R-8"	transcript_id "LINC-MC4R-8:1"	dist "267644"
chr18	known	exon	60654430	60654623	.	+	.	gene_id "LINC-MC4R-8"	transcript_id "LINC-MC4R-8:1"	dist "267644"
chr18	known	exon	60794608	60794916	.	-	.	gene_id "LINC-MC4R-9"	transcript_id "LINC-MC4R-9:1"	dist "421833"
chr11	known	exon	114453064	114454123	.	+	.	gene_id "LINC-REXO2-1"	transcript_id "LINC-REXO2-1:1"	dist "2785"
chr1	known	exon	229261562	229269627	.	-	.	gene_id "RAB4A-AS-1"	transcript_id "RAB4A-AS-1:1"	dist "0"
chr1	known	exon	229270977	229271599	.	-	.	gene_id "RAB4A-AS-1"	transcript_id "RAB4A-AS-1:1"	dist "0"
chr1	known	exon	229270976	229271599	.	-	.	gene_id "RAB4A-AS-1"	transcript_id "RAB4A-AS-1:2"	dist "0"
chr1	known	exon	229261562	229269584	.	-	.	gene_id "RAB4A-AS-1"	transcript_id "RAB4A-AS-1:2"	dist "0"
chr1	known	exon	229270976	229271599	.	-	.	gene_id "RAB4A-AS-1"	transcript_id "RAB4A-AS-1:3"	dist "0"
chr1	known	exon	229261562	229269627	.	-	.	gene_id "RAB4A-AS-1"	transcript_id "RAB4A-AS-1:3"	dist "0"
chr1	known	exon	229258281	229259120	.	-	.	gene_id "RAB4A-AS-1"	transcript_id "RAB4A-AS-1:4"	dist "0"
chr1	known	exon	229270976	229271599	.	-	.	gene_id "RAB4A-AS-1"	transcript_id "RAB4A-AS-1:4"	dist "0"
chr6	known	exon	25983812	25984084	.	-	.	gene_id "TRIM38-AS-1"	transcript_id "TRIM38-AS-1:1"	dist "0"
chr6	known	exon	25999087	25999167	.	-	.	gene_id "TRIM38-AS-1"	transcript_id "TRIM38-AS-1:1"	dist "0"
chr6	known	exon	26000785	26000824	.	-	.	gene_id "TRIM38-AS-1"	transcript_id "TRIM38-AS-1:2"	dist "0"
chr6	known	exon	25997487	25999231	.	-	.	gene_id "TRIM38-AS-1"	transcript_id "TRIM38-AS-1:2"	dist "0"
chr6	known	exon	25999087	25999220	.	-	.	gene_id "TRIM38-AS-1"	transcript_id "TRIM38-AS-1:3"	dist "0"
chr6	known	exon	25997487	25998138	.	-	.	gene_id "TRIM38-AS-1"	transcript_id "TRIM38-AS-1:3"	dist "0"
chr6	known	exon	26006240	26006268	.	-	.	gene_id "TRIM38-AS-1"	transcript_id "TRIM38-AS-1:4"	dist "0"
chr6	known	exon	25997487	25999229	.	-	.	gene_id "TRIM38-AS-1"	transcript_id "TRIM38-AS-1:4"	dist "0"
chr4	known	exon	78662918	78663011	.	+	.	gene_id "LINC-ANXA3-1"	transcript_id "LINC-ANXA3-1:1"	dist "35452"
chr4	known	exon	78680761	78684501	.	+	.	gene_id "LINC-ANXA3-1"	transcript_id "LINC-ANXA3-1:1"	dist "35452"
chr4	known	exon	78649601	78649709	.	+	.	gene_id "LINC-ANXA3-1"	transcript_id "LINC-ANXA3-1:1"	dist "35452"
chr4	known	exon	78645994	78646263	.	+	.	gene_id "LINC-ANXA3-1"	transcript_id "LINC-ANXA3-1:1"	dist "35452"
chr4	known	exon	78646089	78646263	.	+	.	gene_id "LINC-ANXA3-1"	transcript_id "LINC-ANXA3-1:2"	dist "35452"
chr4	known	exon	78648393	78648475	.	+	.	gene_id "LINC-ANXA3-1"	transcript_id "LINC-ANXA3-1:2"	dist "35452"
chr4	known	exon	78649601	78649709	.	+	.	gene_id "LINC-ANXA3-1"	transcript_id "LINC-ANXA3-1:2"	dist "35452"
chr4	known	exon	78662918	78663304	.	+	.	gene_id "LINC-ANXA3-1"	transcript_id "LINC-ANXA3-1:2"	dist "35452"
chr4	known	exon	78662918	78663011	.	+	.	gene_id "LINC-ANXA3-1"	transcript_id "LINC-ANXA3-1:3"	dist "35452"
chr4	known	exon	78680761	78684501	.	+	.	gene_id "LINC-ANXA3-1"	transcript_id "LINC-ANXA3-1:3"	dist "35452"
chr4	known	exon	78649601	78649709	.	+	.	gene_id "LINC-ANXA3-1"	transcript_id "LINC-ANXA3-1:3"	dist "35452"
chr4	known	exon	78673343	78673414	.	+	.	gene_id "LINC-ANXA3-1"	transcript_id "LINC-ANXA3-1:3"	dist "35452"
chr4	known	exon	78645994	78646263	.	+	.	gene_id "LINC-ANXA3-1"	transcript_id "LINC-ANXA3-1:3"	dist "35452"
chr4	known	exon	78649601	78649709	.	+	.	gene_id "LINC-ANXA3-1"	transcript_id "LINC-ANXA3-1:4"	dist "35452"
chr4	known	exon	78662918	78663304	.	+	.	gene_id "LINC-ANXA3-1"	transcript_id "LINC-ANXA3-1:4"	dist "35452"
chr4	known	exon	78645903	78646263	.	+	.	gene_id "LINC-ANXA3-1"	transcript_id "LINC-ANXA3-1:4"	dist "35452"
chr4	known	exon	78680761	78684501	.	+	.	gene_id "LINC-ANXA3-1"	transcript_id "LINC-ANXA3-1:5"	dist "35452"
chr4	known	exon	78662918	78662972	.	+	.	gene_id "LINC-ANXA3-1"	transcript_id "LINC-ANXA3-1:5"	dist "35452"
chr4	known	exon	78645994	78646263	.	+	.	gene_id "LINC-ANXA3-1"	transcript_id "LINC-ANXA3-1:5"	dist "35452"
chr4	known	exon	78680761	78684501	.	+	.	gene_id "LINC-ANXA3-1"	transcript_id "LINC-ANXA3-1:6"	dist "35452"
chr4	known	exon	78649601	78649709	.	+	.	gene_id "LINC-ANXA3-1"	transcript_id "LINC-ANXA3-1:6"	dist "35452"
chr4	known	exon	78645994	78646263	.	+	.	gene_id "LINC-ANXA3-1"	transcript_id "LINC-ANXA3-1:6"	dist "35452"
chr4	known	exon	78680761	78684501	.	+	.	gene_id "LINC-ANXA3-1"	transcript_id "LINC-ANXA3-1:7"	dist "35452"
chr4	known	exon	78649601	78649709	.	+	.	gene_id "LINC-ANXA3-1"	transcript_id "LINC-ANXA3-1:7"	dist "35452"
chr4	known	exon	78673343	78673414	.	+	.	gene_id "LINC-ANXA3-1"	transcript_id "LINC-ANXA3-1:7"	dist "35452"
chr4	known	exon	78645994	78646263	.	+	.	gene_id "LINC-ANXA3-1"	transcript_id "LINC-ANXA3-1:7"	dist "35452"
chr4	known	exon	78662918	78663011	.	+	.	gene_id "LINC-ANXA3-1"	transcript_id "LINC-ANXA3-1:8"	dist "35452"
chr4	known	exon	78680761	78684501	.	+	.	gene_id "LINC-ANXA3-1"	transcript_id "LINC-ANXA3-1:8"	dist "35452"
chr4	known	exon	78645994	78646263	.	+	.	gene_id "LINC-ANXA3-1"	transcript_id "LINC-ANXA3-1:8"	dist "35452"
chr4	known	exon	78648954	78649242	.	-	.	gene_id "LINC-ANXA3-2"	transcript_id "LINC-ANXA3-2:1"	dist "38503"
chr5	known	exon	72771614	72771717	.	-	.	gene_id "LINC-TNPO1-1"	transcript_id "LINC-TNPO1-1:1"	dist "44595"
chr5	known	exon	72770630	72770866	.	-	.	gene_id "LINC-TNPO1-1"	transcript_id "LINC-TNPO1-1:1"	dist "44595"
chr5	known	exon	72771615	72771717	.	-	.	gene_id "LINC-TNPO1-1"	transcript_id "LINC-TNPO1-1:2"	dist "44595"
chr5	known	exon	72770630	72770866	.	-	.	gene_id "LINC-TNPO1-1"	transcript_id "LINC-TNPO1-1:2"	dist "44595"
chr5	known	exon	72733833	72734209	.	+	.	gene_id "LINC-TNPO1-2"	transcript_id "LINC-TNPO1-2:1"	dist "82103"
chr1	known	exon	222596724	222596859	.	+	.	gene_id "TAF1A-AS-1"	transcript_id "TAF1A-AS-1:1"	dist "0"
chr1	known	exon	222601983	222602955	.	+	.	gene_id "TAF1A-AS-1"	transcript_id "TAF1A-AS-1:1"	dist "0"
chr1	known	exon	222515895	222516170	.	+	.	gene_id "TAF1A-AS-1"	transcript_id "TAF1A-AS-1:1"	dist "0"
chr1	known	exon	222589825	222589962	.	+	.	gene_id "TAF1A-AS-2"	transcript_id "TAF1A-AS-2:1"	dist "0"
chr1	known	exon	222592166	222593437	.	+	.	gene_id "TAF1A-AS-2"	transcript_id "TAF1A-AS-2:1"	dist "0"
chr1	known	exon	222590258	222590407	.	+	.	gene_id "TAF1A-AS-2"	transcript_id "TAF1A-AS-2:2"	dist "0"
chr1	known	exon	222589920	222589962	.	+	.	gene_id "TAF1A-AS-2"	transcript_id "TAF1A-AS-2:2"	dist "0"
chr1	known	exon	222592166	222593437	.	+	.	gene_id "TAF1A-AS-2"	transcript_id "TAF1A-AS-2:2"	dist "0"
chr1	known	exon	222589959	222590407	.	+	.	gene_id "TAF1A-AS-2"	transcript_id "TAF1A-AS-2:3"	dist "0"
chr1	known	exon	222592166	222593437	.	+	.	gene_id "TAF1A-AS-2"	transcript_id "TAF1A-AS-2:3"	dist "0"
chr1	known	exon	11822797	11823186	.	-	.	gene_id "CLCN6-AS-1"	transcript_id "CLCN6-AS-1:1"	dist "0"
chr1	known	exon	11823239	11823280	.	-	.	gene_id "CLCN6-AS-1"	transcript_id "CLCN6-AS-1:1"	dist "0"
chr15	known	exon	63091282	63091343	.	+	.	gene_id "LINC-LACTB-1"	transcript_id "LINC-LACTB-1:1"	dist "11218"
chr15	known	exon	63106242	63106394	.	+	.	gene_id "LINC-LACTB-1"	transcript_id "LINC-LACTB-1:1"	dist "11218"
chr15	known	exon	63105085	63105190	.	+	.	gene_id "LINC-LACTB-1"	transcript_id "LINC-LACTB-1:1"	dist "11218"
chr15	known	exon	63106970	63106989	.	+	.	gene_id "LINC-LACTB-1"	transcript_id "LINC-LACTB-1:1"	dist "11218"
chr15	known	exon	63091282	63091343	.	+	.	gene_id "LINC-LACTB-1"	transcript_id "LINC-LACTB-1:2"	dist "11218"
chr15	known	exon	63106242	63106394	.	+	.	gene_id "LINC-LACTB-1"	transcript_id "LINC-LACTB-1:2"	dist "11218"
chr15	known	exon	63110116	63110582	.	+	.	gene_id "LINC-LACTB-1"	transcript_id "LINC-LACTB-1:2"	dist "11218"
chr15	known	exon	63105085	63105190	.	+	.	gene_id "LINC-LACTB-1"	transcript_id "LINC-LACTB-1:2"	dist "11218"
chr15	known	exon	63106242	63106394	.	+	.	gene_id "LINC-LACTB-1"	transcript_id "LINC-LACTB-1:3"	dist "11218"
chr15	known	exon	63110116	63110582	.	+	.	gene_id "LINC-LACTB-1"	transcript_id "LINC-LACTB-1:3"	dist "11218"
chr15	known	exon	63098870	63098980	.	+	.	gene_id "LINC-LACTB-1"	transcript_id "LINC-LACTB-1:3"	dist "11218"
chr15	known	exon	63105085	63105190	.	+	.	gene_id "LINC-LACTB-1"	transcript_id "LINC-LACTB-1:3"	dist "11218"
chr17	known	exon	56888880	56888957	.	+	.	gene_id "TRIM25-AS-1"	transcript_id "TRIM25-AS-1:1"	dist "0"
chr17	known	exon	56891382	56891841	.	+	.	gene_id "TRIM25-AS-1"	transcript_id "TRIM25-AS-1:1"	dist "0"
chr16	known	exon	168921	169085	.	+	.	gene_id "LINC-HBM-1"	transcript_id "LINC-HBM-1:1"	dist "1911"
chr16	known	exon	168679	168773	.	+	.	gene_id "LINC-HBM-1"	transcript_id "LINC-HBM-1:1"	dist "1911"
chr16	known	exon	169223	169334	.	+	.	gene_id "LINC-HBM-1"	transcript_id "LINC-HBM-1:1"	dist "1911"
chr1	known	exon	28200974	28201483	.	+	.	gene_id "DNAJC8-AS-1"	transcript_id "DNAJC8-AS-1:1"	dist "0"
chr1	known	exon	28200575	28200741	.	+	.	gene_id "DNAJC8-AS-1"	transcript_id "DNAJC8-AS-1:1"	dist "0"
chrX	known	exon	119257024	119257683	.	-	.	gene_id "LINC-PGRMC1-1"	transcript_id "LINC-PGRMC1-1:1"	dist "6337"
chrX	known	exon	119256921	119256975	.	-	.	gene_id "LINC-PGRMC1-1"	transcript_id "LINC-PGRMC1-1:1"	dist "6337"
chrX	known	exon	119252650	119252835	.	-	.	gene_id "LINC-PGRMC1-1"	transcript_id "LINC-PGRMC1-1:1"	dist "6337"
chrX	known	exon	119254732	119254862	.	-	.	gene_id "LINC-PGRMC1-1"	transcript_id "LINC-PGRMC1-1:1"	dist "6337"
chrX	known	exon	119250803	119250950	.	-	.	gene_id "LINC-PGRMC1-1"	transcript_id "LINC-PGRMC1-1:1"	dist "6337"
chrX	known	exon	119222564	119223245	.	-	.	gene_id "LINC-PGRMC1-2"	transcript_id "LINC-PGRMC1-2:1"	dist "13000"
chrX	known	exon	119175557	119175649	.	+	.	gene_id "LINC-PGRMC1-3"	transcript_id "LINC-PGRMC1-3:1"	dist "16607"
chrX	known	exon	119210210	119210345	.	+	.	gene_id "LINC-PGRMC1-3"	transcript_id "LINC-PGRMC1-3:1"	dist "16607"
chrX	known	exon	119208935	119209051	.	+	.	gene_id "LINC-PGRMC1-3"	transcript_id "LINC-PGRMC1-3:1"	dist "16607"
chrX	known	exon	119217078	119219638	.	+	.	gene_id "LINC-PGRMC1-3"	transcript_id "LINC-PGRMC1-3:1"	dist "16607"
chrX	known	exon	119331951	119335610	.	+	.	gene_id "LINC-PGRMC1-4"	transcript_id "LINC-PGRMC1-4:1"	dist "47063"
chrX	known	exon	119324907	119325023	.	+	.	gene_id "LINC-PGRMC1-4"	transcript_id "LINC-PGRMC1-4:2"	dist "47063"
chrX	known	exon	119291529	119291621	.	+	.	gene_id "LINC-PGRMC1-4"	transcript_id "LINC-PGRMC1-4:2"	dist "47063"
chrX	known	exon	119333050	119335610	.	+	.	gene_id "LINC-PGRMC1-4"	transcript_id "LINC-PGRMC1-4:2"	dist "47063"
chrX	known	exon	119326182	119326317	.	+	.	gene_id "LINC-PGRMC1-4"	transcript_id "LINC-PGRMC1-4:2"	dist "47063"
chrX	known	exon	119291529	119291621	.	+	.	gene_id "LINC-PGRMC1-4"	transcript_id "LINC-PGRMC1-4:3"	dist "47063"
chrX	known	exon	119333050	119335610	.	+	.	gene_id "LINC-PGRMC1-4"	transcript_id "LINC-PGRMC1-4:3"	dist "47063"
chrX	known	exon	119324905	119325023	.	+	.	gene_id "LINC-PGRMC1-4"	transcript_id "LINC-PGRMC1-4:3"	dist "47063"
chrX	known	exon	119326182	119326317	.	+	.	gene_id "LINC-PGRMC1-4"	transcript_id "LINC-PGRMC1-4:3"	dist "47063"
chrX	known	exon	119315723	119317285	.	+	.	gene_id "LINC-PGRMC1-5"	transcript_id "LINC-PGRMC1-5:1"	dist "71257"
chr10	known	exon	81874349	81874528	.	-	.	gene_id "LINC-NRG3-1"	transcript_id "LINC-NRG3-1:1"	dist "786"
chr10	known	exon	81873373	81873501	.	-	.	gene_id "LINC-NRG3-1"	transcript_id "LINC-NRG3-1:1"	dist "786"
chr10	known	exon	81794520	81794605	.	-	.	gene_id "LINC-NRG3-2"	transcript_id "LINC-NRG3-2:1"	dist "57791"
chr10	known	exon	81792835	81793054	.	-	.	gene_id "LINC-NRG3-2"	transcript_id "LINC-NRG3-2:1"	dist "57791"
chr10	known	exon	81817377	81817523	.	-	.	gene_id "LINC-NRG3-2"	transcript_id "LINC-NRG3-2:1"	dist "57791"
chr10	known	exon	81817376	81817523	.	-	.	gene_id "LINC-NRG3-2"	transcript_id "LINC-NRG3-2:2"	dist "57791"
chr10	known	exon	81792835	81793054	.	-	.	gene_id "LINC-NRG3-2"	transcript_id "LINC-NRG3-2:2"	dist "57791"
chr10	known	exon	81794519	81794605	.	-	.	gene_id "LINC-NRG3-2"	transcript_id "LINC-NRG3-2:2"	dist "57791"
chr10	known	exon	81807189	81807339	.	+	.	gene_id "LINC-NRG3-3"	transcript_id "LINC-NRG3-3:1"	dist "67282"
chr10	known	exon	81807980	81808032	.	+	.	gene_id "LINC-NRG3-3"	transcript_id "LINC-NRG3-3:1"	dist "67282"
chr10	known	exon	83311628	83311715	.	-	.	gene_id "LINC-NRG3-4"	transcript_id "LINC-NRG3-4:1"	dist "324449"
chr10	known	exon	83312378	83314475	.	-	.	gene_id "LINC-NRG3-4"	transcript_id "LINC-NRG3-4:1"	dist "324449"
chr1	known	exon	170024077	170024283	.	+	.	gene_id "KIFAP3-AS-1"	transcript_id "KIFAP3-AS-1:1"	dist "0"
chr1	known	exon	170024550	170024683	.	+	.	gene_id "KIFAP3-AS-1"	transcript_id "KIFAP3-AS-1:1"	dist "0"
chr5	known	exon	134399495	134399765	.	+	.	gene_id "LINC-CDKN2AIPNL-1"	transcript_id "LINC-CDKN2AIPNL-1:1"	dist "166"
chr5	known	exon	134401673	134401921	.	+	.	gene_id "LINC-CDKN2AIPNL-1"	transcript_id "LINC-CDKN2AIPNL-1:1"	dist "166"
chr5	known	exon	134420342	134420480	.	+	.	gene_id "LINC-CDKN2AIPNL-2"	transcript_id "LINC-CDKN2AIPNL-2:1"	dist "495"
chr5	known	exon	134412393	134412630	.	+	.	gene_id "LINC-CDKN2AIPNL-2"	transcript_id "LINC-CDKN2AIPNL-2:1"	dist "495"
chr5	known	exon	134422838	134423335	.	+	.	gene_id "LINC-CDKN2AIPNL-3"	transcript_id "LINC-CDKN2AIPNL-3:1"	dist "10940"
chr5	known	exon	134427957	134428469	.	+	.	gene_id "LINC-CDKN2AIPNL-4"	transcript_id "LINC-CDKN2AIPNL-4:1"	dist "16059"
chr5	known	exon	134436369	134442605	.	+	.	gene_id "LINC-CDKN2AIPNL-4"	transcript_id "LINC-CDKN2AIPNL-4:1"	dist "16059"
chr5	known	exon	134436711	134437033	.	+	.	gene_id "LINC-CDKN2AIPNL-4"	transcript_id "LINC-CDKN2AIPNL-4:2"	dist "16059"
chr5	known	exon	134492129	134492519	.	+	.	gene_id "LINC-CDKN2AIPNL-4"	transcript_id "LINC-CDKN2AIPNL-4:2"	dist "16059"
chr5	known	exon	134436369	134439793	.	+	.	gene_id "LINC-CDKN2AIPNL-4"	transcript_id "LINC-CDKN2AIPNL-4:3"	dist "16059"
chr5	known	exon	134427957	134428469	.	+	.	gene_id "LINC-CDKN2AIPNL-4"	transcript_id "LINC-CDKN2AIPNL-4:3"	dist "16059"
chr5	known	exon	134440092	134442605	.	+	.	gene_id "LINC-CDKN2AIPNL-4"	transcript_id "LINC-CDKN2AIPNL-4:3"	dist "16059"
chr5	known	exon	134460591	134460615	.	-	.	gene_id "LINC-CDKN2AIPNL-5"	transcript_id "LINC-CDKN2AIPNL-5:1"	dist "17153"
chr5	known	exon	134429051	134429627	.	-	.	gene_id "LINC-CDKN2AIPNL-5"	transcript_id "LINC-CDKN2AIPNL-5:1"	dist "17153"
chr5	known	exon	134429885	134429951	.	-	.	gene_id "LINC-CDKN2AIPNL-5"	transcript_id "LINC-CDKN2AIPNL-5:1"	dist "17153"
chr5	known	exon	134429885	134429951	.	-	.	gene_id "LINC-CDKN2AIPNL-5"	transcript_id "LINC-CDKN2AIPNL-5:2"	dist "17153"
chr5	known	exon	134429051	134429630	.	-	.	gene_id "LINC-CDKN2AIPNL-5"	transcript_id "LINC-CDKN2AIPNL-5:2"	dist "17153"
chr5	known	exon	134434990	134435047	.	-	.	gene_id "LINC-CDKN2AIPNL-5"	transcript_id "LINC-CDKN2AIPNL-5:2"	dist "17153"
chr5	known	exon	134432761	134432788	.	-	.	gene_id "LINC-CDKN2AIPNL-5"	transcript_id "LINC-CDKN2AIPNL-5:3"	dist "17153"
chr5	known	exon	134429885	134429951	.	-	.	gene_id "LINC-CDKN2AIPNL-5"	transcript_id "LINC-CDKN2AIPNL-5:3"	dist "17153"
chr5	known	exon	134429051	134429630	.	-	.	gene_id "LINC-CDKN2AIPNL-5"	transcript_id "LINC-CDKN2AIPNL-5:3"	dist "17153"
chr10	known	exon	29494348	29495708	.	+	.	gene_id "SVIL-AS-1"	transcript_id "SVIL-AS-1:1"	dist "0"
chr4	known	exon	155383107	155383299	.	-	.	gene_id "LINC-MAP9-1"	transcript_id "LINC-MAP9-1:1"	dist "6137"
chr4	known	exon	155383950	155384102	.	-	.	gene_id "LINC-MAP9-1"	transcript_id "LINC-MAP9-1:1"	dist "6137"
chr4	known	exon	155287052	155287136	.	-	.	gene_id "LINC-MAP9-2"	transcript_id "LINC-MAP9-2:1"	dist "55522"
chr4	known	exon	155286162	155286446	.	-	.	gene_id "LINC-MAP9-2"	transcript_id "LINC-MAP9-2:1"	dist "55522"
chr4	known	exon	155433259	155434536	.	-	.	gene_id "LINC-MAP9-3"	transcript_id "LINC-MAP9-3:1"	dist "56289"
chr4	known	exon	155443348	155443720	.	+	.	gene_id "LINC-MAP9-4"	transcript_id "LINC-MAP9-4:1"	dist "65836"
chr4	known	exon	155444785	155445760	.	+	.	gene_id "LINC-MAP9-4"	transcript_id "LINC-MAP9-4:1"	dist "65836"
chr4	known	exon	155445987	155446213	.	+	.	gene_id "LINC-MAP9-4"	transcript_id "LINC-MAP9-4:1"	dist "65836"
chr4	known	exon	155442806	155442845	.	+	.	gene_id "LINC-MAP9-4"	transcript_id "LINC-MAP9-4:1"	dist "65836"
chr4	known	exon	155447467	155448614	.	+	.	gene_id "LINC-MAP9-4"	transcript_id "LINC-MAP9-4:1"	dist "65836"
chr4	known	exon	155442807	155442845	.	+	.	gene_id "LINC-MAP9-4"	transcript_id "LINC-MAP9-4:2"	dist "65836"
chr4	known	exon	155443349	155443720	.	+	.	gene_id "LINC-MAP9-4"	transcript_id "LINC-MAP9-4:2"	dist "65836"
chr4	known	exon	155447468	155448614	.	+	.	gene_id "LINC-MAP9-4"	transcript_id "LINC-MAP9-4:2"	dist "65836"
chr4	known	exon	155451617	155452405	.	-	.	gene_id "LINC-MAP9-5"	transcript_id "LINC-MAP9-5:1"	dist "74647"
chr4	known	exon	155452526	155453044	.	+	.	gene_id "LINC-MAP9-6"	transcript_id "LINC-MAP9-6:1"	dist "75556"
chr4	known	exon	155453049	155454803	.	-	.	gene_id "LINC-MAP9-7"	transcript_id "LINC-MAP9-7:1"	dist "76079"
chr4	known	exon	155455050	155456411	.	-	.	gene_id "LINC-MAP9-8"	transcript_id "LINC-MAP9-8:1"	dist "78080"
chr4	known	exon	155457180	155458640	.	-	.	gene_id "LINC-MAP9-9"	transcript_id "LINC-MAP9-9:1"	dist "80210"
chr4	known	exon	155458870	155459563	.	-	.	gene_id "LINC-MAP9-10"	transcript_id "LINC-MAP9-10:1"	dist "81900"
chr4	known	exon	155459704	155461237	.	-	.	gene_id "LINC-MAP9-11"	transcript_id "LINC-MAP9-11:1"	dist "82734"
chr4	known	exon	155461633	155462663	.	-	.	gene_id "LINC-MAP9-12"	transcript_id "LINC-MAP9-12:1"	dist "84663"
chr4	known	exon	155462873	155463823	.	-	.	gene_id "LINC-MAP9-13"	transcript_id "LINC-MAP9-13:1"	dist "85903"
chr4	known	exon	155517174	155517459	.	+	.	gene_id "LINC-MAP9-14"	transcript_id "LINC-MAP9-14:1"	dist "138757"
chr4	known	exon	155515727	155515959	.	+	.	gene_id "LINC-MAP9-14"	transcript_id "LINC-MAP9-14:1"	dist "138757"
chr1	known	exon	29333166	29333308	.	-	.	gene_id "LINC-PTPRU-1"	transcript_id "LINC-PTPRU-1:1"	dist "2807"
chr1	known	exon	29349683	29350114	.	-	.	gene_id "LINC-PTPRU-1"	transcript_id "LINC-PTPRU-1:1"	dist "2807"
chr1	known	exon	29329620	29331192	.	-	.	gene_id "LINC-PTPRU-1"	transcript_id "LINC-PTPRU-1:1"	dist "2807"
chr1	known	exon	29349683	29350054	.	-	.	gene_id "LINC-PTPRU-1"	transcript_id "LINC-PTPRU-1:2"	dist "2807"
chr1	known	exon	29336282	29336333	.	-	.	gene_id "LINC-PTPRU-1"	transcript_id "LINC-PTPRU-1:2"	dist "2807"
chr1	known	exon	29451980	29452390	.	+	.	gene_id "LINC-PTPRU-2"	transcript_id "LINC-PTPRU-2:1"	dist "122723"
chr1	known	exon	29449536	29449653	.	+	.	gene_id "LINC-PTPRU-2"	transcript_id "LINC-PTPRU-2:1"	dist "122723"
chr1	known	exon	29496738	29496893	.	-	.	gene_id "LINC-PTPRU-3"	transcript_id "LINC-PTPRU-3:1"	dist "161380"
chr1	known	exon	29488193	29488385	.	-	.	gene_id "LINC-PTPRU-3"	transcript_id "LINC-PTPRU-3:1"	dist "161380"
chr1	known	exon	29688389	29688726	.	+	.	gene_id "LINC-PTPRU-4"	transcript_id "LINC-PTPRU-4:1"	dist "359518"
chr1	known	exon	29686331	29686380	.	+	.	gene_id "LINC-PTPRU-4"	transcript_id "LINC-PTPRU-4:1"	dist "359518"
chr1	known	exon	29709324	29709547	.	-	.	gene_id "LINC-PTPRU-5"	transcript_id "LINC-PTPRU-5:1"	dist "382038"
chr1	known	exon	29708851	29709124	.	-	.	gene_id "LINC-PTPRU-5"	transcript_id "LINC-PTPRU-5:1"	dist "382038"
chr1	known	exon	29711702	29711801	.	+	.	gene_id "LINC-PTPRU-6"	transcript_id "LINC-PTPRU-6:1"	dist "384889"
chr1	known	exon	29711910	29712567	.	+	.	gene_id "LINC-PTPRU-6"	transcript_id "LINC-PTPRU-6:1"	dist "384889"
chr1	known	exon	29809359	29809590	.	-	.	gene_id "LINC-PTPRU-7"	transcript_id "LINC-PTPRU-7:1"	dist "459726"
chr1	known	exon	29787831	29787882	.	-	.	gene_id "LINC-PTPRU-7"	transcript_id "LINC-PTPRU-7:1"	dist "459726"
chr1	known	exon	29797612	29797770	.	-	.	gene_id "LINC-PTPRU-7"	transcript_id "LINC-PTPRU-7:1"	dist "459726"
chr1	known	exon	29801877	29802077	.	-	.	gene_id "LINC-PTPRU-7"	transcript_id "LINC-PTPRU-7:1"	dist "459726"
chr1	known	exon	29786539	29787096	.	-	.	gene_id "LINC-PTPRU-7"	transcript_id "LINC-PTPRU-7:1"	dist "459726"
chr1	known	exon	29810085	29810196	.	-	.	gene_id "LINC-PTPRU-7"	transcript_id "LINC-PTPRU-7:1"	dist "459726"
chr1	known	exon	29789307	29789508	.	-	.	gene_id "LINC-PTPRU-7"	transcript_id "LINC-PTPRU-7:1"	dist "459726"
chr1	known	exon	29809359	29809590	.	-	.	gene_id "LINC-PTPRU-7"	transcript_id "LINC-PTPRU-7:2"	dist "459726"
chr1	known	exon	29787831	29787882	.	-	.	gene_id "LINC-PTPRU-7"	transcript_id "LINC-PTPRU-7:2"	dist "459726"
chr1	known	exon	29796612	29797770	.	-	.	gene_id "LINC-PTPRU-7"	transcript_id "LINC-PTPRU-7:2"	dist "459726"
chr1	known	exon	29801877	29802077	.	-	.	gene_id "LINC-PTPRU-7"	transcript_id "LINC-PTPRU-7:2"	dist "459726"
chr1	known	exon	29810085	29810199	.	-	.	gene_id "LINC-PTPRU-7"	transcript_id "LINC-PTPRU-7:2"	dist "459726"
chr1	known	exon	29786539	29787096	.	-	.	gene_id "LINC-PTPRU-7"	transcript_id "LINC-PTPRU-7:2"	dist "459726"
chr1	known	exon	29789307	29789508	.	-	.	gene_id "LINC-PTPRU-7"	transcript_id "LINC-PTPRU-7:2"	dist "459726"
chr1	known	exon	29904865	29905357	.	-	.	gene_id "LINC-PTPRU-8"	transcript_id "LINC-PTPRU-8:1"	dist "578052"
chr1	known	exon	29912850	29912927	.	+	.	gene_id "LINC-PTPRU-9"	transcript_id "LINC-PTPRU-9:1"	dist "586037"
chr1	known	exon	29913722	29914194	.	+	.	gene_id "LINC-PTPRU-9"	transcript_id "LINC-PTPRU-9:1"	dist "586037"
chr1	known	exon	29991827	29992289	.	+	.	gene_id "LINC-PTPRU-10"	transcript_id "LINC-PTPRU-10:1"	dist "664671"
chr1	known	exon	29991484	29991525	.	+	.	gene_id "LINC-PTPRU-10"	transcript_id "LINC-PTPRU-10:1"	dist "664671"
chr1	known	exon	29992028	29992289	.	+	.	gene_id "LINC-PTPRU-10"	transcript_id "LINC-PTPRU-10:2"	dist "664671"
chr1	known	exon	29991485	29991525	.	+	.	gene_id "LINC-PTPRU-10"	transcript_id "LINC-PTPRU-10:2"	dist "664671"
chr1	known	exon	29991490	29991525	.	+	.	gene_id "LINC-PTPRU-10"	transcript_id "LINC-PTPRU-10:3"	dist "664671"
chr1	known	exon	29991828	29992289	.	+	.	gene_id "LINC-PTPRU-10"	transcript_id "LINC-PTPRU-10:3"	dist "664671"
chr19	known	exon	37855445	37856068	.	+	.	gene_id "LINC-WDR87-1"	transcript_id "LINC-WDR87-1:1"	dist "26080"
chr19	known	exon	37858720	37858743	.	+	.	gene_id "LINC-WDR87-1"	transcript_id "LINC-WDR87-1:1"	dist "26080"
chr3	known	exon	126326362	126326448	.	+	.	gene_id "LINC-KLF15-1"	transcript_id "LINC-KLF15-1:1"	dist "16187"
chr3	known	exon	126324725	126324862	.	+	.	gene_id "LINC-KLF15-1"	transcript_id "LINC-KLF15-1:1"	dist "16187"
chr3	known	exon	126321846	126321951	.	+	.	gene_id "LINC-KLF15-2"	transcript_id "LINC-KLF15-2:1"	dist "20049"
chr3	known	exon	126322264	126322586	.	+	.	gene_id "LINC-KLF15-2"	transcript_id "LINC-KLF15-2:1"	dist "20049"
chr3	known	exon	126289692	126289912	.	-	.	gene_id "LINC-KLF15-3"	transcript_id "LINC-KLF15-3:1"	dist "41095"
chr3	known	exon	126287887	126288937	.	-	.	gene_id "LINC-KLF15-3"	transcript_id "LINC-KLF15-3:1"	dist "41095"
chr3	known	exon	126293919	126294036	.	-	.	gene_id "LINC-KLF15-3"	transcript_id "LINC-KLF15-3:1"	dist "41095"
chr3	known	exon	126290681	126290757	.	-	.	gene_id "LINC-KLF15-3"	transcript_id "LINC-KLF15-3:1"	dist "41095"
chr3	known	exon	126293013	126294477	.	-	.	gene_id "LINC-KLF15-3"	transcript_id "LINC-KLF15-3:2"	dist "41095"
chr3	known	exon	126300679	126301540	.	-	.	gene_id "LINC-KLF15-3"	transcript_id "LINC-KLF15-3:2"	dist "41095"
chr3	known	exon	126289692	126289912	.	-	.	gene_id "LINC-KLF15-3"	transcript_id "LINC-KLF15-3:3"	dist "41095"
chr3	known	exon	126290681	126292866	.	-	.	gene_id "LINC-KLF15-3"	transcript_id "LINC-KLF15-3:3"	dist "41095"
chr3	known	exon	126287887	126288937	.	-	.	gene_id "LINC-KLF15-3"	transcript_id "LINC-KLF15-3:3"	dist "41095"
chr3	known	exon	126287887	126288937	.	-	.	gene_id "LINC-KLF15-3"	transcript_id "LINC-KLF15-3:4"	dist "41095"
chr3	known	exon	126293919	126293957	.	-	.	gene_id "LINC-KLF15-3"	transcript_id "LINC-KLF15-3:4"	dist "41095"
chr3	known	exon	126293919	126294024	.	-	.	gene_id "LINC-KLF15-3"	transcript_id "LINC-KLF15-3:5"	dist "41095"
chr3	known	exon	126287887	126288937	.	-	.	gene_id "LINC-KLF15-3"	transcript_id "LINC-KLF15-3:5"	dist "41095"
chr3	known	exon	126290681	126290757	.	-	.	gene_id "LINC-KLF15-3"	transcript_id "LINC-KLF15-3:5"	dist "41095"
chr3	known	exon	126289692	126290799	.	-	.	gene_id "LINC-KLF15-3"	transcript_id "LINC-KLF15-3:6"	dist "41095"
chr3	known	exon	126287887	126288937	.	-	.	gene_id "LINC-KLF15-3"	transcript_id "LINC-KLF15-3:6"	dist "41095"
chr3	known	exon	126292760	126292837	.	+	.	gene_id "LINC-KLF15-4"	transcript_id "LINC-KLF15-4:1"	dist "47999"
chr3	known	exon	126294033	126294636	.	+	.	gene_id "LINC-KLF15-4"	transcript_id "LINC-KLF15-4:1"	dist "47999"
chr3	known	exon	126290953	126292084	.	+	.	gene_id "LINC-KLF15-5"	transcript_id "LINC-KLF15-5:1"	dist "50551"
chr3	known	exon	126288013	126288775	.	+	.	gene_id "LINC-KLF15-5"	transcript_id "LINC-KLF15-5:1"	dist "50551"
chr3	known	exon	126266737	126266858	.	+	.	gene_id "LINC-KLF15-5"	transcript_id "LINC-KLF15-5:1"	dist "50551"
chr3	known	exon	126290953	126292084	.	+	.	gene_id "LINC-KLF15-5"	transcript_id "LINC-KLF15-5:2"	dist "50551"
chr3	known	exon	126287775	126288123	.	+	.	gene_id "LINC-KLF15-5"	transcript_id "LINC-KLF15-5:2"	dist "50551"
chr3	known	exon	126290953	126292084	.	+	.	gene_id "LINC-KLF15-5"	transcript_id "LINC-KLF15-5:3"	dist "50551"
chr3	known	exon	126278974	126279008	.	+	.	gene_id "LINC-KLF15-5"	transcript_id "LINC-KLF15-5:3"	dist "50551"
chr3	known	exon	126289776	126289853	.	+	.	gene_id "LINC-KLF15-5"	transcript_id "LINC-KLF15-5:4"	dist "50551"
chr3	known	exon	126290953	126292084	.	+	.	gene_id "LINC-KLF15-5"	transcript_id "LINC-KLF15-5:4"	dist "50551"
chr3	known	exon	126266737	126266858	.	+	.	gene_id "LINC-KLF15-5"	transcript_id "LINC-KLF15-5:5"	dist "50551"
chr3	known	exon	126288013	126289654	.	+	.	gene_id "LINC-KLF15-5"	transcript_id "LINC-KLF15-5:5"	dist "50551"
chr3	known	exon	126290953	126292084	.	+	.	gene_id "LINC-KLF15-5"	transcript_id "LINC-KLF15-5:6"	dist "50551"
chr3	known	exon	126266802	126266858	.	+	.	gene_id "LINC-KLF15-5"	transcript_id "LINC-KLF15-5:6"	dist "50551"
chr3	known	exon	126290953	126292084	.	+	.	gene_id "LINC-KLF15-5"	transcript_id "LINC-KLF15-5:7"	dist "50551"
chr3	known	exon	126266737	126266858	.	+	.	gene_id "LINC-KLF15-5"	transcript_id "LINC-KLF15-5:7"	dist "50551"
chr3	known	exon	126288013	126288123	.	+	.	gene_id "LINC-KLF15-5"	transcript_id "LINC-KLF15-5:7"	dist "50551"
chr3	known	exon	126269267	126269626	.	-	.	gene_id "LINC-KLF15-6"	transcript_id "LINC-KLF15-6:1"	dist "67437"
chr3	known	exon	126265986	126267493	.	-	.	gene_id "LINC-KLF15-6"	transcript_id "LINC-KLF15-6:1"	dist "67437"
chr3	known	exon	126268781	126268896	.	-	.	gene_id "LINC-KLF15-6"	transcript_id "LINC-KLF15-6:1"	dist "67437"
chr3	known	exon	126274954	126275198	.	-	.	gene_id "LINC-KLF15-6"	transcript_id "LINC-KLF15-6:1"	dist "67437"
chr3	known	exon	126265986	126266302	.	-	.	gene_id "LINC-KLF15-6"	transcript_id "LINC-KLF15-6:2"	dist "67437"
chr3	known	exon	126267295	126267493	.	-	.	gene_id "LINC-KLF15-6"	transcript_id "LINC-KLF15-6:2"	dist "67437"
chr3	known	exon	126268781	126268896	.	-	.	gene_id "LINC-KLF15-6"	transcript_id "LINC-KLF15-6:2"	dist "67437"
chr3	known	exon	126274954	126275198	.	-	.	gene_id "LINC-KLF15-6"	transcript_id "LINC-KLF15-6:2"	dist "67437"
chr3	known	exon	126269267	126269614	.	-	.	gene_id "LINC-KLF15-6"	transcript_id "LINC-KLF15-6:2"	dist "67437"
chr3	known	exon	126265986	126266302	.	-	.	gene_id "LINC-KLF15-6"	transcript_id "LINC-KLF15-6:3"	dist "67437"
chr3	known	exon	126267295	126267493	.	-	.	gene_id "LINC-KLF15-6"	transcript_id "LINC-KLF15-6:3"	dist "67437"
chr3	known	exon	126269267	126269626	.	-	.	gene_id "LINC-KLF15-6"	transcript_id "LINC-KLF15-6:3"	dist "67437"
chr3	known	exon	126268781	126268896	.	-	.	gene_id "LINC-KLF15-6"	transcript_id "LINC-KLF15-6:3"	dist "67437"
chr3	known	exon	126274954	126275198	.	-	.	gene_id "LINC-KLF15-6"	transcript_id "LINC-KLF15-6:3"	dist "67437"
chr3	known	exon	126269267	126269465	.	-	.	gene_id "LINC-KLF15-6"	transcript_id "LINC-KLF15-6:4"	dist "67437"
chr3	known	exon	126265986	126266302	.	-	.	gene_id "LINC-KLF15-6"	transcript_id "LINC-KLF15-6:4"	dist "67437"
chr3	known	exon	126267295	126267493	.	-	.	gene_id "LINC-KLF15-6"	transcript_id "LINC-KLF15-6:4"	dist "67437"
chr3	known	exon	126268781	126268896	.	-	.	gene_id "LINC-KLF15-6"	transcript_id "LINC-KLF15-6:4"	dist "67437"
chr3	known	exon	126274954	126275198	.	-	.	gene_id "LINC-KLF15-6"	transcript_id "LINC-KLF15-6:4"	dist "67437"
chr19	known	exon	5990989	5991197	.	+	.	gene_id "LINC-RFX2-1"	transcript_id "LINC-RFX2-1:1"	dist "1967"
chr16	known	exon	3204037	3204786	.	-	.	gene_id "OR1F1-AS-1"	transcript_id "OR1F1-AS-1:1"	dist "0"
chr16	known	exon	3216148	3216293	.	-	.	gene_id "OR1F1-AS-1"	transcript_id "OR1F1-AS-1:1"	dist "0"
chr17	known	exon	72037290	72040212	.	-	.	gene_id "SOX9-AS-1"	transcript_id "SOX9-AS-1:1"	dist "0"
chr17	known	exon	72031426	72034338	.	-	.	gene_id "SOX9-AS-1"	transcript_id "SOX9-AS-1:1"	dist "0"
chr17	known	exon	72110178	72110236	.	-	.	gene_id "SOX9-AS-1"	transcript_id "SOX9-AS-1:2"	dist "0"
chr17	known	exon	72110390	72110724	.	-	.	gene_id "SOX9-AS-1"	transcript_id "SOX9-AS-1:2"	dist "0"
chr17	known	exon	72221130	72221381	.	-	.	gene_id "SOX9-AS-1"	transcript_id "SOX9-AS-1:3"	dist "0"
chr17	known	exon	72221624	72221836	.	-	.	gene_id "SOX9-AS-1"	transcript_id "SOX9-AS-1:3"	dist "0"
chr17	known	exon	72081921	72082041	.	-	.	gene_id "SOX9-AS-1"	transcript_id "SOX9-AS-1:4"	dist "0"
chr17	known	exon	72083906	72084028	.	-	.	gene_id "SOX9-AS-1"	transcript_id "SOX9-AS-1:4"	dist "0"
chr17	known	exon	72079938	72081401	.	-	.	gene_id "SOX9-AS-1"	transcript_id "SOX9-AS-1:4"	dist "0"
chr17	known	exon	72120763	72120793	.	-	.	gene_id "SOX9-AS-1"	transcript_id "SOX9-AS-1:4"	dist "0"
chr17	known	exon	72141685	72141781	.	-	.	gene_id "SOX9-AS-1"	transcript_id "SOX9-AS-1:5"	dist "0"
chr17	known	exon	72176826	72176984	.	-	.	gene_id "SOX9-AS-1"	transcript_id "SOX9-AS-1:5"	dist "0"
chr17	known	exon	72131775	72131816	.	-	.	gene_id "SOX9-AS-1"	transcript_id "SOX9-AS-1:5"	dist "0"
chr17	known	exon	72071042	72071231	.	-	.	gene_id "SOX9-AS-1"	transcript_id "SOX9-AS-1:6"	dist "0"
chr17	known	exon	72119414	72119448	.	-	.	gene_id "SOX9-AS-1"	transcript_id "SOX9-AS-1:6"	dist "0"
chr17	known	exon	72081921	72082041	.	-	.	gene_id "SOX9-AS-1"	transcript_id "SOX9-AS-1:6"	dist "0"
chr17	known	exon	72083906	72084028	.	-	.	gene_id "SOX9-AS-1"	transcript_id "SOX9-AS-1:6"	dist "0"
chr17	known	exon	72167387	72167460	.	-	.	gene_id "SOX9-AS-1"	transcript_id "SOX9-AS-1:7"	dist "0"
chr17	known	exon	72176826	72176969	.	-	.	gene_id "SOX9-AS-1"	transcript_id "SOX9-AS-1:7"	dist "0"
chr17	known	exon	72071042	72071231	.	-	.	gene_id "SOX9-AS-1"	transcript_id "SOX9-AS-1:8"	dist "0"
chr17	known	exon	72114206	72114400	.	-	.	gene_id "SOX9-AS-1"	transcript_id "SOX9-AS-1:8"	dist "0"
chr17	known	exon	72115854	72116016	.	-	.	gene_id "SOX9-AS-1"	transcript_id "SOX9-AS-1:8"	dist "0"
chr17	known	exon	72084990	72085045	.	-	.	gene_id "SOX9-AS-1"	transcript_id "SOX9-AS-1:8"	dist "0"
chr17	known	exon	72081921	72082041	.	-	.	gene_id "SOX9-AS-1"	transcript_id "SOX9-AS-1:8"	dist "0"
chr17	known	exon	72083906	72084028	.	-	.	gene_id "SOX9-AS-1"	transcript_id "SOX9-AS-1:8"	dist "0"
chr17	known	exon	72074549	72076733	.	-	.	gene_id "SOX9-AS-1"	transcript_id "SOX9-AS-1:8"	dist "0"
chr17	known	exon	72086493	72086545	.	-	.	gene_id "SOX9-AS-1"	transcript_id "SOX9-AS-1:9"	dist "0"
chr17	known	exon	72076106	72076733	.	-	.	gene_id "SOX9-AS-1"	transcript_id "SOX9-AS-1:9"	dist "0"
chr17	known	exon	72089048	72089120	.	-	.	gene_id "SOX9-AS-1"	transcript_id "SOX9-AS-1:9"	dist "0"
chr17	known	exon	72084990	72085045	.	-	.	gene_id "SOX9-AS-1"	transcript_id "SOX9-AS-1:9"	dist "0"
chr17	known	exon	72081921	72082041	.	-	.	gene_id "SOX9-AS-1"	transcript_id "SOX9-AS-1:9"	dist "0"
chr17	known	exon	72083906	72084028	.	-	.	gene_id "SOX9-AS-1"	transcript_id "SOX9-AS-1:9"	dist "0"
chr17	known	exon	72033899	72034092	.	-	.	gene_id "SOX9-AS-1"	transcript_id "SOX9-AS-1:10"	dist "0"
chr17	known	exon	72021851	72021979	.	-	.	gene_id "SOX9-AS-1"	transcript_id "SOX9-AS-1:10"	dist "0"
chr17	known	exon	72040714	72040849	.	-	.	gene_id "SOX9-AS-1"	transcript_id "SOX9-AS-1:11"	dist "0"
chr17	known	exon	72045428	72046347	.	-	.	gene_id "SOX9-AS-1"	transcript_id "SOX9-AS-1:11"	dist "0"
chr17	known	exon	72071042	72071231	.	-	.	gene_id "SOX9-AS-1"	transcript_id "SOX9-AS-1:12"	dist "0"
chr17	known	exon	72118272	72118298	.	-	.	gene_id "SOX9-AS-1"	transcript_id "SOX9-AS-1:12"	dist "0"
chr17	known	exon	72084990	72085045	.	-	.	gene_id "SOX9-AS-1"	transcript_id "SOX9-AS-1:12"	dist "0"
chr17	known	exon	72081921	72082041	.	-	.	gene_id "SOX9-AS-1"	transcript_id "SOX9-AS-1:12"	dist "0"
chr17	known	exon	72083906	72084028	.	-	.	gene_id "SOX9-AS-1"	transcript_id "SOX9-AS-1:12"	dist "0"
chr17	known	exon	72024153	72024304	.	-	.	gene_id "SOX9-AS-1"	transcript_id "SOX9-AS-1:13"	dist "0"
chr17	known	exon	72033899	72034338	.	-	.	gene_id "SOX9-AS-1"	transcript_id "SOX9-AS-1:13"	dist "0"
chr17	known	exon	72037290	72037363	.	-	.	gene_id "SOX9-AS-1"	transcript_id "SOX9-AS-1:13"	dist "0"
chr17	known	exon	72057459	72057734	.	-	.	gene_id "SOX9-AS-1"	transcript_id "SOX9-AS-1:13"	dist "0"
chr17	known	exon	72025898	72025977	.	-	.	gene_id "SOX9-AS-1"	transcript_id "SOX9-AS-1:13"	dist "0"
chr17	known	exon	72021851	72021979	.	-	.	gene_id "SOX9-AS-1"	transcript_id "SOX9-AS-1:13"	dist "0"
chr17	known	exon	72071042	72071231	.	-	.	gene_id "SOX9-AS-1"	transcript_id "SOX9-AS-1:14"	dist "0"
chr17	known	exon	72084990	72085045	.	-	.	gene_id "SOX9-AS-1"	transcript_id "SOX9-AS-1:14"	dist "0"
chr17	known	exon	72081921	72082041	.	-	.	gene_id "SOX9-AS-1"	transcript_id "SOX9-AS-1:14"	dist "0"
chr17	known	exon	72120763	72120805	.	-	.	gene_id "SOX9-AS-1"	transcript_id "SOX9-AS-1:14"	dist "0"
chr17	known	exon	72083906	72084028	.	-	.	gene_id "SOX9-AS-1"	transcript_id "SOX9-AS-1:14"	dist "0"
chr17	known	exon	72081921	72082041	.	-	.	gene_id "SOX9-AS-1"	transcript_id "SOX9-AS-1:15"	dist "0"
chr17	known	exon	72083906	72084028	.	-	.	gene_id "SOX9-AS-1"	transcript_id "SOX9-AS-1:15"	dist "0"
chr17	known	exon	72079938	72081401	.	-	.	gene_id "SOX9-AS-1"	transcript_id "SOX9-AS-1:15"	dist "0"
chr17	known	exon	72119414	72119458	.	-	.	gene_id "SOX9-AS-1"	transcript_id "SOX9-AS-1:15"	dist "0"
chr17	known	exon	72071063	72071231	.	-	.	gene_id "SOX9-AS-1"	transcript_id "SOX9-AS-1:16"	dist "0"
chr17	known	exon	72173537	72173583	.	-	.	gene_id "SOX9-AS-1"	transcript_id "SOX9-AS-1:16"	dist "0"
chr17	known	exon	72084990	72085045	.	-	.	gene_id "SOX9-AS-1"	transcript_id "SOX9-AS-1:16"	dist "0"
chr17	known	exon	72040714	72040849	.	-	.	gene_id "SOX9-AS-1"	transcript_id "SOX9-AS-1:16"	dist "0"
chr17	known	exon	72081921	72082041	.	-	.	gene_id "SOX9-AS-1"	transcript_id "SOX9-AS-1:16"	dist "0"
chr17	known	exon	72083906	72084028	.	-	.	gene_id "SOX9-AS-1"	transcript_id "SOX9-AS-1:16"	dist "0"
chr17	known	exon	72172713	72172811	.	-	.	gene_id "SOX9-AS-1"	transcript_id "SOX9-AS-1:16"	dist "0"
chr17	known	exon	72071042	72071231	.	-	.	gene_id "SOX9-AS-1"	transcript_id "SOX9-AS-1:17"	dist "0"
chr17	known	exon	72119411	72119450	.	-	.	gene_id "SOX9-AS-1"	transcript_id "SOX9-AS-1:17"	dist "0"
chr17	known	exon	72081921	72082041	.	-	.	gene_id "SOX9-AS-1"	transcript_id "SOX9-AS-1:17"	dist "0"
chr17	known	exon	72083906	72084028	.	-	.	gene_id "SOX9-AS-1"	transcript_id "SOX9-AS-1:17"	dist "0"
chr17	known	exon	72236951	72237203	.	-	.	gene_id "SOX9-AS-1"	transcript_id "SOX9-AS-1:18"	dist "0"
chr17	known	exon	72220646	72221873	.	-	.	gene_id "SOX9-AS-1"	transcript_id "SOX9-AS-1:18"	dist "0"
chr17	known	exon	72219946	72220027	.	-	.	gene_id "SOX9-AS-1"	transcript_id "SOX9-AS-1:18"	dist "0"
chr17	known	exon	72176826	72176972	.	-	.	gene_id "SOX9-AS-1"	transcript_id "SOX9-AS-1:19"	dist "0"
chr17	known	exon	72172712	72172811	.	-	.	gene_id "SOX9-AS-1"	transcript_id "SOX9-AS-1:19"	dist "0"
chr17	known	exon	72071042	72071231	.	-	.	gene_id "SOX9-AS-1"	transcript_id "SOX9-AS-1:20"	dist "0"
chr17	known	exon	72119414	72119493	.	-	.	gene_id "SOX9-AS-1"	transcript_id "SOX9-AS-1:20"	dist "0"
chr17	known	exon	72118272	72118341	.	-	.	gene_id "SOX9-AS-1"	transcript_id "SOX9-AS-1:20"	dist "0"
chr17	known	exon	72119414	72119523	.	-	.	gene_id "SOX9-AS-1"	transcript_id "SOX9-AS-1:21"	dist "0"
chr17	known	exon	72090459	72091104	.	-	.	gene_id "SOX9-AS-1"	transcript_id "SOX9-AS-1:21"	dist "0"
chr17	known	exon	72084990	72085045	.	-	.	gene_id "SOX9-AS-1"	transcript_id "SOX9-AS-1:22"	dist "0"
chr17	known	exon	72111613	72111703	.	-	.	gene_id "SOX9-AS-1"	transcript_id "SOX9-AS-1:22"	dist "0"
chr17	known	exon	72082122	72082415	.	-	.	gene_id "SOX9-AS-1"	transcript_id "SOX9-AS-1:22"	dist "0"
chr17	known	exon	72040714	72040849	.	-	.	gene_id "SOX9-AS-1"	transcript_id "SOX9-AS-1:22"	dist "0"
chr17	known	exon	72081921	72082041	.	-	.	gene_id "SOX9-AS-1"	transcript_id "SOX9-AS-1:22"	dist "0"
chr17	known	exon	72083906	72084028	.	-	.	gene_id "SOX9-AS-1"	transcript_id "SOX9-AS-1:22"	dist "0"
chr17	known	exon	72084990	72085045	.	-	.	gene_id "SOX9-AS-1"	transcript_id "SOX9-AS-1:23"	dist "0"
chr17	known	exon	72081921	72082041	.	-	.	gene_id "SOX9-AS-1"	transcript_id "SOX9-AS-1:23"	dist "0"
chr17	known	exon	72120763	72120777	.	-	.	gene_id "SOX9-AS-1"	transcript_id "SOX9-AS-1:23"	dist "0"
chr17	known	exon	72076106	72076730	.	-	.	gene_id "SOX9-AS-1"	transcript_id "SOX9-AS-1:23"	dist "0"
chr17	known	exon	72083906	72084028	.	-	.	gene_id "SOX9-AS-1"	transcript_id "SOX9-AS-1:23"	dist "0"
chr17	known	exon	72081373	72081401	.	-	.	gene_id "SOX9-AS-1"	transcript_id "SOX9-AS-1:23"	dist "0"
chr17	known	exon	72024153	72024304	.	-	.	gene_id "SOX9-AS-1"	transcript_id "SOX9-AS-1:24"	dist "0"
chr17	known	exon	72025898	72025977	.	-	.	gene_id "SOX9-AS-1"	transcript_id "SOX9-AS-1:24"	dist "0"
chr17	known	exon	72021851	72021979	.	-	.	gene_id "SOX9-AS-1"	transcript_id "SOX9-AS-1:24"	dist "0"
chr17	known	exon	72033899	72035869	.	-	.	gene_id "SOX9-AS-1"	transcript_id "SOX9-AS-1:24"	dist "0"
chr17	known	exon	72024153	72024304	.	-	.	gene_id "SOX9-AS-1"	transcript_id "SOX9-AS-1:25"	dist "0"
chr17	known	exon	72040516	72040582	.	-	.	gene_id "SOX9-AS-1"	transcript_id "SOX9-AS-1:25"	dist "0"
chr17	known	exon	72040690	72040849	.	-	.	gene_id "SOX9-AS-1"	transcript_id "SOX9-AS-1:25"	dist "0"
chr17	known	exon	72045428	72045524	.	-	.	gene_id "SOX9-AS-1"	transcript_id "SOX9-AS-1:25"	dist "0"
chr17	known	exon	72033899	72034338	.	-	.	gene_id "SOX9-AS-1"	transcript_id "SOX9-AS-1:25"	dist "0"
chr17	known	exon	72037290	72037363	.	-	.	gene_id "SOX9-AS-1"	transcript_id "SOX9-AS-1:25"	dist "0"
chr17	known	exon	72057459	72057734	.	-	.	gene_id "SOX9-AS-1"	transcript_id "SOX9-AS-1:25"	dist "0"
chr17	known	exon	72025898	72025977	.	-	.	gene_id "SOX9-AS-1"	transcript_id "SOX9-AS-1:25"	dist "0"
chr17	known	exon	72021851	72021979	.	-	.	gene_id "SOX9-AS-1"	transcript_id "SOX9-AS-1:25"	dist "0"
chr17	known	exon	72090459	72091104	.	-	.	gene_id "SOX9-AS-1"	transcript_id "SOX9-AS-1:26"	dist "0"
chr17	known	exon	72110390	72110548	.	-	.	gene_id "SOX9-AS-1"	transcript_id "SOX9-AS-1:26"	dist "0"
chr17	known	exon	72071042	72071231	.	-	.	gene_id "SOX9-AS-1"	transcript_id "SOX9-AS-1:27"	dist "0"
chr17	known	exon	72120763	72120788	.	-	.	gene_id "SOX9-AS-1"	transcript_id "SOX9-AS-1:27"	dist "0"
chr17	known	exon	72081921	72082041	.	-	.	gene_id "SOX9-AS-1"	transcript_id "SOX9-AS-1:27"	dist "0"
chr17	known	exon	72083906	72084028	.	-	.	gene_id "SOX9-AS-1"	transcript_id "SOX9-AS-1:27"	dist "0"
chr17	known	exon	72141685	72141780	.	-	.	gene_id "SOX9-AS-1"	transcript_id "SOX9-AS-1:28"	dist "0"
chr17	known	exon	72090459	72091104	.	-	.	gene_id "SOX9-AS-1"	transcript_id "SOX9-AS-1:28"	dist "0"
chr17	known	exon	72110390	72110479	.	-	.	gene_id "SOX9-AS-1"	transcript_id "SOX9-AS-1:29"	dist "0"
chr17	known	exon	72104853	72105245	.	-	.	gene_id "SOX9-AS-1"	transcript_id "SOX9-AS-1:29"	dist "0"
chr17	known	exon	72185454	72185561	.	-	.	gene_id "SOX9-AS-1"	transcript_id "SOX9-AS-1:30"	dist "0"
chr17	known	exon	72141386	72141781	.	-	.	gene_id "SOX9-AS-1"	transcript_id "SOX9-AS-1:30"	dist "0"
chr17	known	exon	72220646	72220718	.	-	.	gene_id "SOX9-AS-1"	transcript_id "SOX9-AS-1:30"	dist "0"
chr17	known	exon	72081921	72082041	.	-	.	gene_id "SOX9-AS-1"	transcript_id "SOX9-AS-1:31"	dist "0"
chr17	known	exon	72084990	72085501	.	-	.	gene_id "SOX9-AS-1"	transcript_id "SOX9-AS-1:31"	dist "0"
chr17	known	exon	72076106	72076730	.	-	.	gene_id "SOX9-AS-1"	transcript_id "SOX9-AS-1:31"	dist "0"
chr17	known	exon	72083906	72084028	.	-	.	gene_id "SOX9-AS-1"	transcript_id "SOX9-AS-1:31"	dist "0"
chr5	known	exon	177801204	177801783	.	-	.	gene_id "LINC-FAM153A-1"	transcript_id "LINC-FAM153A-1:1"	dist "17806"
chr5	known	exon	177803241	177803344	.	-	.	gene_id "LINC-FAM153A-1"	transcript_id "LINC-FAM153A-1:1"	dist "17806"
chr5	known	exon	177856426	177856893	.	+	.	gene_id "LINC-FAM153A-2"	transcript_id "LINC-FAM153A-2:1"	dist "72742"
chr5	known	exon	177856140	177856175	.	+	.	gene_id "LINC-FAM153A-2"	transcript_id "LINC-FAM153A-2:1"	dist "72742"
chr5	known	exon	177864393	177864634	.	-	.	gene_id "LINC-FAM153A-3"	transcript_id "LINC-FAM153A-3:1"	dist "74547"
chr5	known	exon	177870853	177871183	.	-	.	gene_id "LINC-FAM153A-3"	transcript_id "LINC-FAM153A-3:1"	dist "74547"
chr5	known	exon	177857945	177858153	.	-	.	gene_id "LINC-FAM153A-3"	transcript_id "LINC-FAM153A-3:2"	dist "74547"
chr5	known	exon	177870853	177871190	.	-	.	gene_id "LINC-FAM153A-3"	transcript_id "LINC-FAM153A-3:2"	dist "74547"
chr5	known	exon	177864393	177864634	.	-	.	gene_id "LINC-FAM153A-3"	transcript_id "LINC-FAM153A-3:3"	dist "74547"
chr5	known	exon	177871137	177871194	.	-	.	gene_id "LINC-FAM153A-3"	transcript_id "LINC-FAM153A-3:3"	dist "74547"
chr5	known	exon	177870853	177870900	.	-	.	gene_id "LINC-FAM153A-3"	transcript_id "LINC-FAM153A-3:3"	dist "74547"
chr16	known	exon	53052761	53052873	.	-	.	gene_id "LINC-CHD9-1"	transcript_id "LINC-CHD9-1:1"	dist "2160"
chr16	known	exon	53035690	53035961	.	-	.	gene_id "LINC-CHD9-1"	transcript_id "LINC-CHD9-1:1"	dist "2160"
chr16	known	exon	53047205	53047283	.	-	.	gene_id "LINC-CHD9-1"	transcript_id "LINC-CHD9-1:1"	dist "2160"
chr16	known	exon	53046723	53046762	.	-	.	gene_id "LINC-CHD9-2"	transcript_id "LINC-CHD9-2:1"	dist "8271"
chr16	known	exon	53039387	53039409	.	-	.	gene_id "LINC-CHD9-2"	transcript_id "LINC-CHD9-2:1"	dist "8271"
chr16	known	exon	53041640	53042465	.	-	.	gene_id "LINC-CHD9-2"	transcript_id "LINC-CHD9-2:1"	dist "8271"
chr16	known	exon	53042565	53044263	.	-	.	gene_id "LINC-CHD9-2"	transcript_id "LINC-CHD9-2:1"	dist "8271"
chr16	known	exon	53362208	53362306	.	-	.	gene_id "LINC-CHD9-3"	transcript_id "LINC-CHD9-3:1"	dist "32869"
chr16	known	exon	53363547	53363678	.	-	.	gene_id "LINC-CHD9-3"	transcript_id "LINC-CHD9-3:1"	dist "32869"
chr16	known	exon	53362019	53362120	.	-	.	gene_id "LINC-CHD9-3"	transcript_id "LINC-CHD9-3:1"	dist "32869"
chr16	known	exon	53362390	53362451	.	-	.	gene_id "LINC-CHD9-3"	transcript_id "LINC-CHD9-3:1"	dist "32869"
chr16	known	exon	53372906	53373000	.	-	.	gene_id "LINC-CHD9-4"	transcript_id "LINC-CHD9-4:1"	dist "41659"
chr16	known	exon	53370809	53371319	.	-	.	gene_id "LINC-CHD9-4"	transcript_id "LINC-CHD9-4:1"	dist "41659"
chr16	known	exon	53010395	53011286	.	-	.	gene_id "LINC-CHD9-5"	transcript_id "LINC-CHD9-5:1"	dist "43747"
chr16	known	exon	52942139	52943464	.	+	.	gene_id "LINC-CHD9-6"	transcript_id "LINC-CHD9-6:1"	dist "111569"
chr16	known	exon	52934813	52935635	.	+	.	gene_id "LINC-CHD9-7"	transcript_id "LINC-CHD9-7:1"	dist "119398"
chr16	known	exon	52923505	52925160	.	-	.	gene_id "LINC-CHD9-8"	transcript_id "LINC-CHD9-8:1"	dist "127084"
chr16	known	exon	52927785	52927949	.	-	.	gene_id "LINC-CHD9-8"	transcript_id "LINC-CHD9-8:1"	dist "127084"
chr16	known	exon	52847444	52847649	.	-	.	gene_id "LINC-CHD9-9"	transcript_id "LINC-CHD9-9:1"	dist "207384"
chr16	known	exon	52847444	52847649	.	+	.	gene_id "LINC-CHD9-10"	transcript_id "LINC-CHD9-10:1"	dist "207384"
chr16	known	exon	52804324	52804463	.	-	.	gene_id "LINC-CHD9-11"	transcript_id "LINC-CHD9-11:1"	dist "226682"
chr16	known	exon	52828016	52828351	.	-	.	gene_id "LINC-CHD9-11"	transcript_id "LINC-CHD9-11:1"	dist "226682"
chr16	known	exon	52803147	52803302	.	-	.	gene_id "LINC-CHD9-11"	transcript_id "LINC-CHD9-11:1"	dist "226682"
chr13	known	exon	50028305	50030128	.	+	.	gene_id "LINC-KCNRG-1"	transcript_id "LINC-KCNRG-1:1"	dist "3466"
chr13	known	exon	50024388	50027993	.	+	.	gene_id "LINC-KCNRG-1"	transcript_id "LINC-KCNRG-1:1"	dist "3466"
chr2	known	exon	26303831	26306323	.	+	.	gene_id "LINC-ADGRF3-1"	transcript_id "LINC-ADGRF3-1:1"	dist "1850"
chr2	known	exon	26298607	26298626	.	+	.	gene_id "LINC-ADGRF3-1"	transcript_id "LINC-ADGRF3-1:1"	dist "1850"
chr17	known	exon	43387936	43388057	.	-	.	gene_id "LINC-ARL4D-1"	transcript_id "LINC-ARL4D-1:1"	dist "9760"
chr17	known	exon	43375928	43377813	.	-	.	gene_id "LINC-ARL4D-1"	transcript_id "LINC-ARL4D-1:1"	dist "9760"
chr17	known	exon	43388289	43388331	.	-	.	gene_id "LINC-ARL4D-1"	transcript_id "LINC-ARL4D-1:1"	dist "9760"
chr17	known	exon	43379123	43379262	.	-	.	gene_id "LINC-ARL4D-1"	transcript_id "LINC-ARL4D-1:1"	dist "9760"
chr17	known	exon	43381273	43381660	.	-	.	gene_id "LINC-ARL4D-1"	transcript_id "LINC-ARL4D-1:2"	dist "9760"
chr17	known	exon	43388289	43388335	.	-	.	gene_id "LINC-ARL4D-1"	transcript_id "LINC-ARL4D-1:2"	dist "9760"
chr17	known	exon	43375928	43377813	.	-	.	gene_id "LINC-ARL4D-1"	transcript_id "LINC-ARL4D-1:2"	dist "9760"
chr17	known	exon	43387936	43388057	.	-	.	gene_id "LINC-ARL4D-1"	transcript_id "LINC-ARL4D-1:3"	dist "9760"
chr17	known	exon	43388289	43388334	.	-	.	gene_id "LINC-ARL4D-1"	transcript_id "LINC-ARL4D-1:3"	dist "9760"
chr17	known	exon	43381288	43381660	.	-	.	gene_id "LINC-ARL4D-1"	transcript_id "LINC-ARL4D-1:3"	dist "9760"
chr17	known	exon	43388505	43389199	.	-	.	gene_id "LINC-ARL4D-1"	transcript_id "LINC-ARL4D-1:4"	dist "9760"
chr17	known	exon	43385863	43388057	.	-	.	gene_id "LINC-ARL4D-1"	transcript_id "LINC-ARL4D-1:4"	dist "9760"
chr17	known	exon	43381273	43381660	.	-	.	gene_id "LINC-ARL4D-1"	transcript_id "LINC-ARL4D-1:5"	dist "9760"
chr17	known	exon	43388289	43388898	.	-	.	gene_id "LINC-ARL4D-1"	transcript_id "LINC-ARL4D-1:5"	dist "9760"
chr17	known	exon	43375928	43377813	.	-	.	gene_id "LINC-ARL4D-1"	transcript_id "LINC-ARL4D-1:5"	dist "9760"
chr17	known	exon	43379123	43379262	.	-	.	gene_id "LINC-ARL4D-1"	transcript_id "LINC-ARL4D-1:5"	dist "9760"
chr17	known	exon	43369845	43371039	.	-	.	gene_id "LINC-ARL4D-1"	transcript_id "LINC-ARL4D-1:6"	dist "9760"
chr17	known	exon	43371247	43371426	.	-	.	gene_id "LINC-ARL4D-1"	transcript_id "LINC-ARL4D-1:6"	dist "9760"
chr17	known	exon	43381273	43381660	.	-	.	gene_id "LINC-ARL4D-1"	transcript_id "LINC-ARL4D-1:6"	dist "9760"
chr17	known	exon	43388289	43388898	.	-	.	gene_id "LINC-ARL4D-1"	transcript_id "LINC-ARL4D-1:6"	dist "9760"
chr17	known	exon	43379123	43379262	.	-	.	gene_id "LINC-ARL4D-1"	transcript_id "LINC-ARL4D-1:6"	dist "9760"
chr17	known	exon	43377671	43377813	.	-	.	gene_id "LINC-ARL4D-1"	transcript_id "LINC-ARL4D-1:6"	dist "9760"
chr17	known	exon	43380000	43381600	.	+	.	gene_id "LINC-ARL4D-2"	transcript_id "LINC-ARL4D-2:1"	dist "17359"
chr17	known	exon	43377949	43378040	.	+	.	gene_id "LINC-ARL4D-2"	transcript_id "LINC-ARL4D-2:1"	dist "17359"
chr17	known	exon	43433516	43433555	.	-	.	gene_id "LINC-ARL4D-3"	transcript_id "LINC-ARL4D-3:1"	dist "25995"
chr17	known	exon	43427132	43427736	.	-	.	gene_id "LINC-ARL4D-3"	transcript_id "LINC-ARL4D-3:1"	dist "25995"
chr17	known	exon	43437383	43437458	.	+	.	gene_id "LINC-ARL4D-4"	transcript_id "LINC-ARL4D-4:1"	dist "36246"
chr17	known	exon	43437829	43438384	.	+	.	gene_id "LINC-ARL4D-4"	transcript_id "LINC-ARL4D-4:1"	dist "36246"
chr17	known	exon	43360041	43361361	.	-	.	gene_id "LINC-ARL4D-5"	transcript_id "LINC-ARL4D-5:1"	dist "37598"
chr6	known	exon	167823876	167824228	.	-	.	gene_id "LINC-MLLT4-1"	transcript_id "LINC-MLLT4-1:1"	dist "126"
chr6	known	exon	167824583	167824774	.	-	.	gene_id "LINC-MLLT4-1"	transcript_id "LINC-MLLT4-1:1"	dist "126"
chr6	known	exon	167826382	167826796	.	-	.	gene_id "LINC-MLLT4-1"	transcript_id "LINC-MLLT4-1:2"	dist "126"
chr6	known	exon	167823876	167824806	.	-	.	gene_id "LINC-MLLT4-1"	transcript_id "LINC-MLLT4-1:2"	dist "126"
chr6	known	exon	167825403	167826339	.	-	.	gene_id "LINC-MLLT4-1"	transcript_id "LINC-MLLT4-1:2"	dist "126"
chr6	known	exon	167825029	167825052	.	-	.	gene_id "LINC-MLLT4-1"	transcript_id "LINC-MLLT4-1:3"	dist "126"
chr6	known	exon	167825403	167825460	.	-	.	gene_id "LINC-MLLT4-1"	transcript_id "LINC-MLLT4-1:3"	dist "126"
chr6	known	exon	167825169	167825268	.	-	.	gene_id "LINC-MLLT4-1"	transcript_id "LINC-MLLT4-1:3"	dist "126"
chr6	known	exon	167826733	167826786	.	-	.	gene_id "LINC-MLLT4-1"	transcript_id "LINC-MLLT4-1:4"	dist "126"
chr6	known	exon	167825517	167826332	.	-	.	gene_id "LINC-MLLT4-1"	transcript_id "LINC-MLLT4-1:4"	dist "126"
chr6	known	exon	167972581	167972703	.	+	.	gene_id "LINC-MLLT4-2"	transcript_id "LINC-MLLT4-2:1"	dist "558"
chr6	known	exon	167981871	167981958	.	+	.	gene_id "LINC-MLLT4-2"	transcript_id "LINC-MLLT4-2:1"	dist "558"
chr6	known	exon	167983303	167983564	.	+	.	gene_id "LINC-MLLT4-2"	transcript_id "LINC-MLLT4-2:1"	dist "558"
chr6	known	exon	167976342	167978370	.	+	.	gene_id "LINC-MLLT4-3"	transcript_id "LINC-MLLT4-3:1"	dist "3925"
chr6	known	exon	167975948	167976257	.	+	.	gene_id "LINC-MLLT4-3"	transcript_id "LINC-MLLT4-3:1"	dist "3925"
chr6	known	exon	167795530	167798248	.	+	.	gene_id "LINC-MLLT4-4"	transcript_id "LINC-MLLT4-4:1"	dist "28674"
chr6	known	exon	167790947	167791332	.	-	.	gene_id "LINC-MLLT4-5"	transcript_id "LINC-MLLT4-5:1"	dist "28703"
chr6	known	exon	167786122	167787607	.	-	.	gene_id "LINC-MLLT4-5"	transcript_id "LINC-MLLT4-5:1"	dist "28703"
chr6	known	exon	167796609	167798219	.	-	.	gene_id "LINC-MLLT4-5"	transcript_id "LINC-MLLT4-5:2"	dist "28703"
chr6	known	exon	167786122	167787607	.	-	.	gene_id "LINC-MLLT4-5"	transcript_id "LINC-MLLT4-5:2"	dist "28703"
chr6	known	exon	167790947	167791093	.	-	.	gene_id "LINC-MLLT4-5"	transcript_id "LINC-MLLT4-5:2"	dist "28703"
chr6	known	exon	167784537	167785496	.	-	.	gene_id "LINC-MLLT4-5"	transcript_id "LINC-MLLT4-5:3"	dist "28703"
chr6	known	exon	167787314	167787607	.	-	.	gene_id "LINC-MLLT4-5"	transcript_id "LINC-MLLT4-5:3"	dist "28703"
chr6	known	exon	167796609	167796859	.	-	.	gene_id "LINC-MLLT4-5"	transcript_id "LINC-MLLT4-5:3"	dist "28703"
chr6	known	exon	167790947	167791093	.	-	.	gene_id "LINC-MLLT4-5"	transcript_id "LINC-MLLT4-5:3"	dist "28703"
chr6	known	exon	167751446	167751456	.	+	.	gene_id "LINC-MLLT4-6"	transcript_id "LINC-MLLT4-6:1"	dist "74839"
chr6	known	exon	167751589	167752083	.	+	.	gene_id "LINC-MLLT4-6"	transcript_id "LINC-MLLT4-6:1"	dist "74839"
chr6	known	exon	167737036	167737313	.	-	.	gene_id "LINC-MLLT4-7"	transcript_id "LINC-MLLT4-7:1"	dist "86996"
chr6	known	exon	167739087	167739450	.	-	.	gene_id "LINC-MLLT4-7"	transcript_id "LINC-MLLT4-7:1"	dist "86996"
chr6	known	exon	167738362	167738952	.	-	.	gene_id "LINC-MLLT4-7"	transcript_id "LINC-MLLT4-7:1"	dist "86996"
chr6	known	exon	167739755	167739926	.	-	.	gene_id "LINC-MLLT4-7"	transcript_id "LINC-MLLT4-7:1"	dist "86996"
chr6	known	exon	167721182	167721222	.	-	.	gene_id "LINC-MLLT4-8"	transcript_id "LINC-MLLT4-8:1"	dist "105700"
chr6	known	exon	167719431	167719664	.	-	.	gene_id "LINC-MLLT4-8"	transcript_id "LINC-MLLT4-8:1"	dist "105700"
chr6	known	exon	167711009	167711220	.	+	.	gene_id "LINC-MLLT4-9"	transcript_id "LINC-MLLT4-9:1"	dist "115702"
chr6	known	exon	167709112	167709756	.	+	.	gene_id "LINC-MLLT4-10"	transcript_id "LINC-MLLT4-10:1"	dist "117166"
chr6	known	exon	167695335	167695377	.	-	.	gene_id "LINC-MLLT4-11"	transcript_id "LINC-MLLT4-11:1"	dist "130632"
chr6	known	exon	167682333	167682447	.	-	.	gene_id "LINC-MLLT4-11"	transcript_id "LINC-MLLT4-11:1"	dist "130632"
chr6	known	exon	167683108	167684245	.	-	.	gene_id "LINC-MLLT4-11"	transcript_id "LINC-MLLT4-11:1"	dist "130632"
chr6	known	exon	167695916	167696087	.	-	.	gene_id "LINC-MLLT4-11"	transcript_id "LINC-MLLT4-11:1"	dist "130632"
chr6	known	exon	167679626	167681937	.	-	.	gene_id "LINC-MLLT4-11"	transcript_id "LINC-MLLT4-11:1"	dist "130632"
chr6	known	exon	167696204	167696290	.	-	.	gene_id "LINC-MLLT4-11"	transcript_id "LINC-MLLT4-11:1"	dist "130632"
chr6	known	exon	167683720	167683787	.	-	.	gene_id "LINC-MLLT4-11"	transcript_id "LINC-MLLT4-11:2"	dist "130632"
chr6	known	exon	167682333	167682447	.	-	.	gene_id "LINC-MLLT4-11"	transcript_id "LINC-MLLT4-11:2"	dist "130632"
chr6	known	exon	167683108	167683169	.	-	.	gene_id "LINC-MLLT4-11"	transcript_id "LINC-MLLT4-11:2"	dist "130632"
chr6	known	exon	167679626	167681937	.	-	.	gene_id "LINC-MLLT4-11"	transcript_id "LINC-MLLT4-11:2"	dist "130632"
chr6	known	exon	167688143	167688169	.	+	.	gene_id "LINC-MLLT4-12"	transcript_id "LINC-MLLT4-12:1"	dist "138711"
chr6	known	exon	167688190	167688211	.	+	.	gene_id "LINC-MLLT4-12"	transcript_id "LINC-MLLT4-12:1"	dist "138711"
chr6	known	exon	167683551	167683830	.	+	.	gene_id "LINC-MLLT4-12"	transcript_id "LINC-MLLT4-12:1"	dist "138711"
chr6	known	exon	167685588	167686069	.	+	.	gene_id "LINC-MLLT4-12"	transcript_id "LINC-MLLT4-12:1"	dist "138711"
chr6	known	exon	167687523	167688020	.	+	.	gene_id "LINC-MLLT4-12"	transcript_id "LINC-MLLT4-12:1"	dist "138711"
chr6	known	exon	167666840	167670909	.	-	.	gene_id "LINC-MLLT4-13"	transcript_id "LINC-MLLT4-13:1"	dist "147652"
chr6	known	exon	167678060	167678199	.	-	.	gene_id "LINC-MLLT4-13"	transcript_id "LINC-MLLT4-13:1"	dist "147652"
chr6	known	exon	167678912	167679270	.	-	.	gene_id "LINC-MLLT4-13"	transcript_id "LINC-MLLT4-13:1"	dist "147652"
chr6	known	exon	167675375	167675776	.	+	.	gene_id "LINC-MLLT4-14"	transcript_id "LINC-MLLT4-14:1"	dist "151146"
chr17	known	exon	4480380	4480514	.	-	.	gene_id "SPNS3-AS-1"	transcript_id "SPNS3-AS-1:1"	dist "0"
chr17	known	exon	4481029	4482589	.	-	.	gene_id "SPNS3-AS-1"	transcript_id "SPNS3-AS-1:1"	dist "0"
chr17	known	exon	4486124	4486452	.	-	.	gene_id "SPNS3-AS-1"	transcript_id "SPNS3-AS-1:1"	dist "0"
chr6	known	exon	73971346	73973115	.	+	.	gene_id "LINC-CD109-1"	transcript_id "LINC-CD109-1:1"	dist "143030"
chr6	known	exon	74004520	74004812	.	-	.	gene_id "LINC-CD109-2"	transcript_id "LINC-CD109-2:1"	dist "176204"
chr6	known	exon	74282266	74282660	.	+	.	gene_id "LINC-CD109-3"	transcript_id "LINC-CD109-3:1"	dist "453950"
chr9	known	exon	110599475	110599528	.	+	.	gene_id "LINC-SVEP1-1"	transcript_id "LINC-SVEP1-1:1"	dist "19595"
chr9	known	exon	110604418	110604488	.	+	.	gene_id "LINC-SVEP1-1"	transcript_id "LINC-SVEP1-1:1"	dist "19595"
chr9	known	exon	110604710	110605219	.	+	.	gene_id "LINC-SVEP1-1"	transcript_id "LINC-SVEP1-1:1"	dist "19595"
chrX	known	exon	48380150	48380342	.	-	.	gene_id "LINC-SSX4-1"	transcript_id "LINC-SSX4-1:1"	dist "393"
chrX	known	exon	48380663	48381019	.	-	.	gene_id "LINC-SSX4-1"	transcript_id "LINC-SSX4-1:1"	dist "393"
chrX	known	exon	48383007	48383123	.	-	.	gene_id "LINC-SSX4-1"	transcript_id "LINC-SSX4-1:1"	dist "393"
chrX	known	exon	48382412	48382504	.	-	.	gene_id "LINC-SSX4-1"	transcript_id "LINC-SSX4-1:1"	dist "393"
chr3	known	exon	155760617	155761217	.	+	.	gene_id "LINC-C3orf33-1"	transcript_id "LINC-C3orf33-1:1"	dist "1400"
chr3	known	exon	155754986	155755154	.	-	.	gene_id "LINC-C3orf33-2"	transcript_id "LINC-C3orf33-2:1"	dist "5281"
chr3	known	exon	155756416	155757336	.	-	.	gene_id "LINC-C3orf33-2"	transcript_id "LINC-C3orf33-2:1"	dist "5281"
chr19	known	exon	7918652	7919157	.	-	.	gene_id "TGFBR3L-AS-1"	transcript_id "TGFBR3L-AS-1:1"	dist "0"
chr17	known	exon	41551873	41552537	.	-	.	gene_id "LINC-KRT9-1"	transcript_id "LINC-KRT9-1:1"	dist "11346"
chr17	known	exon	41549606	41550865	.	-	.	gene_id "LINC-KRT9-1"	transcript_id "LINC-KRT9-1:1"	dist "11346"
chr17	known	exon	41554280	41554495	.	-	.	gene_id "LINC-KRT9-1"	transcript_id "LINC-KRT9-1:1"	dist "11346"
chr10	known	exon	63124725	63124871	.	-	.	gene_id "LINC-NRBF2-1"	transcript_id "LINC-NRBF2-1:1"	dist "7693"
chr10	known	exon	63123935	63124182	.	-	.	gene_id "LINC-NRBF2-1"	transcript_id "LINC-NRBF2-1:1"	dist "7693"
chr10	known	exon	63125425	63125554	.	-	.	gene_id "LINC-NRBF2-1"	transcript_id "LINC-NRBF2-1:1"	dist "7693"
chr4	known	exon	8159125	8160908	.	-	.	gene_id "LINC-ABLIM2-1"	transcript_id "LINC-ABLIM2-1:1"	dist "293"
chr4	known	exon	8164156	8164315	.	-	.	gene_id "LINC-ABLIM2-1"	transcript_id "LINC-ABLIM2-1:1"	dist "293"
chr17	known	exon	4886969	4887289	.	-	.	gene_id "MINK1-AS-1"	transcript_id "MINK1-AS-1:1"	dist "0"
chr8	known	exon	73277364	73278046	.	-	.	gene_id "LINC-RPL7-1"	transcript_id "LINC-RPL7-1:1"	dist "12221"
chr6	known	exon	3135825	3136256	.	-	.	gene_id "BPHL-AS-1"	transcript_id "BPHL-AS-1:1"	dist "0"
chr6	known	exon	3127743	3128725	.	-	.	gene_id "BPHL-AS-1"	transcript_id "BPHL-AS-1:1"	dist "0"
chr6	known	exon	3140665	3140755	.	-	.	gene_id "BPHL-AS-1"	transcript_id "BPHL-AS-1:1"	dist "0"
chr6	known	exon	3138394	3138544	.	-	.	gene_id "BPHL-AS-2"	transcript_id "BPHL-AS-2:1"	dist "0"
chr6	known	exon	3152519	3153062	.	-	.	gene_id "BPHL-AS-2"	transcript_id "BPHL-AS-2:1"	dist "0"
chr16	known	exon	586662	586729	.	+	.	gene_id "LINC-RAB40C-1"	transcript_id "LINC-RAB40C-1:1"	dist "66"
chr16	known	exon	588131	589291	.	+	.	gene_id "LINC-RAB40C-1"	transcript_id "LINC-RAB40C-1:1"	dist "66"
chr16	known	exon	587739	589165	.	-	.	gene_id "LINC-RAB40C-2"	transcript_id "LINC-RAB40C-2:1"	dist "192"
[truncated: 145,666 more rows]
