# Supplementary material for: Expression and regulation of long noncoding RNAs during the osteogenic differentiation of periodontal ligament stem cells in the inflammatory microenvironment
Source: Sci Rep. 2017 Oct 25;7:13991. doi: 10.1038/s41598-017-14451-4 (PMC5656573; doi:10.1038/s41598-017-14451-4)
Supplement: Supplementary file 3 — Supplementary Table 2 [file 41598_2017_14451_MOESM3_ESM.xlsx]

## Sheet: Supplementary Table 2
	mean expression		Deseq2					EdgeR
	uPDLSCs	dPDLSCs	log2FoldChange	lfcSE	stat	pvalue	padj	logFC	logCPM	PValue	FDR
PENK-AS-1	385.83	18.9367	-4.01543	0.412468	-9.73512	2.14e-22	1.02e-19	-4.30916	6.72561	9.53e-15	2.56e-11
LINC-ECT2-1	33.0667	0	-3.69965	0.773222	-4.78471	1.71e-06	0.000114565	-8.01411	3.27469	8.05e-06	0.00100563
KLC4-AS-1	30.6867	0	-3.6842	0.772027	-4.77212	1.82e-06	0.000118272	-7.88118	3.15764	1.19e-05	0.0013083
BAALC-AS-1	29.18	0	-3.64891	0.772733	-4.72209	2.33e-06	0.000142797	-7.81582	3.10011	1.51e-05	0.00158811
PCDHB7-AS-1	22.8933	0	-3.60169	0.769829	-4.67855	2.89e-06	0.000169468	-7.47984	2.80951	5.9e-05	0.004598
LIF-AS-1	137.893	8.76	-3.53578	0.501301	-7.0532	1.75e-12	4.4e-10	-3.95653	5.29178	7.55e-09	3.38e-06
DDHD1-AS-1	19.91	0	-3.36257	0.778041	-4.32184	1.55e-05	0.000744463	-7.25341	2.61909	0.000169866	0.0109963
EIF2AK2-AS-1	20.74	0	-3.32407	0.780519	-4.2588	2.06e-05	0.000946315	-7.3117	2.66838	0.00017442	0.0111215
TRPC4-AS-1	23.2933	0	-3.27226	0.784543	-4.17091	3.03e-05	0.00127363	-7.51986	2.84269	0.000109414	0.00755805
LINC-VLDLR-1	23.3633	0.51	-3.20374	0.764881	-4.18855	2.81e-05	0.00120214	-5.58986	2.8399	0.000291485	0.0159811
EPHA5-AS-2	62.41	4.38333	-3.19928	0.630609	-5.07331	3.91e-07	3.1e-05	-3.97799	4.1944	7.58e-06	0.000979601
PPP1R21-AS-1	19.4133	0	-3.19248	0.784373	-4.0701	4.7e-05	0.0018806	-7.19508	2.57129	0.000287114	0.0159037
LINC-PLS3-5	18.23	0	-3.16754	0.78453	-4.03751	5.4e-05	0.00210295	-7.1209	2.51017	0.000386566	0.0192317
LINC-RPIA-61	18.66	0	-3.13443	0.785834	-3.98866	6.64e-05	0.00247415	-7.13584	2.52311	0.000403362	0.0195837
LINC-NUTM2A-1	20.7267	0	-3.0506	0.789702	-3.86298	0.000112011	0.00389945	-7.3075	2.66517	0.000306965	0.01633
EDN1-AS-1	19.0367	0	-3.03186	0.789261	-3.84139	0.000122341	0.00415764	-7.17178	2.55201	0.000428796	0.0203887
LINC-AGRN-1	24.33	0	-2.91461	0.793601	-3.67264	0.000240056	0.00704055	-7.5746	2.88874	0.000233077	0.0136881
LINC-RP11-231C14.4-4	147.3	5.16667	-2.80574	0.772616	-3.63148	0.000281805	0.00799132	-4.7775	5.34031	1.19e-05	0.0013083
SLC7A11-AS-1	71.3833	4.63333	-2.80122	0.723648	-3.87098	0.0001084	0.00380467	-4.01713	4.35934	6.43e-05	0.00493442
LINC-RBM15-2	16.65	0	-2.7997	0.793448	-3.52853	0.000417879	0.0109107	-6.95652	2.37893	0.00106726	0.0399652
LINC-XIRP2-1	15.3233	0	-2.77839	0.793433	-3.50174	0.000462234	0.0115748	-6.86428	2.30347	0.00138204	0.0476008
CLDN1-AS-1	675.683	86.67	-2.70561	0.422497	-6.40385	1.52e-10	2.7e-08	-2.91405	7.66186	2.54e-08	9.11e-06
LRRC37A3-AS-1	15.6233	0	-2.69606	0.794802	-3.39212	0.000693552	0.0158812	-6.90393	2.33654	0.00137859	0.0476008
ASRGL1-AS-1	13.6233	0	-2.6329	0.795045	-3.31163	0.000927533	0.0202638	-6.6902	2.168	0.00226174	0.0719071
ARHGEF1-AS-1	68.9967	8.72333	-2.51236	0.593661	-4.23199	2.32e-05	0.0010421	-2.99351	4.39003	0.000202025	0.012335
LINC-TMEM230-8	11.03	0	-2.48965	0.795756	-3.12866	0.00175606	0.0335689	-6.4048	1.9542	0.00378631	0.104865
LINC-PLA2G4A-1	16.2567	0	-2.431	0.795766	-3.05492	0.00225124	0.0408467	-6.9386	2.36159	0.00211631	0.0689146
LINC-RNF144A-3	12.3467	0	-2.42736	0.795944	-3.04967	0.00229096	0.0409354	-6.55094	2.06102	0.00338633	0.0976554
SHMT2-AS-1	12.1967	0	-2.42053	0.79592	-3.04118	0.00235655	0.0415642	-6.5934	2.09281	0.00334684	0.0976554
LINC-SPRY4-2	12.6567	0	-2.37718	0.79572	-2.98746	0.00281303	0.0479806	-6.63322	2.12293	0.00346752	0.0985768
LINC-NOMO3-1	31.3067	1.92333	-2.37297	0.777909	-3.05045	0.00228497	0.0409354	-4.08069	3.28099	0.00188927	0.062661
LINC-VEGFC-2	62.2533	0	-2.32869	0.792579	-2.93812	0.00330205	0.0548038	-8.90885	4.09676	2.34e-05	0.00232701
COLEC12-AS-1	93.35	12.4933	-2.32853	0.630417	-3.69364	0.000221066	0.00661962	-2.86973	4.8248	0.000408222	0.0195837
LINC-ABL1-1	10.9033	0	-2.31819	0.795589	-2.9138	0.0035706	0.0572633	-6.40063	1.9515	0.00496374	0.127608
LINC-SEMA3B-2	73.4333	5.77667	-2.31255	0.756624	-3.0564	0.00224009	0.0408173	-3.60579	4.45178	0.00130644	0.0464868
LINC-TGFB2-1	594.167	101.073	-2.29601	0.435601	-5.2709	1.36e-07	1.19e-05	-2.48372	7.50749	1.89e-06	0.000375349
LINC-NEDD4L-4	60.3933	0	-2.22411	0.790531	-2.81343	0.00490154	0.073386	-8.908	4.09459	3.28e-05	0.0029846
GOT2-AS-1	10.06	0	-2.22018	0.794779	-2.79346	0.00521479	0.0769991	-6.26742	1.85479	0.00588669	0.143119
ZNF91-AS-1	49.5367	0	-2.19837	0.790189	-2.78208	0.00540116	0.0789343	-8.63099	3.83588	5.76e-05	0.00455245
LINC-RPS24-2	126.527	18.8367	-2.19492	0.634139	-3.46126	0.00053766	0.0130071	-2.7271	5.2912	0.000437903	0.0206391
FOXD1-AS-1	1021.18	190.18	-2.17505	0.463657	-4.69108	2.72e-06	0.000161623	-2.37968	8.33581	9.08e-06	0.00108468
KCNMA1-AS-1	163.437	25.06	-2.16833	0.639538	-3.39046	0.00069775	0.0158824	-2.70333	5.68251	0.000486952	0.0225551
LINC-VPS52-2	9.09667	0	-2.13468	0.793793	-2.68921	0.00716208	0.0967445	-6.09212	1.73379	0.00751144	0.169576
U2AF2-AS-1	119.633	18.8967	-2.12241	0.617573	-3.43669	0.000588875	0.0140869	-2.58058	5.2013	0.000675564	0.0292726
METTL17-AS-1	9.06	0	-2.11497	0.793332	-2.66593	0.00767753	0.0998837	-6.11849	1.74974	0.00742432	0.168316
SLC8A1-AS-1	120.19	25.2633	-2.0895	0.391347	-5.33927	9.33e-08	8.88e-06	-2.21228	5.28584	0.000115625	0.00786394
CDK12-AS-1	45.9867	0	-2.07177	0.786858	-2.63297	0.00846418	0.105852	-8.52879	3.74098	0.00010972	0.00755805
LINC-PPFIA1-1	8.21333	0	-2.03666	0.792097	-2.57122	0.010134	0.122236	-5.93087	1.62389	0.00824848	0.183549
MC1R-AS-1	26.8367	3.01333	-2.0359	0.76068	-2.67642	0.00744131	0.0992416	-3.17249	3.10117	0.01064	0.197568
PSG5-AS-1	9.39667	0	-2.03049	0.791329	-2.56593	0.01029	0.123078	-6.08382	1.72887	0.00894546	0.188486
GRIN3B-AS-2	13.5033	1.05	-2.02674	0.792602	-2.55707	0.0105557	0.125554	-3.93245	2.17872	0.0195044	0.280206
RGMB-AS-1	290.793	56.5233	-2.02656	0.544341	-3.72295	0.000196905	0.00610977	-2.32572	6.5509	0.000175941	0.0111215
NEO1-AS-1	1235.9	276.257	-2.00514	0.338516	-5.92333	3.15e-09	4.66e-07	-2.08905	8.63319	2.82e-06	0.000462764
LINC-RP11-231C14.4-3	138.853	23.0067	-1.99888	0.659431	-3.03122	0.00243566	0.0425694	-2.5411	5.42143	0.0017712	0.0594791
LINC-PPP2R3B-1	34.4833	0	-1.99682	0.78492	-2.54398	0.0109598	0.12964	-8.11013	3.35987	0.000325521	0.0169808
LINC-NT5E-5	12.5733	1.32333	-1.98404	0.782763	-2.53466	0.0112556	0.132037	-3.43683	2.20476	0.0255595	0.327202
LINC-LRRC37A3-1	13.9967	1.99333	-1.94342	0.747205	-2.60092	0.00929738	0.114401	-2.87817	2.35395	0.0316403	0.356402
EFS-AS-1	31.7367	0	-1.93569	0.782819	-2.47272	0.013409	0.147602	-7.97752	3.24129	0.000482749	0.0225549
CLTA-AS-1	9.29667	0	-1.9343	0.787921	-2.45495	0.0140906	0.153526	-6.14586	1.77103	0.0102849	0.196044
SLC25A34-AS-1	7.74	0	-1.9318	0.788975	-2.44849	0.0143455	0.155007	-5.88328	1.59121	0.0105782	0.197568
YJEFN3-AS-1	43.7467	8.19333	-1.91431	0.653634	-2.92872	0.00340361	0.0557047	-2.41185	3.84501	0.0071374	0.163188
ADGRL2-AS-1	7.67	0	-1.89663	0.787696	-2.40783	0.0160478	0.167194	-5.87632	1.58726	0.0112124	0.203528
TRIM25-AS-1	183.913	39.0367	-1.89173	0.552047	-3.42675	0.000610855	0.0144513	-2.17304	5.8932	0.000751699	0.0308311
PRR7-AS-1	42.1667	6.06667	-1.86451	0.736741	-2.53075	0.0113818	0.132078	-2.70561	3.77166	0.010004	0.194752
PICK1-AS-1	28.3167	0	-1.86187	0.779919	-2.38725	0.0169748	0.174606	-7.82154	3.10293	0.000788557	0.0320978
LINC-SAMD11-2	20.3633	2.27667	-1.85856	0.780765	-2.38043	0.0172925	0.176302	-3.16792	2.75621	0.0240429	0.316261
LINC-LCA5-1	79.94	6.10333	-1.84287	0.794274	-2.3202	0.0203301	0.196223	-3.66118	4.55825	0.00392142	0.106413
SKA1-AS-1	247.787	56.4167	-1.83696	0.537573	-3.41713	0.000632849	0.0148893	-2.09679	6.3603	0.000557724	0.0253954
EBF3-AS-1	26.6467	0	-1.83659	0.778974	-2.35771	0.0183883	0.183973	-7.68429	2.98587	0.00111189	0.0410133
RNF6-AS-1	27.0433	0	-1.83027	0.778672	-2.3505	0.0187484	0.185405	-7.70132	3.00078	0.00111445	0.0410133
NRP1-AS-1	409.74	98.3967	-1.82941	0.49061	-3.72885	0.000192353	0.00601207	-2.02636	7.09497	0.000318103	0.0167565
LINC-CAMSAP1-2	34.62	7.64	-1.82758	0.578981	-3.15655	0.00159647	0.0315026	-2.13871	3.5892	0.0157589	0.248615
SLC7A1-AS-1	741.02	192.877	-1.82055	0.337567	-5.39313	6.92e-08	6.9e-06	-1.89365	7.96104	2.21e-05	0.00223682
RIMKLB-AS-1	34.8067	5.83	-1.81849	0.72725	-2.5005	0.0124019	0.140119	-2.57051	3.49775	0.0166862	0.25398
MYH7B-AS-1	15.3567	1.43	-1.80006	0.795086	-2.26398	0.0235755	0.218507	-3.61607	2.35246	0.0302765	0.350594
LINC-RP11-347C12.1-5	24.9567	0	-1.79289	0.776939	-2.30764	0.0210194	0.200904	-7.63393	2.93962	0.00135109	0.0476008
DENND4B-AS-1	17.9467	1.4	-1.77715	0.794636	-2.23643	0.0253237	0.22638	-3.51632	2.59159	0.0233292	0.312233
RASA1-AS-1	32.8833	7.12667	-1.77312	0.642445	-2.75996	0.00578088	0.0836275	-2.2036	3.51761	0.0207708	0.291089
LINC-CCNF-1	8.15	0	-1.75987	0.781197	-2.25278	0.0242728	0.221705	-5.89056	1.59525	0.0149993	0.245355
GLCE-AS-1	9.77	0	-1.75528	0.7794	-2.25209	0.0243167	0.221705	-6.20643	1.81263	0.0141143	0.234787
LINC-KLRB1-5	18.5867	2.61667	-1.75336	0.772986	-2.2683	0.0233112	0.21747	-2.83885	2.69514	0.0365375	0.378258
CDH13-AS-2	147.76	39.13	-1.73724	0.443305	-3.91883	8.9e-05	0.00317303	-1.87932	5.66238	0.00103147	0.0393057
LINC-C4orf27-1	106.663	27.37	-1.73106	0.520202	-3.32767	0.000875752	0.0192306	-1.94778	5.19327	0.00278841	0.0851259
LINC-LUC7L-1	22.8267	0	-1.72469	0.773487	-2.22976	0.0257634	0.228404	-7.48937	2.81695	0.00220978	0.0715249
BDNF-AS-1	546.283	153.263	-1.71757	0.301793	-5.69122	1.26e-08	1.57e-06	-1.76788	7.53234	5e-05	0.00421272
ZNF512B-AS-1	23.0933	3.69333	-1.71321	0.759803	-2.25481	0.024145	0.221705	-2.6309	2.95376	0.0330171	0.368052
ENDOV-AS-1	24.0633	4.14667	-1.71229	0.747475	-2.29077	0.0219767	0.206823	-2.53344	3.00898	0.0332695	0.369459
LINC-TBC1D3F-1	7.33667	0	-1.70626	0.778735	-2.19107	0.028447	0.244502	-5.77361	1.52421	0.0175117	0.262823
DENND6B-AS-1	8.32333	0.63	-1.68294	0.793109	-2.12195	0.033842	0.274974	-4.02574	1.65886	0.0364038	0.377601
FMN2-AS-2	117.123	32.01	-1.6778	0.481158	-3.487	0.000488472	0.0120904	-1.84601	5.33361	0.00253961	0.0802666
LINC-PRCP-1	6.46	0	-1.67772	0.778195	-2.15592	0.0310902	NA	-5.57833	1.40056	0.0166103	0.25398
ALDH1A3-AS-1	59.27	10.9367	-1.6735	0.735162	-2.27636	0.0228243	0.213859	-2.41062	4.27942	0.0114083	0.206386
MXRA8-AS-1	20.46	0	-1.66769	0.770483	-2.16447	0.0304283	0.255478	-7.29137	2.65139	0.00341694	0.0976554
LINC-GLG1-1	20.3033	0	-1.66671	0.770359	-2.16355	0.030499	0.255571	-7.33335	2.68348	0.00309749	0.093499
KIF23-AS-1	186.353	52.31	-1.66486	0.440793	-3.77696	0.000158757	0.00514998	-1.79658	6.00995	0.000926541	0.0368763
NSUN5-AS-1	89.3667	16.6333	-1.65903	0.740836	-2.23941	0.0251295	0.225586	-2.42162	4.84895	0.0157164	0.248615
DACT1-AS-1	116.743	33.07	-1.6576	0.413389	-4.00978	6.08e-05	0.00232359	-1.77083	5.33983	0.00191702	0.0631912
LINC-SLC39A11-2	52.26	13.29	-1.65004	0.606417	-2.72097	0.00650901	0.0908363	-1.97854	4.1818	0.013716	0.231023
LINC-OR6C65-4	168.83	27.9067	-1.6493	0.760419	-2.16894	0.0300872	0.254109	-2.55696	5.74272	0.0110953	0.202876
LINC-PLPP2-3	64.13	9.25667	-1.64444	0.780837	-2.106	0.0352047	0.283483	-2.7783	4.30078	0.0158871	0.248867
ZNF461-AS-1	20.8733	2.15333	-1.63294	0.795102	-2.05375	0.0400002	0.310291	-3.23199	2.80653	0.031484	0.356133
WDR81-AS-1	90.8767	26.47	-1.62714	0.401113	-4.05657	4.98e-05	0.00195629	-1.72507	4.99044	0.00399854	0.107961
LINC-KBTBD2-2	5.67	0	-1.62182	0.775515	-2.09129	0.0365024	NA	-5.42155	1.30676	0.0184124	0.271785
ASMTL-AS-1	97.5367	23.8867	-1.61245	0.609339	-2.64623	0.00813954	0.102813	-1.93961	5.01732	0.00866026	0.186874
LINC-PPP2R3B-3	6.32333	0	-1.60864	0.773632	-2.07933	0.0375867	NA	-5.56117	1.39168	0.0213388	0.296262
LINC-TCP10L-1	15.32	1.40667	-1.60766	0.795794	-2.02019	0.0433633	0.325187	-3.28013	2.41496	0.0402891	0.399397
GTF3A-AS-1	18.5767	0	-1.60566	0.766725	-2.09417	0.0362444	0.288114	-7.14892	2.53515	0.00472785	0.123916
TNRC6C-AS-1	5.62667	0.606667	-1.60289	0.774151	-2.07051	0.0384046	NA	-5.42618	1.3091	0.0197145	0.282359
GPR75-AS-1	28.4733	6.23667	-1.60163	0.696764	-2.29867	0.0215239	0.203455	-2.13411	3.32951	0.0361489	0.376411
GPR85-AS-1	72.1567	19.6867	-1.5925	0.560675	-2.84034	0.00450659	0.0691657	-1.84534	4.64909	0.0120805	0.214929
POLG-AS-1	6.52333	0	-1.59102	0.772136	-2.06054	0.0393472	NA	-5.59238	1.40786	0.0208037	0.291089
CTNS-AS-1	55.0833	14.4967	-1.58999	0.586028	-2.71316	0.00666446	0.0923535	-1.87034	4.24384	0.0148305	0.243683
AMOTL2-AS-1	253.45	78.8333	-1.58693	0.312294	-5.08154	3.74e-07	3.02e-05	-1.637	6.46785	0.000351371	0.0179801
LINC-OR4F17-7	24.0733	5.31667	-1.58544	0.704784	-2.24954	0.0244783	0.221705	-2.13273	3.09457	0.0456221	0.426309
LINC-NAA35-1	37.1233	8.60333	-1.58442	0.672067	-2.35754	0.0183966	0.183973	-2.04214	3.69213	0.0299832	0.34928
LINC-MED16-1	30.83	7.53667	-1.57986	0.675858	-2.33756	0.0194101	0.190067	-2.04958	3.46695	0.0390695	0.390186
KIF18B-AS-1	289.543	83.1567	-1.5748	0.516664	-3.04803	0.00230349	0.0409354	-1.76975	6.654	0.00223624	0.0718558
BMP8A-AS-1	171.69	49.7033	-1.57075	0.476123	-3.29905	0.000970119	0.0208746	-1.72168	5.87077	0.00267477	0.0821231
TPM1-AS-1	334.137	100.617	-1.56975	0.422716	-3.71348	0.000204427	0.00625254	-1.68738	6.85943	0.000979532	0.0385447
SMTN-AS-1	11.2067	0.706667	-1.5665	0.792737	-1.97606	0.0481477	0.344297	-3.70604	2.0101	0.0470101	0.429566
CASK-AS-1	71.39	21.2467	-1.54011	0.498586	-3.08896	0.00200857	0.0375576	-1.70758	4.65443	0.0122301	0.216159
HDAC7-AS-2	65.5667	17.59	-1.53349	0.616554	-2.4872	0.0128755	0.144529	-1.85093	4.48983	0.0178971	0.267114
LINC-C18orf42-6	16.5267	0	-1.52848	0.761334	-2.00763	0.0446829	0.331598	-7.01363	2.42039	0.00642254	0.152555
LINC-ADCY1-3	16.3067	0	-1.52281	0.761019	-2.00101	0.0453909	0.334483	-6.96307	2.38404	0.00737516	0.16791
GALNT7-AS-1	155.053	41.69	-1.51863	0.623711	-2.43483	0.0148989	0.159059	-1.85348	5.73355	0.0106435	0.197568
LINC-ANKRD36-4	97.2433	25.6567	-1.51851	0.615063	-2.46888	0.0135538	0.148434	-1.83888	5.03903	0.0136853	0.231023
LINC-KLF6-26	16.9667	0.783333	-1.51578	0.772096	-1.9632	0.0496228	0.346753	-5.17076	2.49604	0.0163954	0.253067
CRIPAK-AS-2	44.7367	12.8367	-1.49851	0.581485	-2.57705	0.00996487	0.121566	-1.75843	3.99591	0.0274192	0.338581
LINC-BAHCC1-2	15.71	0	-1.49586	0.758989	-1.97086	0.0487395	0.345534	-6.90234	2.33569	0.00859056	0.186422
C12orf76-AS-1	19.9633	0	-1.49093	0.757752	-1.96757	0.0491175	0.346753	-7.2232	2.59836	0.00558081	0.137549
LINC-GDNF-1	290.55	92.5733	-1.47923	0.467276	-3.16563	0.00154746	0.0308197	-1.61562	6.69185	0.00262146	0.0814169
CDAN1-AS-1	70.2633	19.5033	-1.46424	0.637251	-2.29775	0.0215762	0.203501	-1.81538	4.63469	0.0242513	0.317359
CEP135-AS-1	95.7933	27.5967	-1.46079	0.586917	-2.48891	0.0128134	0.144387	-1.72623	5.07256	0.0157784	0.248615
ERICH6-AS-1	42.26	13.0367	-1.44281	0.590963	-2.44146	0.014628	0.15738	-1.7067	3.95224	0.0356226	0.375389
LINC-COL25A1-2	41.4267	10.8833	-1.42247	0.698826	-2.03551	0.0417996	0.319048	-1.9007	3.89055	0.0426553	0.411467
SLC1A5-AS-1	2496.52	893.813	-1.4157	0.198216	-7.14221	9.18e-13	2.46e-10	-1.42263	9.80987	0.000155051	0.0101596
LINC-AP000769.1-1	1030.18	329.413	-1.39282	0.506054	-2.75232	0.00591755	0.0847457	-1.55191	8.46735	0.00547894	0.136289
HERC6-AS-1	137.67	46.11	-1.38474	0.467126	-2.96438	0.00303292	0.0509293	-1.51155	5.6211	0.00930149	0.191482
NABP1-AS-1	208.98	58.2333	-1.38192	0.65799	-2.10022	0.0357099	0.285348	-1.7497	6.12384	0.022292	0.307116
GNAS-AS-1	6089.32	2188.13	-1.37407	0.333807	-4.11636	3.85e-05	0.0015697	-1.42656	11.1016	0.000738697	0.0308311
LINC-OR4F16-1	129.05	39.1667	-1.36316	0.60646	-2.24773	0.0245936	0.221705	-1.63113	5.47283	0.0226648	0.309081
MYLK-AS-3	3570.5	1319.54	-1.35541	0.257095	-5.27201	1.35e-07	1.19e-05	-1.37725	10.3381	0.000404765	0.0195837
ESYT1-AS-2	59.4567	20.3833	-1.34557	0.504947	-2.66478	0.00770389	0.0998837	-1.49544	4.4594	0.0297306	0.348023
LINC-PLEKHM1-8	44.5867	13.5833	-1.34522	0.651285	-2.06549	0.038877	0.302125	-1.68674	4.02347	0.0495891	0.442391
LINC-CHIC1-7	538.51	189.253	-1.34154	0.413569	-3.24381	0.00117943	0.0243976	-1.42677	7.57871	0.00336182	0.0976554
ANKFY1-AS-1	365.633	126.29	-1.33464	0.503246	-2.65207	0.00800001	0.102563	-1.48252	7.03494	0.00908835	0.190048
CCT4-AS-1	253.57	91.79	-1.33007	0.424905	-3.13027	0.00174644	0.0335347	-1.42347	6.54119	0.00487419	0.125909
LINC-PLGLB1-1	66.93	23.56	-1.32894	0.485389	-2.73788	0.00618364	0.0871623	-1.46321	4.63426	0.0302678	0.350594
LINC-RGPD3-2	60.46	19.3633	-1.32846	0.618437	-2.1481	0.031706	0.262602	-1.61123	4.47551	0.0383298	0.38639
LINC-APCDD1L-1	59.86	21.3867	-1.3198	0.480008	-2.74954	0.00596781	0.0851805	-1.44888	4.48826	0.0311516	0.353864
TMEM131-AS-1	450.063	171.37	-1.31332	0.285151	-4.60571	4.11e-06	0.000228591	-1.34216	7.37724	0.00175681	0.0593671
IER3-AS-1	1999.56	771.357	-1.30741	0.245494	-5.32564	1.01e-07	9.36e-06	-1.32244	9.52825	0.000703492	0.0302389
SUV39H1-AS-1	96.7433	33.35	-1.29633	0.57569	-2.25178	0.0243361	0.221705	-1.51243	5.15395	0.028184	0.343345
MYLK-AS-1	105.223	36.8533	-1.2945	0.496345	-2.60807	0.00910546	0.112687	-1.43584	5.26328	0.0206343	0.291089
FLNB-AS-1	305.737	119.167	-1.28844	0.262226	-4.91349	8.95e-07	6.61e-05	-1.30794	6.82672	0.0026046	0.0813635
AC009060.3-AS-1	61.98	23.0867	-1.28681	0.457998	-2.80964	0.00495971	0.0737496	-1.39203	4.53534	0.0332808	0.369459
CRIPAK-AS-1	61.1033	20.49	-1.26699	0.603295	-2.10012	0.0357185	0.285348	-1.5145	4.47221	0.0461423	0.427713
LINC-RUBCN-2	166.143	63.6333	-1.25636	0.383238	-3.27827	0.00104447	0.0222508	-1.31811	5.93915	0.00978779	0.194752
PIEZO1-AS-2	251.813	100.367	-1.25576	0.258905	-4.85027	1.23e-06	8.64e-05	-1.2722	6.55994	0.00341368	0.0976554
CANX-AS-1	3492.94	1400.29	-1.25338	0.257474	-4.86797	1.13e-06	8.05e-05	-1.27112	10.3475	0.00102432	0.0393057
FAT1-AS-1	1607.53	643.623	-1.25285	0.220417	-5.68399	1.32e-08	1.57e-06	-1.26126	9.22239	0.00113055	0.0413228
AKAP8L-AS-1	108.5	39.55	-1.23599	0.511876	-2.41463	0.0157512	0.164906	-1.37672	5.29969	0.0257554	0.327923
ADCY3-AS-1	85.4167	32.2067	-1.22563	0.529511	-2.31465	0.0206319	0.198085	-1.38183	5.00702	0.0376345	0.3837
LINC-NUTM2B-1	75.7733	29.7833	-1.19634	0.468981	-2.55095	0.0107431	0.127429	-1.30435	4.85374	0.040879	0.402277
CDCA3-AS-1	172.15	65.24	-1.18666	0.556532	-2.13224	0.0329868	0.270104	-1.36427	6.01348	0.0292944	0.345628
LINC-GOLGA8M-2	179.627	73.2733	-1.1754	0.372563	-3.15491	0.00160548	0.0315352	-1.22954	6.07552	0.0135894	0.231023
CSPG4-AS-1	460.73	184.16	-1.16845	0.486684	-2.40083	0.0163577	0.169188	-1.2843	7.44119	0.0181637	0.270278
SOGA1-AS-1	364.783	152.257	-1.168	0.358322	-3.25963	0.00111558	0.0234162	-1.21607	7.11642	0.00893218	0.188486
PXN-AS-1	1496.21	636.553	-1.14483	0.355361	-3.2216	0.00127479	0.026118	-1.18914	9.15669	0.00696329	0.161037
LINC-OR4F3-4	150.7	61.4733	-1.14311	0.435631	-2.62404	0.00868943	0.108163	-1.22495	5.82346	0.0242759	0.317359
LINC-ANKRD20A2-24	141.5	58.3867	-1.14094	0.467837	-2.43876	0.0147379	0.158164	-1.24117	5.76218	0.0272289	0.337878
FOXRED2-AS-1	120.51	51.3533	-1.13179	0.387485	-2.92086	0.00349062	0.0566049	-1.18907	5.54133	0.0272104	0.337878
DAG1-AS-1	1237.75	538.897	-1.12672	0.300987	-3.74342	0.000181536	0.00575805	-1.15259	8.89138	0.00535803	0.134527
LINC-RP11-812E19.9-76	432.89	182.837	-1.11994	0.442256	-2.53234	0.0113305	0.132037	-1.20509	7.37348	0.0176674	0.26442
MED1-AS-1	245.34	107.137	-1.11759	0.312871	-3.57203	0.000354226	0.00978579	-1.14636	6.56495	0.0107627	0.198722
LINC-RP11-1212A22.4-1	774.743	326.453	-1.11171	0.421711	-2.6362	0.00838405	0.10528	-1.18237	8.18501	0.0145405	0.240388
LRRK1-AS-1	329.077	142.3	-1.1033	0.386293	-2.85612	0.00428853	0.0660558	-1.15957	6.98617	0.0157067	0.248615
AC138969.4-AS-1	184.75	81.3167	-1.0972	0.321304	-3.41484	0.000638186	0.0149329	-1.12639	6.15247	0.0166802	0.25398
HYOU1-AS-1	133.83	58.0433	-1.0967	0.400598	-2.73765	0.00618808	0.0871623	-1.16039	5.70004	0.0291233	0.345628
LINC-PLAC1-2	169.553	67.9767	-1.08868	0.534775	-2.03577	0.0417735	0.319048	-1.23091	5.97696	0.0431861	0.412975
NES-AS-1	1843.35	791.76	-1.08644	0.467857	-2.32216	0.0202241	0.196223	-1.18128	9.46898	0.0236378	0.31293
AJUBA-AS-1	952.393	428.11	-1.0807	0.232507	-4.64804	3.35e-06	0.000188802	-1.08782	8.51498	0.00553156	0.136963
LINC-SLC39A11-3	192.893	85.6667	-1.0787	0.359631	-2.99946	0.00270456	0.0466973	-1.12115	6.22916	0.0182303	0.270278
LINC-PRIM2-4	246.46	108.557	-1.07846	0.342591	-3.14795	0.00164421	0.0320022	-1.11705	6.56715	0.0158569	0.248867
LINC-ITLN1-1	1634.09	740.443	-1.06229	0.33855	-3.13776	0.00170242	0.0328368	-1.09839	9.31133	0.0111387	0.202876
ACLY-AS-1	1869.1	858.633	-1.05967	0.2431	-4.35898	1.31e-05	0.000635839	-1.06922	9.50696	0.00591374	0.143128
PHC3-AS-1	139.777	62.9	-1.04661	0.381346	-2.74451	0.00606006	0.0860418	-1.09736	5.77397	0.0339615	0.369584
CCT5-AS-1	211.6	94.8467	-1.03662	0.450081	-2.30318	0.0212686	0.20204	-1.11867	6.37285	0.0316373	0.356402
IL6ST-AS-1	3683.96	1719.8	-1.03297	0.269044	-3.83941	0.000123332	0.00415834	-1.04776	10.4943	0.00707271	0.1624
ATXN2L-AS-2	766.003	344.65	-1.02988	0.391238	-2.63238	0.00847902	0.105852	-1.07914	8.2015	0.0187788	0.274221
LINC-CHIC1-6	1179.65	529.147	-1.02417	0.395308	-2.59083	0.00957461	0.117474	-1.07742	8.81012	0.0203942	0.289288
SAPCD2-AS-2	867.27	393.13	-1.00893	0.483007	-2.08884	0.0367219	0.290117	-1.10784	8.40625	0.0377016	0.3837
QSOX1-AS-1	2911.24	1362.92	-1.00024	0.307012	-3.25799	0.00112203	0.0234368	-1.02524	10.1412	0.0116475	0.210008
C12orf57-AS-1	60	122.957	1.00188	0.394754	2.53799	0.0111492	0.131314	1.08578	5.65283	0.0436007	0.413898
AP000350.10-AS-2	666.683	1323.43	1.00779	0.229131	4.39833	1.09e-05	0.000536896	1.04772	9.07072	0.00686383	0.160345
LINC-PPARA-2	104.16	216.483	1.02394	0.464592	2.20395	0.0275282	0.240073	1.14799	6.44076	0.030033	0.34928
LINC-CNN3-1	136.097	275.61	1.03414	0.272331	3.79737	0.000146238	0.00481685	1.08235	6.80384	0.0130794	0.225789
LTA4H-AS-3	396.783	800.097	1.03523	0.213569	4.84731	1.25e-06	8.64e-05	1.07079	8.33807	0.00575592	0.140575
DCPS-AS-2	66.3133	135.393	1.04214	0.309283	3.36954	0.000752924	0.0167048	1.09956	5.78224	0.0255803	0.327202
GDE1-AS-1	71.3467	151.77	1.04254	0.450244	2.3155	0.0205857	0.198085	1.16289	5.92119	0.0325828	0.364724
TSC22D1-AS-1	143.673	291.017	1.04713	0.220895	4.7404	2.13e-06	0.000134315	1.08559	6.87967	0.0102547	0.196044
MPLKIP-AS-1	373.47	761.9	1.04884	0.223355	4.69585	2.66e-06	0.000160125	1.08853	8.2618	0.00517878	0.131875
HIF1A-AS-2	520.097	1070.95	1.07043	0.194059	5.51601	3.47e-08	3.81e-06	1.10325	8.74535	0.0039159	0.106413
TPM4-AS-1	315.2	673.623	1.07141	0.339193	3.15869	0.00158478	0.0314167	1.14375	8.06692	0.00826707	0.183549
LINC-TPST1-9	52.5667	113.097	1.07144	0.424309	2.52513	0.0115655	0.133127	1.17539	5.50073	0.035866	0.376411
LINC-MT1HL1-1	188.47	415.37	1.07601	0.42601	2.52579	0.0115438	0.133127	1.18688	7.3565	0.0167404	0.254085
CCNC-AS-1	64.93	141.967	1.08109	0.444804	2.43048	0.0150787	0.159819	1.19204	5.8187	0.0311158	0.353864
INS-IGF2-AS-1	68.27	148.733	1.08331	0.456689	2.3721	0.0176871	0.17961	1.20526	5.88288	0.0291816	0.345628
LINC-SPTLC1-6	50.4933	110.117	1.08872	0.44812	2.42954	0.0151181	0.159841	1.20695	5.45674	0.0367128	0.379034
LINC-ZNF236-1	185.503	400.447	1.09643	0.323507	3.38918	0.000701019	0.0158824	1.1637	7.3126	0.00831789	0.183918
RAB3D-AS-1	44.52	98.07	1.10131	0.406648	2.70827	0.00676342	0.0932829	1.19823	5.29588	0.0321854	0.361028
KAZALD1-AS-1	34.52	77.16	1.10963	0.418574	2.65098	0.0080258	0.102586	1.21297	4.94672	0.044947	0.422942
PGLS-AS-1	108.667	236.317	1.11304	0.324712	3.42778	0.000608548	0.0144513	1.17752	6.55273	0.00999509	0.194752
LINC-BAZ1A-1	222.177	483.587	1.11881	0.322643	3.46764	0.000525047	0.0128472	1.18848	7.5803	0.00626667	0.150423
FYN-AS-1	73.8067	159.927	1.1263	0.292919	3.84509	0.000120507	0.00412808	1.184	5.99168	0.0120337	0.214808
LINC-PDP1-4	214.777	466.353	1.13039	0.286134	3.95057	7.8e-05	0.00285336	1.18366	7.52752	0.00525746	0.132621
LINC-CDH8-10	7649.51	16720.9	1.141	0.22259	5.12602	2.96e-07	2.44e-05	1.18109	12.6843	0.00107109	0.0399652
HLA-A-AS-1	26.5967	60.74	1.15137	0.413664	2.78334	0.00538021	0.0789343	1.2544	4.61014	0.0491307	0.439586
LINC-TARSL2-2	80.8933	191.15	1.15609	0.51965	2.22474	0.0260984	0.229861	1.33125	6.20363	0.0210812	0.293553
KIF9-AS-1	87.4833	203.903	1.16494	0.410904	2.83508	0.00458147	0.0700638	1.27301	6.30755	0.0111324	0.202876
SERTAD4-AS-1	123.517	284.357	1.16693	0.382853	3.04797	0.00230393	0.0409354	1.25815	6.79845	0.00935932	0.191938
LINC-MOCS1-2	107.807	247.857	1.16923	0.394736	2.96206	0.00305587	0.0511141	1.2712	6.59633	0.00872174	0.187448
C1QTNF9B-AS-1	50.5133	118.143	1.17548	0.456636	2.57421	0.0100469	0.1219	1.30634	5.53461	0.0224861	0.307425
TYMS-AS-1	32.96	83.1833	1.17986	0.580595	2.03216	0.0421379	0.320488	1.42243	4.99926	0.0424409	0.410134
C1QTNF6-AS-1	26.9633	65.42	1.18347	0.543151	2.1789	0.029339	0.250253	1.37991	4.67918	0.0491326	0.439586
ZNF503-AS-1	95.0367	218.633	1.18675	0.348111	3.4091	0.000651776	0.015168	1.26507	6.40971	0.00698337	0.161037
SOX4-AS-1	170.807	406.517	1.198	0.451256	2.65482	0.00793513	0.102037	1.33349	7.27899	0.0096864	0.194752
LINC-IER5L-7	64.8233	164.573	1.20177	0.573932	2.09393	0.0362665	0.288114	1.43347	5.96176	0.0263748	0.333345
PHC2-AS-2	37.9467	96.1967	1.20877	0.576605	2.09635	0.0360513	0.287471	1.45003	5.20118	0.0344107	0.369584
LSG1-AS-1	24.02	60.26	1.21746	0.53899	2.25879	0.0238967	0.22053	1.4175	4.56113	0.0452028	0.424606
LINC-RUNX1-3	50.4667	118.597	1.22431	0.347439	3.5238	0.00042541	0.01104	1.30408	5.53581	0.0126426	0.220547
ZNF32-AS-1	38.9267	99.3933	1.22592	0.556624	2.20242	0.0276359	0.240162	1.44371	5.24366	0.0311253	0.353864
LINC-METAP2-1	952.5	2251.45	1.22621	0.291693	4.20378	2.62e-05	0.00114694	1.28798	9.75974	0.00143693	0.0491759
LINC-FRG2C-1	122.527	285.477	1.22657	0.259665	4.72365	2.32e-06	0.000142797	1.27669	6.79216	0.00336176	0.0976554
LINC-MACC1-1	1977.68	4725.36	1.22914	0.327069	3.75804	0.000171249	0.00547231	1.30455	10.8255	0.0017311	0.0588683
LINC-TLE4-7	127.67	336.623	1.2415	0.55835	2.22352	0.0261805	0.229861	1.47361	6.97594	0.0172126	0.259536
DUT-AS-1	76.2033	179.197	1.24344	0.271542	4.57918	4.67e-06	0.00024985	1.29834	6.12152	0.00484373	0.125726
ZNF436-AS-1	29.6033	72.8933	1.249	0.461705	2.70519	0.00682648	0.093689	1.39165	4.82813	0.0280729	0.342808
PCGF1-AS-1	20.62	51.32	1.25328	0.473096	2.64911	0.00807038	0.102664	1.40259	4.33534	0.0405126	0.400137
NKX2-8-AS-1	43.0633	105.39	1.25484	0.420748	2.9824	0.00285999	0.0483471	1.37459	5.35214	0.0153639	0.246911
LINC-SP8-1	23.3533	59	1.26146	0.467953	2.6957	0.00702403	0.0957863	1.40573	4.52526	0.0344341	0.369584
MFAP2-AS-1	117.907	287.873	1.26751	0.376123	3.36995	0.000751831	0.0167048	1.36189	6.77989	0.00462834	0.121902
LINC-KCTD7-1	600.533	1529.94	1.27223	0.413577	3.07616	0.00209687	0.0385356	1.39139	9.17565	0.00376603	0.104844
SLIT3-AS-2	98.1667	242.237	1.27308	0.398624	3.19369	0.00140467	0.0285061	1.38074	6.52644	0.00481456	0.125576
PRDX2-AS-1	105.35	257.47	1.28394	0.318638	4.02946	5.59e-05	0.00215665	1.35607	6.62183	0.00264148	0.0815671
LINC-BASP1-3	2317.09	5557.71	1.29146	0.206416	6.25657	3.94e-10	6.48e-08	1.33117	11.0526	0.000334713	0.0172924
LINC-OTULIN-2	48.5233	123.75	1.31626	0.414102	3.17858	0.00147997	0.0297523	1.43637	5.55918	0.00909033	0.190048
LINC-UBE2V2-5	128.677	323.67	1.32339	0.318363	4.15686	3.23e-05	0.00134132	1.39506	6.94056	0.00224675	0.0718558
RAB4A-AS-1	46.2667	123.86	1.32751	0.458197	2.89725	0.00376451	0.0595025	1.47854	5.54977	0.0105197	0.197568
NHSL1-AS-1	153.36	382.27	1.33231	0.231976	5.74331	9.28e-09	1.24e-06	1.3768	7.18419	0.00101246	0.0391364
TPGS1-AS-1	282.09	733.593	1.34772	0.33674	4.00227	6.27e-05	0.00237739	1.43347	8.10682	0.000982808	0.0385447
OSR1-AS-1	43.6667	118.717	1.35448	0.449527	3.01312	0.00258578	0.0448272	1.49919	5.48121	0.00987464	0.194752
LINC-COA6-3	243.473	630.42	1.36193	0.307169	4.43382	9.26e-06	0.000471925	1.43215	7.89235	0.000746489	0.0308311
LINC-EXD1-1	145.847	374.23	1.36481	0.270196	5.0512	4.39e-07	3.42e-05	1.42147	7.14104	0.000991989	0.0386229
LINC-SYTL4-1	45.0567	124.42	1.36618	0.510832	2.67441	0.007486	0.0992416	1.56104	5.53166	0.0110102	0.202596
LINC-CCDC54-1	69.5	183.457	1.3718	0.360322	3.80714	0.000140582	0.00466646	1.46643	6.11712	0.00294084	0.089272
ELP2-AS-1	75.81	210.33	1.38939	0.473252	2.93584	0.00332648	0.0549961	1.55932	6.27702	0.00416072	0.110671
GCH1-AS-1	19.6667	54.04	1.39283	0.465496	2.99215	0.00277021	0.0474482	1.5483	4.36724	0.0230877	0.310358
LINC-ZC3H12A-1	37.37	102.513	1.39674	0.431757	3.23501	0.0012164	0.0250414	1.5354	5.26467	0.00802742	0.179714
LINC-FAM71F2-5	11.0467	37.7267	1.40124	0.694618	2.01728	0.0436661	0.326314	1.89597	3.77963	0.0462559	0.427713
PAPLN-AS-2	21.0233	58.3667	1.41047	0.421396	3.34715	0.000816478	0.0180214	1.53895	4.4719	0.0172444	0.259536
FAM167A-AS-1	188.96	513.59	1.41415	0.32014	4.41729	9.99e-06	0.000503501	1.4929	7.57662	0.000664587	0.0292691
LINC-PXDC1-1	69.98	205.84	1.41794	0.529352	2.67863	0.0073925	0.099231	1.6427	6.22743	0.00540986	0.135196
H2AFJ-AS-1	417.98	1099.86	1.41798	0.188236	7.53297	4.96e-14	1.42e-11	1.45607	8.68224	0.000142619	0.00957863
LINC-TPTE2-8	21.3567	73.27	1.4651	0.6269	2.33706	0.019436	0.190067	1.82423	4.73091	0.0197594	0.282359
LINC-SRP9-2	42.6367	122.787	1.47023	0.407723	3.60595	0.000311011	0.00870425	1.59476	5.51241	0.00406542	0.109217
TPT1-AS-1	539.85	1489.32	1.47895	0.22336	6.62138	3.56e-11	7.62e-09	1.52432	9.10165	9.99e-05	0.00706615
LINC-KCTD7-3	0	14.8233	1.49137	0.758356	1.96658	0.0492314	0.346753	6.9178	2.33941	0.00846005	0.186294
LINC-FMR1NB-1	7978.83	22290.2	1.49331	0.26271	5.68426	1.31e-08	1.57e-06	1.55217	12.9953	4.16e-05	0.00366369
SNF8-AS-1	7.42667	37.9933	1.50099	0.765742	1.96017	0.0499757	0.347396	2.40121	3.72241	0.028594	0.343345
LINC-TWSG1-1	22.79	75.1767	1.50234	0.567412	2.64771	0.0081038	0.102664	1.7796	4.77827	0.0139549	0.232856
LINC-ABHD17A-2	18.91	60.5067	1.50473	0.564726	2.66454	0.00770935	0.0998837	1.77699	4.47142	0.0150236	0.245355
LINC-AIFM3-1	13.8867	47.5267	1.51793	0.611718	2.48143	0.0130857	0.145919	1.85832	4.1192	0.0202922	0.289204
LINC-CDKN1C-1	0	16.4567	1.51894	0.760194	1.99809	0.0457069	0.334559	7.09189	2.4781	0.00653786	0.15407
LINC-TYW1-14	0	5.84	1.52297	0.767201	1.9851	0.0471338	NA	5.46901	1.32672	0.0251541	0.326456
LINC-MYO16-10	515.093	1512.6	1.53394	0.347496	4.41426	1.01e-05	0.000504654	1.63194	9.09392	0.000235695	0.0136881
GPRASP1-AS-1	0	16.74	1.53403	0.761434	2.01465	0.0439409	0.327226	7.06768	2.46048	0.00644519	0.152555
RPL23A-AS-1	22.64	71.77	1.53567	0.515055	2.98156	0.00286786	0.0483471	1.7596	4.71989	0.0100795	0.195513
LINC-MRPL39-13	132.847	402.647	1.54389	0.368145	4.19371	2.74e-05	0.00118699	1.64982	7.18851	0.000505305	0.0232051
PNMAL1-AS-1	12.0433	43.8333	1.54935	0.642031	2.41321	0.0158128	0.165147	1.96422	3.9915	0.0224738	0.307425
LINC-OLA1-5	0.46	6.40333	1.565	0.791019	1.97846	0.0478763	NA	3.81448	1.47935	0.0467147	0.427713
LINC-RGS3-2	0.536667	6.36	1.57008	0.791258	1.98428	0.0472241	NA	3.81105	1.47761	0.0460164	0.427713
KIFC3-AS-1	4.34667	24.63	1.575	0.775896	2.02991	0.0423656	0.320998	2.62656	3.12252	0.0404946	0.400137
GDF7-AS-1	5.28333	44.73	1.59014	0.795506	1.99891	0.0456184	0.334483	3.24004	3.85598	0.013406	0.229396
LINC-TOPAZ1-2	7.13	34.6567	1.59671	0.743291	2.14816	0.0317012	0.262602	2.37531	3.61296	0.0254343	0.326934
LINC-MTUS1-1	0.25	18.2367	1.61176	0.766801	2.10193	0.0355592	0.285139	7.22729	2.58996	0.00410388	0.109702
LINC-NOMO2-3	2.59667	21.8233	1.62891	0.794201	2.051	0.0402669	0.311795	3.16966	2.90617	0.0292936	0.345628
LINC-KCTD6-1	0	18.4967	1.63777	0.768514	2.13109	0.0330814	0.270333	7.25067	2.60963	0.00371292	0.103904
LINC-GAS1-1	76.09	255.617	1.63893	0.465643	3.51972	0.000432006	0.0111436	1.82646	6.49037	0.000726417	0.0307326
LMO7-AS-1	67.58	222.717	1.63899	0.434897	3.7687	0.000164101	0.00528332	1.80223	6.30466	0.00057765	0.0260816
LINC-PPARD-2	0	18.6133	1.6431	0.768874	2.13702	0.0325963	0.267903	7.24184	2.60299	0.00387377	0.106413
LINC-PCDH18-1	3.81667	20.1033	1.64778	0.760127	2.16776	0.0301767	0.254146	2.55572	2.84926	0.0464838	0.427713
LINC-NIPBL-5	0.36	8.08667	1.65275	0.790855	2.08983	0.0366328	0.289948	4.15734	1.69397	0.0387523	0.388758
LINC-DHRSX-1	16.5267	60.0833	1.65882	0.573476	2.89258	0.00382093	0.0599313	1.96729	4.42942	0.00892951	0.188486
MED4-AS-1	0	19.4667	1.66989	0.770484	2.16732	0.0302102	0.254146	7.29649	2.65028	0.00328629	0.0975537
PYCARD-AS-1	144.427	476.3	1.67154	0.345833	4.83337	1.34e-06	9.12e-05	1.77614	7.39971	9.74e-05	0.0069764
LINC-LINC01620-1	259.12	855.14	1.6883	0.353709	4.77312	1.81e-06	0.000118272	1.79702	8.24205	6.57e-05	0.00497228
LINC-TOPAZ1-1	11.2533	41.4467	1.68901	0.555793	3.03892	0.00237428	0.0416667	1.9796	3.90489	0.0124075	0.218575
TNFAIP6-AS-1	115.35	411.017	1.69249	0.49876	3.3934	0.0006903	0.0158812	1.92394	7.16003	0.000643655	0.0285815
SLC25A30-AS-3	1453.73	4674.62	1.70421	0.186962	9.11528	7.85e-20	3.05e-17	1.74477	10.6921	2.84e-06	0.000462764
LINC-FAM71A-1	1.15333	8.15	1.70594	0.794936	2.14601	0.0318721	0.263468	3.36538	1.73458	0.0465996	0.427713
LINC-TBX2-1	9.01333	35.8567	1.70637	0.639091	2.67	0.00758523	0.0998429	2.15153	3.6876	0.015946	0.249064
ELN-AS-1	42.1667	145.613	1.71403	0.416331	4.11698	3.84e-05	0.0015697	1.86521	5.68263	0.000745588	0.0308311
LINC-CROT-1	497.157	1647.29	1.73215	0.256034	6.76529	1.33e-11	3e-09	1.79653	9.17752	7.66e-06	0.000979601
LINC-MRGPRF-1	77.0067	257.123	1.73581	0.280287	6.19298	5.9e-10	9.36e-08	1.81072	6.50628	5.25e-05	0.00421272
RP11-903H12.5-AS-1	7.01	33.86	1.74955	0.706523	2.47628	0.0132759	0.14733	2.41779	3.57014	0.0191728	0.277426
LINC-IZUMO1R-4	1.59667	18.3333	1.75239	0.795931	2.20168	0.0276876	0.240162	3.72481	2.65102	0.0235262	0.31293
LINC-SOCS3-1	11.0867	52.3233	1.76171	0.687299	2.56324	0.01037	0.123689	2.36207	4.16791	0.00970431	0.194752
GUCY2C-AS-2	4.82667	19.8167	1.76317	0.684957	2.57413	0.0100492	0.1219	2.34063	2.90522	0.0359067	0.376411
RP11-47I22.4-AS-1	8.98333	48.1767	1.76772	0.726529	2.43311	0.0149698	0.159059	2.53084	4.02638	0.00974082	0.194752
LINC-EHBP1-2	0	6.56	1.76903	0.782674	2.26023	0.0238068	NA	5.64813	1.43364	0.0151039	0.245918
LINC-MDM1-1	0.753333	11.05	1.77878	0.795926	2.23486	0.0254266	0.226827	3.85664	2.0514	0.0319209	0.358809
GRASP-AS-1	1.96667	13.24	1.77937	0.772639	2.30298	0.0212798	0.20204	2.91027	2.30939	0.0473018	0.430767
LINC-RORB-1	1.56667	12.3367	1.77967	0.785424	2.26587	0.0234593	0.21818	3.13112	2.22009	0.0432704	0.412975
LINC-PIK3AP1-1	18635.6	63280.6	1.77973	0.182796	9.73618	2.11e-22	1.02e-19	1.82099	14.4375	3.02e-07	8.54e-05
MPG-AS-1	116.293	400.687	1.78016	0.256474	6.94091	3.9e-12	9.27e-10	1.84635	7.13467	1.8e-05	0.00186147
LINC-PML-1	7.31	43.34	1.78912	0.740883	2.41485	0.0157416	0.164906	2.65935	3.86343	0.00939666	0.191971
TWIST1-AS-2	454.69	1600.44	1.7915	0.279522	6.40914	1.46e-10	2.7e-08	1.86908	9.11997	5.43e-06	0.000811064
LINC-FP325317.1-15	12.0833	48.39	1.79909	0.544693	3.30295	0.000956734	0.0206906	2.0896	4.09984	0.00633305	0.151233
SUGCT-AS-1	261.53	901.927	1.80164	0.196842	9.15272	5.55e-20	2.38e-17	1.84666	8.303	2.57e-06	0.000445123
TBC1D16-AS-1	0	25.1067	1.80423	0.777305	2.32114	0.0202796	0.196223	7.6767	2.97256	0.00123891	0.0446755
LINC-HEATR6-2	498.797	2004.13	1.83316	0.507551	3.61178	0.000304104	0.00856694	2.08456	9.40425	0.000298269	0.016026
LINC-P4HB-1	0	26.2733	1.83524	0.778691	2.35683	0.0184317	0.183973	7.75257	3.03877	0.00106049	0.0399652
LINC-HEG1-1	0	7.83333	1.84763	0.785322	2.3527	0.0186375	0.185164	5.87123	1.57512	0.0125072	0.219075
LINC-CDK20-2	56.3233	230.343	1.85826	0.502652	3.69691	0.000218238	0.00658096	2.11412	6.29537	0.000237494	0.0136881
RASL11B-AS-1	12.0833	50.5367	1.8901	0.537247	3.51813	0.000434605	0.0111436	2.17956	4.14253	0.00359227	0.101054
LINC-PLGLB2-1	0	28.9133	1.89434	0.781136	2.42511	0.0153036	0.161404	7.89269	3.16225	0.000671601	0.0292726
LINC-S100A16-1	3.77333	22.1067	1.89468	0.723923	2.61724	0.00886451	0.110023	2.694	2.96634	0.0207003	0.291089
LINC-OBFC1-1	7.41333	33.7767	1.9156	0.586117	3.2683	0.00108197	0.0228226	2.28768	3.57979	0.0105649	0.197568
LINC-APLN-1	25.6733	178.923	1.92606	0.738814	2.60697	0.00913485	0.112725	2.84743	5.82806	0.00201198	0.0659167
LINC-LCMT1-2	19.7733	87.9667	1.93866	0.528185	3.67041	0.000242161	0.00705396	2.22937	4.90887	0.00120465	0.0437336
LINC-CTXN3-2	0	9.35667	1.94698	0.787998	2.4708	0.0134812	0.148017	6.18315	1.78583	0.00991264	0.194752
FKBPL-AS-1	9.76333	64.8133	1.94816	0.735554	2.64856	0.00808352	0.102664	2.84817	4.39648	0.00352879	0.0997904
LINC-IRX4-9	0.793333	12.1933	1.96389	0.793997	2.47342	0.0133827	0.147602	3.92754	2.14164	0.0210891	0.293553
LINC-AUH-7	3.50333	24.6433	1.96771	0.738688	2.66378	0.00772672	0.0998837	2.89069	3.09784	0.0154406	0.246911
LINC-LMO4-5	0.263333	7.40667	1.97972	0.790476	2.50447	0.0122636	0.138923	5.86378	1.57096	0.010395	0.197358
HERC1-AS-1	0	7.30333	1.98788	0.790734	2.51396	0.0119383	0.135957	5.86345	1.57077	0.0101662	0.196044
LINC-SLC44A3-1	2.79	34.8867	2.00018	0.788229	2.53757	0.0111626	0.131314	3.6722	3.47798	0.00448102	0.118604
RORB-AS-1	0.913333	14.0533	2.00911	0.795087	2.52691	0.0115071	0.133127	4.16097	2.30571	0.0162755	0.25274
IDH1-AS-1	35.2833	156.907	2.02528	0.448349	4.51719	6.27e-06	0.000327235	2.23673	5.72073	8.67e-05	0.00637808
LINC-SERPINB9-2	7.65333	45.33	2.0621	0.662956	3.11047	0.00186792	0.0353913	2.67558	3.93147	0.00319936	0.0960344
SNAP25-AS-1	1.86	15.7467	2.08349	0.77554	2.6865	0.0072206	0.0972283	3.49671	2.48713	0.0187816	0.274221
FLVCR2-AS-1	6.94667	39.6933	2.08971	0.644188	3.24394	0.00117887	0.0243976	2.64834	3.74594	0.00390072	0.106413
LINC-TFAP2B-2	79.6633	348.81	2.11728	0.274146	7.72318	1.13e-14	3.47e-12	2.20026	6.86881	9.92e-07	0.000213191
LINC-ZNF616-3	82.9067	365.11	2.13317	0.254246	8.39017	4.85e-17	1.73e-14	2.20507	6.93241	8.16e-07	0.000190552
LINC-CDH11-5	0	8.99	2.14303	0.793759	2.69985	0.00693713	0.0949035	6.11308	1.73842	0.00696719	0.161037
LINC-THBS1-9	0.44	10.4	2.1517	0.794661	2.7077	0.0067751	0.0932829	4.48541	1.91866	0.0137696	0.2312
IGFBP7-AS-1	1587.44	7104.51	2.16699	0.210384	10.3002	7.03e-25	4.54e-22	2.22096	11.202	7.37e-09	3.38e-06
LINC-DIO3-1	30.6633	200.427	2.17476	0.664127	3.27462	0.00105804	0.0224283	2.83074	5.97829	0.000372263	0.0186931
RTN4RL2-AS-1	0	9.25667	2.18761	0.794397	2.7538	0.0058907	0.0846443	6.16994	1.77788	0.00627111	0.150423
LINC-AKAP13-2	23.31	118.8	2.21073	0.426157	5.18759	2.13e-07	1.79e-05	2.40574	5.30031	5.16e-05	0.00421272
LRP11-AS-1	0	49.94	2.2266	0.79074	2.81585	0.0048649	0.073093	8.66975	3.86948	5.21e-05	0.00421272
DTNA-AS-1	3.07333	23.6833	2.23838	0.709805	3.15351	0.00161321	0.0315424	3.1045	3.00566	0.00770852	0.173297
MASP1-AS-1	54.5333	298.073	2.24025	0.503173	4.45224	8.5e-06	0.000438416	2.54048	6.58339	1.31e-05	0.00140883
LINC-MREG-5	2.70667	19.6433	2.24363	0.7271	3.08572	0.00203058	0.0378042	3.21968	2.75264	0.0102354	0.196044
CECR5-AS-1	4.56667	59.5633	2.27334	0.772671	2.94218	0.00325913	0.0543019	3.80338	4.19203	0.00137049	0.0476008
TRIL-AS-1	0	9.83333	2.2821	0.795396	2.86914	0.00411596	0.063857	6.26759	1.84759	0.00571431	0.140196
LINC-MFI2-3	0	9.98333	2.30234	0.795509	2.89417	0.0038016	0.0598473	6.31491	1.88177	0.00523231	0.132609
LINC-BCOR-11	0	56.4667	2.3055	0.792171	2.91036	0.00361014	0.0576815	8.85833	4.04578	2.8e-05	0.0027309
RNF144A-AS-1	12.3133	69.16	2.30553	0.502948	4.58404	4.56e-06	0.000247475	2.6049	4.5112	0.000242359	0.0136881
SULF2-AS-2	2.92333	25.68	2.31396	0.736241	3.14294	0.00167259	0.0324073	3.40643	3.07907	0.00499202	0.127724
LINC-KCNMB2-10	13.72	126.413	2.34608	0.709296	3.30761	0.000940949	0.0204525	3.26535	5.27479	0.00019281	0.0120462
LINC-PIWIL3-3	2.48667	42.74	2.39663	0.778251	3.07951	0.00207343	0.0384347	4.16044	3.72866	0.000590617	0.0264449
LINC-RGS3-3	2.56333	26.32	2.49289	0.732696	3.40235	0.000668098	0.0154638	3.6597	3.10686	0.00256733	0.0806681
LINC-PCDH18-7	7.32	77.9767	2.52534	0.710837	3.55263	0.000381397	0.0102071	3.53954	4.58824	0.000152798	0.0101356
LINC-EBF1-1	11.73	80.9033	2.54725	0.471448	5.40304	6.55e-08	6.68e-06	2.82766	4.6998	4.61e-05	0.00399539
LINC-RGS3-4	3.38333	41.25	2.55404	0.736076	3.46981	0.000520828	0.0128171	3.77319	3.70097	0.000718763	0.0306501
LINC-COL6A1-2	1.55667	21.1233	2.5753	0.745039	3.4566	0.000547043	0.0131598	3.90943	2.82112	0.00339488	0.0976554
LINC-CH507-396I9.6-13	1545.6	9519.59	2.59727	0.233391	11.1284	9.12e-29	1.95e-25	2.67339	11.5524	1.48e-11	1.63e-08
LINC-CH507-396I9.6-3	1791.07	11145.8	2.60339	0.248414	10.4801	1.07e-25	9.14e-23	2.68829	11.7789	1.79e-11	1.63e-08
LINC-CH507-396I9.6-6	1791.07	11145.8	2.60339	0.248414	10.4801	1.07e-25	9.14e-23	2.68829	11.7789	1.82e-11	1.63e-08
LINC-CH507-396I9.6-7	1791.07	11145.8	2.60339	0.248414	10.4801	1.07e-25	9.14e-23	2.68829	11.7789	2.2e-11	1.69e-08
FHDC1-AS-1	1.73667	21.24	2.61145	0.737884	3.53911	0.000401476	0.0106778	3.89568	2.81652	0.00325358	0.0971193
LINC-ZNF32-9	3.53667	50.13	2.63076	0.739289	3.5585	0.000372985	0.0101205	3.93018	3.94247	0.000243684	0.0136881
LINC-EMID1-1	12.74	96.3433	2.69042	0.475263	5.6609	1.51e-08	1.74e-06	2.99613	4.93239	1e-05	0.00116853
LINC-PLGLB2-8	13.81	110.977	2.6993	0.510737	5.28511	1.26e-07	1.14e-05	3.06145	5.12186	6.89e-06	0.000942905
LINC-TBL1XR1-7	8.74333	108.813	2.71925	0.704572	3.85943	0.000113651	0.00392463	3.7665	5.02388	3.19e-05	0.00295758
LINC-KCNMB2-7	1.54333	20.2933	2.74353	0.770854	3.55908	0.000372151	0.0101205	4.69693	2.72612	0.00187123	0.0624478
LINC-ZBED5-1	3.33667	47.4	2.75238	0.725902	3.79167	0.00014964	0.00489129	3.99123	3.86605	0.000226767	0.013538
LINC-GBE1-6	7.92333	97.44	2.75288	0.688542	3.99813	6.38e-05	0.00239806	3.70463	4.87871	2.86e-05	0.00274682
DOCK6-AS-1	0	15.0833	2.78244	0.793613	3.50603	0.000454836	0.0114565	6.88303	2.31192	0.00126747	0.0454009
HTR1B-AS-1	0	14.2267	2.78605	0.793268	3.51212	0.000444548	0.0112636	6.8114	2.25567	0.00136546	0.0476008
LINC-ADAMTS2-2	0	16.9567	2.79167	0.794206	3.51504	0.000439686	0.0112068	7.11458	2.49742	0.000805025	0.0325218
TMEM187-AS-1	0	16.8467	2.80781	0.793809	3.53714	0.000404488	0.0106915	7.0605	2.45511	0.000862862	0.0345982
NANOS1-AS-1	2.33667	63.3333	3.04023	0.747646	4.0664	4.77e-05	0.00189297	4.72172	4.22988	9.04e-06	0.00108468
LINC-TCTN3-2	2.12	29.6733	3.05079	0.720104	4.2366	2.27e-05	0.00103372	4.40214	3.23189	0.000296774	0.016026
LINC-RAD23B-5	0	18.13	3.09655	0.787826	3.9305	8.48e-05	0.00305021	7.19079	2.56065	0.000371499	0.0186931
LINC-REM1-1	0	19.17	3.30293	0.780825	4.23006	2.34e-05	0.0010421	7.23255	2.59594	0.000210778	0.0127248
MRPL34-AS-1	0	29.11	3.37276	0.784497	4.29927	1.71e-05	0.000806358	7.86582	3.13988	3.16e-05	0.00295758
LINC-PAX8-2	0	33.98	3.54249	0.780634	4.53796	5.68e-06	0.000300268	8.08578	3.33575	1.06e-05	0.00121154
ZNF219-AS-1	13.9733	202.127	3.62954	0.440969	8.23083	1.86e-16	6.12e-14	3.9734	5.90404	3.67e-11	2.46e-08
LINC-ZHX2-7	12.44	301.527	3.70164	0.641334	5.77178	7.84e-09	1.08e-06	4.7135	6.43361	4.16e-10	2.48e-07
LINC-PML-2	0	30.2267	3.76636	0.769524	4.89441	9.86e-07	7.16e-05	7.93859	3.20341	7.02e-06	0.000942905
LINC-KLF6-18	0.853333	39.5267	3.83402	0.713526	5.37334	7.73e-08	7.52e-06	5.67187	3.57135	4.95e-06	0.000760626
FMO1-AS-1	0	49.7333	3.83986	0.775404	4.95207	7.34e-07	5.52e-05	8.66443	3.86454	5.79e-07	0.000141458
LINC-DCHS2-1	0	64.34	3.89263	0.776643	5.01212	5.38e-07	4.12e-05	9.02076	4.19908	1.63e-07	5.1e-05
LINC-COL3A1-1	0	40.4067	4.00782	0.764318	5.24366	1.57e-07	1.35e-05	8.35705	3.58138	9.13e-07	0.000204296
LINC-ZNF32-8	0	31.5733	4.10575	0.751714	5.46184	4.71e-08	4.92e-06	8.00349	3.26174	2.16e-06	0.000387159
FBXO3-AS-1	0	30.8833	4.11805	0.750133	5.48976	4.02e-08	4.31e-06	7.97346	3.23492	2.06e-06	0.000382519
NTN1-AS-1	99.0567	1894.65	4.15276	0.30625	13.56	6.91e-42	2.96e-38	4.33736	9.08877	5.67e-20	3.05e-16
LINC-SETD1A-1	0	34.84	4.16297	0.751092	5.54256	2.98e-08	3.36e-06	8.13081	3.37571	1.07e-06	0.00022014
LINC-SIX2-5	0	42.65	4.27434	0.751389	5.68858	1.28e-08	1.57e-06	8.44109	3.65838	1.71e-07	5.1e-05
LINC-INTU-2	0	49.76	4.40269	0.748566	5.8815	4.07e-09	5.8e-07	8.65892	3.85981	4.04e-08	1.36e-05
LINC-NFATC2-2	0	44.9467	4.63122	0.729202	6.35107	2.14e-10	3.66e-08	8.50498	3.71726	2.04e-08	7.82e-06
LINC-NFAM1-4	4.81333	158.97	4.72144	0.458612	10.2951	7.42e-25	4.54e-22	5.21749	5.50882	1.64e-14	2.94e-11
LINC-COL12A1-3	0	49.77	4.73107	0.726735	6.51003	7.51e-11	1.46e-08	8.66271	3.86329	7.38e-09	3.38e-06
ABCA1-AS-1	0	46.3833	4.73776	0.722695	6.55569	5.54e-11	1.13e-08	8.5557	3.76413	9.6e-09	3.97e-06
