# Supplementary material for: Expression and regulation of long noncoding RNAs during the osteogenic differentiation of periodontal ligament stem cells in the inflammatory microenvironment
Source: Sci Rep. 2017 Oct 25;7:13991. doi: 10.1038/s41598-017-14451-4 (PMC5656573; doi:10.1038/s41598-017-14451-4)
Supplement: Supplementary file 4 — Supplementary Table 3 [file 41598_2017_14451_MOESM4_ESM.xlsx]

## Sheet: Supplementary Table 3
	mean expression		Deseq2					EdgeR
	dPDLSCs	TNF-α-dPDLSCs	log2FoldChange	lfcSE	stat	pvalue	padj	logFC	logCPM	PValue	FDR
LINC-TBL3-1	82.44	0	-4.84719	0.513503	-9.43945	3.75e-21	1.73e-18	-9.43242	4.5244	6.63e-15	3.62e-11
FAM102A-AS-1	72.4633	0	-4.65159	0.520241	-8.94121	3.85e-19	1.1e-16	-9.25093	4.35086	1.7e-13	4.63e-10
TET1-AS-1	36.8567	0	-3.30754	0.562913	-5.87576	4.21e-09	2.33e-07	-8.2696	3.43358	1.93e-07	4.38e-05
SPINK9-AS-1	28.2167	0.91	-2.70168	0.563766	-4.79219	1.65e-06	5.35e-05	-5.29251	3.11904	6.24e-05	0.00460641
LINC-BOD1L1-6	31.99	1.66667	-2.56709	0.565048	-4.54313	5.54e-06	0.000159015	-4.95969	3.28291	5.92e-05	0.00442652
FMO1-AS-1	49.7333	0	-2.53748	0.5723	-4.43383	9.26e-06	0.000244726	-8.71093	3.84061	3.18e-07	5.81e-05
LINC-PAX8-2	33.98	0	-2.40274	0.571946	-4.20099	2.66e-05	0.00066009	-8.13484	3.31173	5.23e-06	0.000634905
LINC-KCTD3-1	19.0333	0	-2.33391	0.572247	-4.07851	4.53e-05	0.00104193	-7.28129	2.5665	0.000158279	0.00970837
NF1-AS-1	19.58	0	-2.31837	0.572066	-4.05264	5.06e-05	0.00113594	-7.36723	2.63811	0.0001304	0.00818221
HDAC4-AS-1	17.27	0	-2.27482	0.571974	-3.97714	6.98e-05	0.00147648	-7.17274	2.47625	0.000264869	0.0135115
LINC-KLF6-27	58.76	8.82	-2.259	0.480741	-4.69899	2.61e-06	7.87e-05	-2.9363	4.22964	0.00010898	0.00702938
LINC-TRIM43-8	18.9467	0	-2.22153	0.57128	-3.88869	0.000100787	0.00197361	-7.2918	2.57454	0.000184507	0.0105339
LINC-RAD23B-5	18.13	0	-2.19587	0.571063	-3.84524	0.000120435	0.0022858	-7.23829	2.52984	0.000232071	0.0120655
SH3GL1-AS-1	14.63	0	-2.15735	0.571204	-3.77685	0.000158827	0.00288146	-6.89921	2.25379	0.000589642	0.0251473
LINC-KLF10-2	16.36	0	-2.1328	0.57055	-3.73815	0.00018538	0.00328274	-7.05602	2.38048	0.000472451	0.0211403
ARHGAP22-AS-1	140.107	27.6767	-2.10676	0.431374	-4.88384	1.04e-06	3.58e-05	-2.53009	5.50407	3.92e-06	0.000506216
LINC-FN1-6	48.8367	7.41667	-2.10511	0.51199	-4.11162	3.93e-05	0.000908813	-2.92863	3.98818	0.00038101	0.0182711
RELA-AS-1	140.98	22.5533	-2.08329	0.502263	-4.1478	3.36e-05	0.000806723	-2.81989	5.47207	1.28e-05	0.00126875
LINC-TLE4-7	336.623	85.9733	-2.05683	0.22393	-9.18515	4.11e-20	1.38e-17	-2.13202	6.81357	1.33e-09	7.25e-07
LINC-ZNF703-8	109.987	20.7533	-1.99726	0.480787	-4.15414	3.27e-05	0.00078983	-2.57783	5.1501	6.35e-05	0.00462161
HTR1B-AS-1	14.2267	0	-1.96659	0.56773	-3.46394	0.000532315	0.0081074	-6.86096	2.22372	0.000817803	0.0323506
LINC-ERICH2-1	41.4767	7.32667	-1.94951	0.509768	-3.8243	0.000131142	0.0024513	-2.685	3.78075	0.00160172	0.0498356
NES-AS-1	791.76	221.67	-1.93611	0.204739	-9.45651	3.18e-21	1.73e-18	-1.99384	8.07057	4.39e-11	4.79e-08
DOCK6-AS-1	15.0833	0	-1.93346	0.566644	-3.41213	0.000644569	0.00928229	-6.93218	2.28019	0.000826589	0.0324629
SMIM12-AS-1	27.7133	5	-1.91174	0.511931	-3.73438	0.000188177	0.00331639	-2.64855	3.23367	0.00480309	0.106154
PNMAL1-AS-1	43.8333	9.69667	-1.86082	0.468263	-3.97388	7.07e-05	0.00148692	-2.35356	3.90275	0.00212544	0.0604132
FAM84A-AS-1	93.7267	18.7733	-1.86072	0.493169	-3.773	0.000161297	0.00291201	-2.46739	4.94029	0.000219524	0.0117488
LINC-DUSP5-5	24.3633	0	-1.84682	0.561958	-3.2864	0.00101475	0.0132239	-7.68854	2.91351	0.000117431	0.00745415
LINC-PTTG1-3	25.84	4.31333	-1.84058	0.540182	-3.40734	0.000656005	0.00933797	-2.78393	3.14037	0.00621548	0.122936
LINC-ANTXRL-1	17.1	0.96	-1.8241	0.571402	-3.19232	0.00141133	0.0173532	-4.53939	2.4972	0.00353605	0.0854968
LINC-APCDD1L-1	21.3867	2.41	-1.80845	0.569479	-3.17563	0.00149514	0.0183229	-3.4588	2.83419	0.00604969	0.121563
SAPCD2-AS-2	393.13	122.56	-1.75905	0.245751	-7.15786	8.19e-13	7.05e-11	-1.83898	7.0942	3.04e-07	5.81e-05
LINC-PIGM-1	41.83	10.54	-1.74532	0.446944	-3.90501	9.42e-05	0.00188509	-2.13732	3.87412	0.00431876	0.097422
TUBA1B-AS-1	25963.5	8522.29	-1.73483	0.16521	-10.5007	8.57e-26	1.06e-22	-1.76378	13.1506	2.32e-11	3.52e-08
LINC-HEATR6-2	2004.13	657.997	-1.70815	0.208993	-8.17324	3e-16	4.85e-14	-1.76135	9.45546	3.2e-09	1.56e-06
NEURL1B-AS-1	55.2067	16.3833	-1.70672	0.384134	-4.44303	8.87e-06	0.000236176	-1.94842	4.28871	0.00215275	0.0605766
LINC-UGT8-8	271.85	81.4667	-1.68293	0.364742	-4.61404	3.95e-06	0.000116001	-1.89217	6.5509	1.27e-05	0.00126875
SUGCT-AS-1	901.927	290.557	-1.68021	0.277829	-6.04765	1.47e-09	8.63e-08	-1.78863	8.29967	1.11e-07	3.03e-05
TUBA1C-AS-1	4166.51	1428.86	-1.66815	0.176471	-9.45286	3.3e-21	1.73e-18	-1.70094	10.5255	4.15e-10	3.24e-07
TK1-AS-1	918.043	311.123	-1.6583	0.218266	-7.59759	3.02e-14	3.85e-12	-1.71663	8.34203	9.41e-09	3.67e-06
CNNM3-AS-1	40.62	11.2433	-1.65685	0.457785	-3.61927	0.000295433	0.00490314	-2.06048	3.85241	0.00685064	0.131194
SGOL1-AS-1	51.2533	14.22	-1.65146	0.451629	-3.65667	0.000255513	0.00431806	-2.0351	4.16609	0.00440014	0.0988492
FGF1-AS-1	57.8	12.3467	-1.62918	0.537123	-3.03316	0.00242003	0.0272235	-2.43072	4.2638	0.00295403	0.0763528
LINC-LINC01620-1	855.14	271.703	-1.62367	0.35318	-4.59729	4.28e-06	0.000124734	-1.8097	8.22216	4.67e-06	0.000579163
LINC-MFI2-3	9.98333	0	-1.57043	0.554129	-2.83404	0.00459633	NA	-6.36413	1.84558	0.00403169	0.0924747
LSG1-AS-1	60.26	16.4733	-1.56075	0.493102	-3.16516	0.00154996	0.0189321	-2.05859	4.39855	0.00384927	0.0897999
BIRC5-AS-1	1154.29	431.4	-1.55239	0.16714	-9.28795	1.57e-20	6.47e-18	-1.57896	8.70491	1.59e-08	5.11e-06
LINC-THBS1-9	10.4	1.01	-1.54906	0.570247	-2.71647	0.00659812	NA	-3.76935	1.9134	0.0183932	0.232427
CDCA3-AS-1	65.24	20.5233	-1.52981	0.43543	-3.51334	0.000442511	0.00699887	-1.84693	4.5491	0.00357777	0.0855484
MTX1-AS-1	49.86	13.3633	-1.52233	0.51164	-2.97539	0.00292621	0.0317592	-2.08877	4.13959	0.00724645	0.13594
SAPCD2-AS-1	174.467	57.47	-1.52205	0.389522	-3.90749	9.33e-05	0.00188509	-1.7529	5.94811	0.0002118	0.0114477
LINC-COL1A2-1	138.1	46.24	-1.51177	0.38655	-3.91094	9.19e-05	0.00186959	-1.73735	5.61756	0.000382715	0.0182711
ZFHX4-AS-2	26.4633	6.00333	-1.50551	0.54707	-2.75195	0.00592424	0.0565093	-2.33313	3.23587	0.0179377	0.232398
LINC-CXorf36-7	126.217	40.64	-1.5042	0.427114	-3.52179	0.000428647	0.00680868	-1.80017	5.48168	0.000760121	0.030511
PPP1R14B-AS-1	2405.28	900.093	-1.50024	0.257196	-5.83308	5.44e-09	2.88e-07	-1.57476	9.76671	6.75e-07	0.000115167
LINC-FAM153B-3	13.9067	1.71667	-1.49633	0.571942	-2.61622	0.00889088	0.0772421	-3.34895	2.30068	0.0230145	0.260116
LINC-PTS-2	130.28	46.9633	-1.4935	0.342097	-4.36573	1.27e-05	0.00032564	-1.64502	5.56485	0.00040414	0.019019
LINC-RASSF7-1	62.7567	20.3067	-1.49289	0.433392	-3.44467	0.000571749	0.008397	-1.79245	4.50569	0.00491184	0.106455
RNF217-AS-1	137.163	24.2267	-1.49221	0.565574	-2.6384	0.00832971	0.0735941	-2.64349	5.44276	0.00261632	0.0710572
KCNMA1-AS-1	25.06	6.26667	-1.48378	0.541284	-2.74123	0.00612097	0.0580656	-2.23829	3.16357	0.0241043	0.26745
SERTAD4-AS-1	284.357	82.71	-1.48095	0.485959	-3.04748	0.00230773	0.0261189	-1.94023	6.61283	0.000586436	0.0251473
RFK-AS-1	12294.5	4927.95	-1.4621	0.137	-10.6722	1.37e-26	2.54e-23	-1.47584	12.1417	8.5e-09	3.57e-06
RCC2-AS-1	152.857	45.8433	-1.46017	0.487472	-2.99539	0.00274091	0.0300122	-1.90582	5.74035	0.00117296	0.0417959
TYMS-AS-1	83.1833	27.7133	-1.45757	0.42458	-3.43296	0.000597027	0.0086992	-1.74144	4.90431	0.00271085	0.0728453
LINC-MCFD2-2	32.8467	9.54667	-1.43752	0.517871	-2.77583	0.00550604	0.0530673	-2.00705	3.58546	0.0207049	0.249511
CSPG4-AS-1	184.16	63.2133	-1.42876	0.422612	-3.38078	0.000722816	0.0100809	-1.70231	6.04285	0.000482518	0.0214152
KCNMA1-AS-2	93.29	29.59	-1.42132	0.480392	-2.95866	0.0030898	0.0332423	-1.8328	5.05273	0.0032065	0.0802948
KIF18B-AS-1	83.1567	31.93	-1.41935	0.315187	-4.50319	6.69e-06	0.000187684	-1.53625	4.95423	0.00285121	0.0749897
LINC-HCCS-1	26.05	7.63	-1.40645	0.525613	-2.67583	0.00745452	0.0677566	-2.00715	3.26559	0.0305091	0.303276
GDF7-AS-1	44.73	11.9267	-1.40334	0.535516	-2.62054	0.00877909	0.0764533	-2.06969	3.98756	0.0124701	0.188571
THBS1-AS-2	475.703	191.43	-1.38368	0.29136	-4.74905	2.04e-06	6.41e-05	-1.47418	7.45972	3.51e-05	0.00299035
TGFB1I1-AS-1	21.0133	6.18	-1.38111	0.528906	-2.61126	0.00902087	0.078188	-1.99196	2.99225	0.0440896	0.369118
LINC-RBPMS-1	1139.19	484.317	-1.36573	0.182648	-7.47741	7.58e-14	8.5e-12	-1.39153	8.73491	1.27e-06	0.000203843
LINC-EIF5-2	25.7	5.75667	-1.36175	0.567626	-2.39903	0.0164384	0.122906	-2.45411	3.16956	0.0257437	0.2761
LINC-TOPAZ1-2	34.6567	11.57	-1.36041	0.480489	-2.8313	0.00463594	0.0454236	-1.7487	3.70299	0.0287278	0.295106
NTN1-AS-1	1894.65	800.583	-1.35999	0.20575	-6.60988	3.85e-11	2.59e-09	-1.39782	9.46642	1.94e-06	0.00027848
SNF8-AS-1	37.9933	10.5433	-1.34854	0.5419	-2.48853	0.0128271	0.101949	-2.04672	3.75981	0.0198615	0.242559
LINC-ITLN1-1	740.443	316.58	-1.34826	0.187136	-7.20471	5.82e-13	5.47e-11	-1.38002	8.11585	2.35e-06	0.000320549
LINC-CIDEA-6	296	106.177	-1.34803	0.4406	-3.05954	0.00221675	0.0253215	-1.63965	6.73731	0.00101335	0.0377358
NAV2-AS-2	57.3333	20.83	-1.34283	0.428558	-3.13336	0.00172816	0.0204997	-1.60855	4.41559	0.0130037	0.19502
MGLL-AS-1	987.357	428.637	-1.33282	0.179419	-7.42856	1.1e-13	1.2e-11	-1.35911	8.53833	1.32e-06	0.000206427
LINC-CDK20-2	230.343	94.3033	-1.33077	0.326707	-4.07328	4.64e-05	0.00105901	-1.44883	6.42677	0.000253801	0.0130708
FAM24B-AS-1	21.4367	1.54333	-1.32979	0.557149	-2.38678	0.0169966	0.125558	-4.00977	2.80684	0.00828392	0.147784
CCBE1-AS-1	309.187	131.887	-1.32414	0.263844	-5.01865	5.2e-07	1.91e-05	-1.392	6.86327	0.000102907	0.00676829
LINC-KCTD7-1	1529.94	673.333	-1.32338	0.151424	-8.73954	2.34e-18	6.19e-16	-1.33935	9.17414	7.2e-07	0.000119059
PYCR1-AS-1	684.717	297.3	-1.31879	0.200619	-6.57359	4.91e-11	3.25e-09	-1.35661	8.00916	7.93e-06	0.000902115
LINC-COL12A1-3	49.77	18.6333	-1.31728	0.44674	-2.94865	0.00319166	0.0342386	-1.60486	4.22586	0.0183806	0.232427
LINC-THBS1-4	60.3533	20.5867	-1.31174	0.489583	-2.67929	0.00737779	0.0674202	-1.72344	4.461	0.0138119	0.201064
LINC-PRKCQ-9	12.1767	0.856667	-1.29639	0.555691	-2.33294	0.0196513	0.140404	-3.98584	2.06885	0.021355	0.252233
ENTPD3-AS-1	120.517	50.99	-1.29006	0.323324	-3.99	6.61e-05	0.00142623	-1.4045	5.51313	0.00213588	0.0604132
C12orf10-AS-1	149.243	59.7567	-1.28854	0.396179	-3.25242	0.00114426	0.0145529	-1.48346	5.79433	0.00204146	0.059034
NAP1L4-AS-1	172.983	71.9233	-1.2885	0.335951	-3.83538	0.000125372	0.00236735	-1.42085	6.0177	0.000789661	0.0314654
LINC-TRIB2-8	8.56333	0	-1.2833	0.53518	-2.39789	0.0164898	NA	-6.09277	1.65334	0.00896553	0.154226
NAV2-AS-1	36.3567	10.03	-1.27976	0.552789	-2.3151	0.0206076	0.144997	-2.03765	3.71032	0.0256268	0.2761
LRRK1-AS-1	142.3	60.56	-1.27123	0.329836	-3.85414	0.000116139	0.00221562	-1.38971	5.75642	0.00139209	0.04691
RAB27B-AS-1	66.6567	26.7367	-1.27061	0.420089	-3.02463	0.00248936	0.0277504	-1.49993	4.65825	0.012848	0.193215
SYNE3-AS-1	133.213	51.7767	-1.26843	0.438221	-2.8945	0.00379769	0.0393704	-1.5332	5.62687	0.00330081	0.0819051
CCDC110-AS-1	65.4667	5.61667	-1.25652	0.557013	-2.25582	0.0240821	0.161779	-3.71648	4.29654	0.00151659	0.0488883
NUBP2-AS-1	131.283	25.8967	-1.25514	0.572291	-2.19318	0.0282947	0.181803	-2.51688	5.41234	0.00491423	0.106455
LINC-MSN-2	37.8633	13.82	-1.25188	0.486358	-2.57399	0.0100533	0.0855342	-1.63146	3.84049	0.0367338	0.333868
PLIN3-AS-1	202.69	91.3767	-1.24961	0.260239	-4.80179	1.57e-06	5.16e-05	-1.31261	6.27793	0.000457856	0.0206565
LINC-APLN-1	178.923	67.45	-1.24681	0.466575	-2.67226	0.0075343	0.0681772	-1.5662	6.03798	0.00360567	0.0855797
POLE3-AS-1	499.007	225.607	-1.24404	0.249231	-4.9915	5.99e-07	2.17e-05	-1.30108	7.57503	8.48e-05	0.00578646
EHD4-AS-1	100.913	42.1833	-1.24251	0.40271	-3.08537	0.00203298	0.0236362	-1.43978	5.25439	0.0070503	0.133637
SLC6A9-AS-1	107.743	47.5867	-1.23706	0.312736	-3.9556	7.63e-05	0.00157965	-1.3349	5.37305	0.00529285	0.110326
ZNF14-AS-1	40.2167	16.46	-1.2338	0.425881	-2.89705	0.00376694	0.0391614	-1.46683	3.96931	0.0355445	0.331107
PNPO-AS-1	88.2333	28.5033	-1.23009	0.529953	-2.32113	0.0202799	0.143747	-1.78941	4.96648	0.0131504	0.196476
GTF2F2-AS-1	205.47	92.4733	-1.22905	0.290165	-4.2357	2.28e-05	0.000569761	-1.31115	6.29862	0.000686071	0.0283732
DUSP6-AS-1	282.743	130.423	-1.22464	0.241173	-5.07786	3.82e-07	1.44e-05	-1.27529	6.76654	0.000230613	0.0120655
NANOS1-AS-1	63.3333	27.7367	-1.21444	0.350255	-3.46731	0.000525688	0.00810655	-1.34638	4.61703	0.0181355	0.232398
LINC-C7orf60-1	33.2467	10.02	-1.21234	0.549519	-2.20619	0.0273705	0.177716	-1.89476	3.60346	0.0400468	0.349784
LINC-IRX5-2	185.837	87.0833	-1.20233	0.236133	-5.09178	3.55e-07	1.37e-05	-1.24979	6.17236	0.000636428	0.0267251
LINC-MSRB3-2	160.22	74.6833	-1.20007	0.253164	-4.74027	2.13e-06	6.58e-05	-1.25618	5.95701	0.00154562	0.0493422
PICALM-AS-2	132.807	56.2667	-1.1968	0.408906	-2.92683	0.00342438	0.0362103	-1.39945	5.65361	0.00486399	0.106455
LINC-AKR1E2-1	8.89667	0.11	-1.19361	0.526716	-2.26614	0.023443	NA	-6.11362	1.66535	0.0101584	0.166531
LINC-SLC16A1-1	21.22	1.57667	-1.19311	0.548088	-2.17685	0.0294916	0.187219	-3.9763	2.79025	0.0115142	0.178062
LINC-TYRO3-1	1556.5	743.12	-1.18894	0.226633	-5.2461	1.55e-07	6.46e-06	-1.227	9.23445	4.36e-05	0.0034974
LINC-RFWD2-1	7.6	0	-1.1889	0.526876	-2.25652	0.0240383	NA	-5.97207	1.57093	0.0112649	0.176711
ZNF385D-AS-1	164.067	71.86	-1.18686	0.386193	-3.07324	0.00211749	0.0243379	-1.35108	5.96543	0.00374065	0.0883993
SLIT3-AS-2	242.237	103.67	-1.1789	0.411987	-2.86149	0.0042165	0.0426374	-1.38036	6.51101	0.00325353	0.0811006
LINC-CBWD7-5	64.87	29.32	-1.17579	0.363966	-3.23048	0.00123581	0.0154436	-1.31633	4.6606	0.020295	0.246749
GTF3A-AS-2	9357.13	4592.42	-1.17455	0.13079	-8.98039	2.7e-19	8.32e-17	-1.18225	11.8319	3.03e-06	0.000403558
KLF8-AS-1	7.65667	0	-1.1709	0.525217	-2.22936	0.0257901	NA	-5.92186	1.53564	0.0120771	0.186143
LINC-ZHX2-7	301.527	145.79	-1.16958	0.221412	-5.2824	1.28e-07	5.51e-06	-1.2068	6.87841	0.000449173	0.0204336
LINC-WHSC1L1-1	53.3233	23.15	-1.16922	0.410607	-2.84753	0.00440598	0.0437497	-1.36797	4.37254	0.0301767	0.30204
TUBB-AS-1	12479.8	6172.73	-1.16741	0.118609	-9.84246	7.39e-23	5.47e-20	-1.17192	12.25	1.51e-06	0.000223093
LINC-PHF8-1	49.23	4.93667	-1.16397	0.553711	-2.10212	0.0355428	0.2088	-3.52239	3.93686	0.00417553	0.0949758
LINC-PXDC1-1	205.84	83.82	-1.15838	0.460526	-2.51534	0.0118918	0.0968673	-1.44758	6.26125	0.0063351	0.1244
TMPO-AS-2	106.62	49.1633	-1.15434	0.349657	-3.30134	0.000962234	0.0127643	-1.28027	5.3773	0.00886997	0.154208
SEMA4F-AS-1	50.9933	23.1533	-1.15152	0.377429	-3.05095	0.00228117	0.0258976	-1.30171	4.32863	0.0358783	0.331107
LINC-KLF6-16	26.5767	2.17	-1.14154	0.54731	-2.08573	0.0370029	0.214822	-3.76586	3.09408	0.0108477	0.173151
KAZALD1-AS-1	77.16	36.2667	-1.14052	0.329808	-3.45813	0.000543941	0.00813453	-1.2475	4.91902	0.0159129	0.217172
LINC-TOPAZ1-1	41.4467	17.4667	-1.14008	0.458432	-2.48692	0.0128854	0.102118	-1.40937	4.01065	0.0477351	0.385387
LINC-PROP1-2	41.3467	16.1333	-1.13987	0.516014	-2.20899	0.0271752	0.176906	-1.57163	3.9872	0.0478646	0.385387
AP000350.10-AS-2	1323.43	663.903	-1.13918	0.152303	-7.47972	7.45e-14	8.5e-12	-1.15175	9.02147	1.67e-05	0.0015707
NHSL1-AS-1	382.27	187.053	-1.12859	0.25922	-4.35378	1.34e-05	0.00034154	-1.18484	7.22391	0.00072987	0.0296975
LINC-LRRC42-1	20.8533	4.25	-1.12533	0.571487	-1.96912	0.0489396	0.260364	-2.47708	2.91639	0.0422978	0.361352
LINC-SNX18-2	30.6333	2.38	-1.12173	0.545697	-2.0556	0.0398214	0.227497	-3.75942	3.2775	0.00896497	0.154226
TPM4-AS-1	673.623	341.673	-1.12137	0.15661	-7.16026	8.05e-13	7.05e-11	-1.1355	8.05334	5.51e-05	0.00417673
IMPDH2-AS-1	44.0833	0	-1.11549	0.514422	-2.16844	0.030125	0.189613	-8.53361	3.67612	8.11e-05	0.00572999
GREM1-AS-2	52.1833	0	-1.10872	0.513572	-2.15883	0.0308632	0.192169	-8.77067	3.89703	5.07e-05	0.0039976
LINC-PDP1-4	466.353	229.19	-1.10208	0.300195	-3.67122	0.000241398	0.00415542	-1.17889	7.51272	0.00119421	0.0420591
LINC-KIF18A-2	91.0433	36.0533	-1.10157	0.511287	-2.1545	0.0312012	0.192169	-1.51227	5.09824	0.0228577	0.260116
LINC-MMP17-2	6.11333	0	-1.09619	0.518533	-2.11403	0.034513	NA	-5.60638	1.33634	0.0146689	0.20908
LINC-RAB40C-1	44.08	16.1367	-1.09351	0.536062	-2.0399	0.0413602	0.232282	-1.62169	4.04492	0.0478464	0.385387
LINC-ZNF616-3	365.11	154.85	-1.09329	0.474449	-2.30433	0.0212039	0.147515	-1.40026	7.0951	0.011226	0.176607
LINC-REV3L-3	6.14	0	-1.08978	0.517774	-2.10474	0.0353141	NA	-5.60818	1.33726	0.0150418	0.210008
LINC-POM121L12-2	57.58	27.39	-1.08159	0.405056	-2.67022	0.00758008	0.0684241	-1.25302	4.51651	0.0406168	0.352508
LINC-FAM106A-3	241.71	123.233	-1.08023	0.247108	-4.37146	1.23e-05	0.000319416	-1.12978	6.58145	0.00161218	0.0498356
LINC-FOLH1-6	110.37	55.4067	-1.07747	0.291652	-3.69436	0.000220442	0.0038124	-1.15076	5.45881	0.0114667	0.177832
GAPDH-AS-1	8025.26	4209.24	-1.07539	0.136163	-7.89783	2.84e-15	3.75e-13	-1.0849	11.6396	1.99e-05	0.00175168
LINC-C16orf95-3	6.2	0	-1.07138	0.515498	-2.07834	0.0376778	NA	-5.61893	1.34269	0.0160526	0.217988
KLF2-AS-1	73.03	34.7433	-1.06935	0.39947	-2.67691	0.00743038	0.0677336	-1.23625	4.85355	0.0273413	0.288756
LINC-FAM53A-1	124.917	57.7933	-1.06511	0.421681	-2.52587	0.0115412	0.0942917	-1.26326	5.59868	0.0134601	0.197523
PRPF8-AS-1	35.9667	0	-1.06225	0.508888	-2.0874	0.0368522	0.214449	-8.24268	3.40902	0.000187511	0.0105528
LINC-SAA1-1	171.907	81.91	-1.05934	0.39218	-2.70116	0.00690975	0.0637731	-1.22232	6.06803	0.007218	0.135873
PCSK7-AS-1	360.137	189.483	-1.05665	0.210059	-5.03023	4.9e-07	1.81e-05	-1.086	7.1702	0.00101615	0.0377358
LINC-SEPT14-1	337.603	169.903	-1.05636	0.336046	-3.14351	0.00166936	0.0199945	-1.15192	7.06014	0.00379606	0.089322
LINC-AKAP13-2	118.8	50.6933	-1.05224	0.492945	-2.13461	0.0327929	0.197666	-1.39179	5.49437	0.0220512	0.253961
WSCD1-AS-1	198.113	100.47	-1.05137	0.309361	-3.39852	0.000677515	0.00957055	-1.13384	6.29797	0.00397481	0.0915562
LINC-MT1HL1-1	415.37	215.277	-1.05113	0.253817	-4.14132	3.45e-05	0.000819249	-1.10475	7.36626	0.00120605	0.0422041
GNB4-AS-1	675.577	362.053	-1.04065	0.171569	-6.06546	1.32e-09	7.85e-08	-1.05581	8.08246	0.000224301	0.011888
LINC-TRAF7-1	2720.37	1484.48	-1.02756	0.118913	-8.64133	5.56e-18	1.37e-15	-1.03091	10.0972	3.88e-05	0.00320675
LINC-FAM207A-2	150.943	75.04	-1.01487	0.392485	-2.58574	0.00971692	0.0828625	-1.16537	5.89693	0.0139293	0.201629
LINC-MACC1-1	4725.36	2588.62	-1.01187	0.151529	-6.67772	2.43e-11	1.66e-09	-1.02274	10.8966	8.19e-05	0.00572999
RASGRP3-AS-1	33.6467	0	-1.00505	0.502264	-2.00104	0.0453886	0.246539	-8.13061	3.30831	0.000323306	0.0160448
LINC-FUT8-15	8943.84	4953.23	-1.00436	0.119306	-8.41839	3.82e-17	7.85e-15	-1.00786	11.8218	5.13e-05	0.0039976
LINC-TMEM105-3	97.0533	42.4367	-1.00187	0.494596	-2.02564	0.0428018	0.23608	-1.33461	5.21781	0.0359709	0.331107
LINC-IGFBP4-3	377.87	878.9	1.00086	0.273233	3.66301	0.000249271	0.00423188	1.0676	8.30162	0.00146863	0.0478801
TRIM25-AS-1	39.0367	107.187	1.01018	0.475095	2.12626	0.0334813	0.200508	1.30288	5.22168	0.0306335	0.303276
LINC-DSEL-1	30.21	73.0767	1.01055	0.355892	2.83949	0.00451854	0.0445949	1.13608	4.73553	0.0399106	0.349154
LINC-GOLGA8G-2	29.2933	78.68	1.02229	0.470437	2.17306	0.0297754	0.188697	1.29906	4.79372	0.0378994	0.338536
LINC-DIO3-1	200.427	474.83	1.03049	0.265745	3.87772	0.000105441	0.00204313	1.0951	7.40921	0.00155596	0.0493837
METTL17-AS-1	0	6.69333	1.03568	0.513424	2.0172	0.0436743	NA	5.62388	1.37085	0.0173935	0.228247
LINC-FNDC1-2	0	43.6	1.03832	0.506424	2.0503	0.0403355	0.229238	8.37562	3.54076	0.000171494	0.0101759
RHOF-AS-1	22.7733	63.4367	1.04429	0.467088	2.23574	0.025369	0.169172	1.33189	4.48409	0.0452216	0.375174
EDIL3-AS-1	121.497	297.793	1.04529	0.30866	3.38655	0.000707766	0.00995986	1.13752	6.72611	0.00272219	0.0728453
LINC-GDNF-1	92.5733	225.787	1.0536	0.276975	3.80396	0.000142403	0.00263463	1.1295	6.32932	0.00278	0.0740295
CDK12-AS-1	0	40.4867	1.05403	0.508361	2.07339	0.0381358	0.220877	8.26043	3.43609	0.000165518	0.0100046
LINC-IKBKG-1	19.0233	59.5233	1.05578	0.520994	2.02647	0.0427164	0.23608	1.49624	4.35174	0.0435972	0.367847
BCL6-AS-1	27.6367	85.8967	1.05579	0.515104	2.04965	0.0403982	0.229238	1.49156	4.86259	0.0284286	0.294481
MYL9-AS-1	20.84	61.11	1.05938	0.490681	2.159	0.03085	0.192169	1.40565	4.40889	0.0434072	0.367379
AKAP8L-AS-1	39.55	97.7567	1.06624	0.308061	3.46113	0.000537903	0.00812563	1.16309	5.13648	0.0192732	0.2375
CDAN1-AS-1	19.5033	61.19	1.06755	0.515694	2.07012	0.0384409	0.222297	1.50461	4.38925	0.0410534	0.355731
LINC-FOSL2-3	1.55667	19.7167	1.06989	0.543951	1.96689	0.0491954	0.261222	3.57655	2.59104	0.0232923	0.261549
RASL11B-AS-1	50.5367	130.593	1.07096	0.378731	2.82777	0.0046874	0.0457733	1.22725	5.52767	0.0113322	0.177256
SMURF1-AS-1	75.0333	190.03	1.07603	0.32863	3.27428	0.00105932	0.0136605	1.18848	6.06984	0.00431874	0.097422
MAGI1-AS-1	138.523	341.507	1.07754	0.279129	3.86037	0.000113215	0.00217103	1.15294	6.91677	0.00178507	0.0529605
LINC-INTU-5	2.06667	25.28	1.08108	0.549076	1.96891	0.0489634	0.260364	3.42103	2.9356	0.0173863	0.228247
RHOF-AS-2	58.4367	151.167	1.08471	0.365701	2.9661	0.00301599	0.0325428	1.22603	5.73294	0.00806921	0.145379
LINC-BLID-2	112.697	279.083	1.08922	0.264337	4.12059	3.78e-05	0.000879623	1.1611	6.62816	0.00138081	0.04691
ANKRD42-AS-1	19.12	62.1133	1.09317	0.530471	2.06075	0.0393267	0.225656	1.58327	4.40238	0.0385097	0.340883
LINC-HRAS-1	0.473333	7.79333	1.10965	0.543006	2.04353	0.0410005	NA	3.82967	1.50143	0.0341454	0.324173
ZFHX3-AS-1	95.1833	278.073	1.12135	0.435938	2.57227	0.0101034	0.0857632	1.38058	6.55824	0.00487446	0.106455
UCK2-AS-1	1.92	18.0533	1.12599	0.558037	2.01776	0.0436159	0.239144	3.17227	2.53164	0.0306665	0.303276
AC009060.3-AS-1	23.0867	67.3467	1.12972	0.459712	2.45746	0.0139924	0.109253	1.41602	4.53551	0.029785	0.301663
LINC-CRISPLD1-1	54.5933	149.47	1.13499	0.377088	3.00989	0.00261343	0.0287866	1.29737	5.69477	0.00577742	0.118123
FOXP1-AS-3	1.48333	15.48	1.13613	0.557382	2.03833	0.041517	0.232457	3.23731	2.336	0.0334999	0.319714
TRMT44-AS-2	0	6.94	1.13712	0.525067	2.16567	0.0303365	NA	5.69313	1.41407	0.0132194	0.196476
LINC-LAT-2	1.81	20.5467	1.13821	0.557315	2.0423	0.0411215	0.231293	3.29622	2.64828	0.0215878	0.252233
NEO1-AS-1	276.257	694.653	1.14563	0.158783	7.21505	5.39e-13	5.25e-11	1.17548	7.93008	7.42e-05	0.00533234
IER5L-AS-2	0	7.67333	1.15264	0.526367	2.1898	0.0285385	NA	5.75458	1.45349	0.0124092	0.188216
LINC-SEC61B-3	0.45	9.84667	1.16003	0.542194	2.1395	0.0323948	NA	4.2203	1.76264	0.0269953	0.286707
CA5B-AS-1	49.87	136.853	1.16041	0.350378	3.31188	0.000926699	0.0123816	1.29989	5.56838	0.00529922	0.110326
LINC-JUN-1	12.5267	41.7333	1.16357	0.512148	2.27193	0.0230905	0.156803	1.61608	3.84212	0.0437911	0.368031
CROCC2-AS-1	0	8.51667	1.17147	0.527186	2.22212	0.026275	NA	5.95545	1.58293	0.0107642	0.173078
NSMCE1-AS-1	4.38667	29.92	1.17902	0.570466	2.06677	0.0387558	0.223415	2.7031	3.23024	0.0279591	0.292392
LINC-SLC33A1-1	2.16667	58.7867	1.18258	0.535427	2.20866	0.027198	0.176906	4.90403	3.98405	0.00108347	0.0399296
ADAMTS9-AS-1	24.4867	79.7267	1.1896	0.491324	2.42122	0.0154687	0.118529	1.57202	4.74084	0.0181151	0.232398
GAREM-AS-1	38.74	109.27	1.19284	0.361237	3.3021	0.000959651	0.0127643	1.34774	5.2379	0.0084843	0.149889
LINC-PCP4L1-1	0.97	12.21	1.19591	0.552146	2.16592	0.0303171	0.190176	3.7587	2.01897	0.0253682	0.274612
RBP5-AS-1	59.8067	165.29	1.19643	0.326346	3.66616	0.000246224	0.00421887	1.3239	5.83163	0.00225607	0.0628361
LINC-IGFBP4-2	286.873	754.017	1.19711	0.204455	5.85511	4.77e-09	2.59e-07	1.2429	8.02749	5.35e-05	0.00411305
LINC-ST3GAL1-9	0	7.49	1.20774	0.532035	2.27003	0.0232056	NA	5.75882	1.45577	0.0110022	0.174596
CHMP1B-AS-1	699.473	1897.44	1.21028	0.274964	4.4016	1.07e-05	0.000282047	1.29018	9.34136	0.000135753	0.0084213
DGKI-AS-1	110.57	312.96	1.21575	0.344016	3.53399	0.000409336	0.00661551	1.35182	6.73515	0.00100435	0.0377358
TSHZ2-AS-1	6.9	46.4267	1.22519	0.572274	2.14092	0.0322803	0.196173	2.61611	3.802	0.0168631	0.226181
ASMTL-AS-1	23.8867	70.3	1.22567	0.371659	3.29783	0.000974341	0.0128337	1.39754	4.60338	0.0163854	0.221406
CH17-140K24.8-AS-1	10.4367	36.09	1.22814	0.497317	2.46953	0.0135291	0.106309	1.65225	3.62283	0.0471079	0.383824
FRY-AS-2	0	79.6467	1.23099	0.525208	2.34382	0.0190875	0.138515	9.22693	4.33483	6.06e-06	0.000719423
PHLDB2-AS-1	4.85333	33.9067	1.23222	0.572214	2.15343	0.0312847	0.192169	2.65453	3.38587	0.0214888	0.252233
LINC-SAMD11-12	0.766667	8.83333	1.2361	0.564641	2.18918	0.0285838	NA	3.22334	1.66127	0.0437119	0.368031
LINC-SMIM21-3	1.39	20.0967	1.2374	0.55763	2.21904	0.0264842	0.173791	3.62702	2.63045	0.0152895	0.210771
PTGS1-AS-1	75.7467	207.52	1.24227	0.238108	5.21725	1.82e-07	7.31e-06	1.30757	6.15793	0.000430255	0.0198533
LINC-SPRY2-9	0	11.26	1.2441	0.532296	2.33723	0.0194271	NA	6.34749	1.85684	0.00687332	0.131194
LINC-PTGS2-1	23.8667	84.0933	1.26387	0.492897	2.56416	0.0103425	0.0871927	1.68	4.78485	0.0114089	0.177832
LINC-ZNF473-2	0	7.87667	1.26747	0.537236	2.35924	0.0183123	NA	5.82577	1.49855	0.00907982	0.154827
LINC-ARNT-2	36.1633	132.173	1.26876	0.5055	2.50991	0.0120763	0.0975311	1.73182	5.41224	0.00767531	0.140132
ZBED3-AS-1	56.0167	190.743	1.27424	0.464492	2.74331	0.00608242	0.0578689	1.61714	5.95713	0.00304563	0.0773305
FGF10-AS-1	0.48	9.24	1.27749	0.553706	2.30716	0.0210458	NA	4.12406	1.69695	0.0224405	0.2579
LINC-PLEKHM1-7	11.5667	40.8467	1.28837	0.489299	2.6331	0.00846086	0.0743792	1.70001	3.77796	0.0332694	0.318069
PAPLN-AS-1	1.55667	32.2167	1.2913	0.551201	2.3427	0.019145	0.138661	4.31473	3.19298	0.00345624	0.0846082
ZSWIM5-AS-1	1.1	9.94	1.29271	0.563942	2.29228	0.0218893	NA	3.47973	1.83371	0.0320756	0.309365
LINC-CFL1-1	3.12333	19.2467	1.3018	0.572277	2.27477	0.0229196	0.156216	2.62	2.67284	0.0439744	0.36875
LINC-LCMT1-4	3.58	22.4267	1.30875	0.571308	2.29079	0.0219753	0.151172	2.52631	2.86657	0.0366735	0.333868
LINC-ZNF521-3	10.1133	40.2167	1.31628	0.523408	2.51483	0.0119088	0.0968673	1.87474	3.73435	0.0280519	0.292757
LINC-FOXF1-3	127.503	363.163	1.31679	0.184993	7.11803	1.09e-12	9.21e-11	1.35859	6.94505	4.1e-05	0.00334385
HTR2A-AS-1	0	8.61	1.32493	0.541118	2.44851	0.014345	NA	6.00221	1.61533	0.00757045	0.139148
LINC-PDE10A-1	16.6	63.5867	1.32617	0.511392	2.59325	0.00950726	0.0816389	1.82968	4.37145	0.0132218	0.196476
LINC-CCDC69-1	2.23667	17.96	1.32819	0.572084	2.32167	0.0202509	0.143747	2.89642	2.53246	0.0301933	0.30204
GTF2I-AS-1	14.7433	103.08	1.3298	0.572061	2.32457	0.0200948	0.143296	2.6597	4.89897	0.00355519	0.0854968
SEMA6A-AS-1	11.5567	50.2	1.33295	0.541147	2.46319	0.0137706	0.107977	2.01485	4.00169	0.0180035	0.232398
TCF21-AS-1	31.5667	106.027	1.34375	0.419429	3.20377	0.00135642	0.0167897	1.60653	5.13221	0.00407114	0.092989
LINC-ADCY1-3	0	8.56	1.35139	0.543564	2.48617	0.0129126	NA	5.94839	1.57895	0.0073873	0.137168
LINC-COL6A1-3	36.9667	119.363	1.36035	0.37881	3.59112	0.000329265	0.00544023	1.55749	5.31531	0.00238093	0.0653142
LINC-FAM161A-2	0.896667	12.4333	1.36061	0.563037	2.41655	0.0156685	0.119319	3.80016	2.05484	0.0187023	0.234745
CRIPAK-AS-2	12.8367	44.8233	1.36519	0.443307	3.07955	0.00207311	0.0239022	1.67673	3.91902	0.0212401	0.252233
LINC-PLPP2-3	9.25667	60.3967	1.38249	0.57046	2.42346	0.0153736	0.118045	2.62107	4.15593	0.00638671	0.12475
LINC-NBPF11-10	0	10.7567	1.39273	0.544919	2.55585	0.0105927	NA	6.26671	1.79786	0.00529555	0.110326
LINC-SULF2-9	18.2567	62.9933	1.40501	0.406076	3.45997	0.000540238	0.00812772	1.6539	4.3886	0.00948945	0.158642
ANKRD10-AS-1	187.95	586.347	1.41039	0.254183	5.54873	2.88e-08	1.35e-06	1.49275	7.59607	1.49e-05	0.0014502
LINC-ST3GAL1-1	16.12	61.71	1.41497	0.467675	3.02553	0.00248195	0.0277504	1.80208	4.33498	0.00886323	0.154208
CROCC2-AS-2	0.68	13.8033	1.42895	0.564458	2.53153	0.0113565	0.0938176	3.94819	2.15595	0.0137928	0.201064
LINC-RUBCN-4	6.22667	34.7533	1.43094	0.558948	2.56005	0.0104656	0.0880303	2.40721	3.4469	0.0152607	0.210771
LINC-VPS52-2	0	9.95333	1.43911	0.548457	2.62393	0.00869223	NA	6.21288	1.76033	0.00605702	0.121563
TRPC4-AS-1	0	10.63	1.44581	0.548329	2.63675	0.00837039	NA	6.31617	1.83292	0.00451464	0.100594
LINC-ZNF697-1	0	11.0967	1.44614	0.548358	2.63722	0.00835875	NA	6.31849	1.83437	0.00454569	0.100874
LINC-FAM50B-9	4.97667	22.05	1.44863	0.529701	2.73481	0.00624167	0.0586305	2.11385	2.8865	0.0383328	0.340258
HDAC9-AS-1	38.5933	128.407	1.45402	0.308283	4.71651	2.4e-06	7.34e-05	1.5828	5.40628	0.000881901	0.0343878
LNX1-AS-2	4.2	29.8433	1.45552	0.569443	2.55605	0.0105868	0.0888272	2.71241	3.22194	0.0159679	0.217379
LINC-EMID1-1	96.3433	315.603	1.46339	0.261023	5.60637	2.07e-08	1.01e-06	1.55784	6.6918	1.74e-05	0.00160611
XPC-AS-1	6.89667	35.5133	1.46609	0.540286	2.71355	0.00665673	0.0617013	2.21834	3.49952	0.0183715	0.232427
MAP3K4-AS-1	100.237	321.69	1.47002	0.209342	7.02213	2.19e-12	1.72e-10	1.52778	6.72715	8.25e-06	0.000919571
LINC-ARHGEF28-4	2.49	41.4133	1.49741	0.567244	2.6398	0.0082954	0.0735941	3.91321	3.53111	0.00163027	0.0499979
RIMKLB-AS-1	5.83	27.7767	1.51175	0.526867	2.86932	0.00411362	0.0419408	2.18292	3.18655	0.0247334	0.270419
LINC-FAM231A-5	18.2733	67.3667	1.51292	0.39984	3.7838	0.000154452	0.00282983	1.76461	4.46202	0.00507976	0.108322
ZNF503-AS-1	218.633	731.81	1.52834	0.224076	6.82061	9.07e-12	6.71e-10	1.59489	7.88989	1.41e-06	0.000213217
TIMP3-AS-1	1169.56	3903.34	1.5349	0.181586	8.45274	2.85e-17	6.19e-15	1.58257	10.3017	1.13e-08	4.13e-06
LINC-OSBPL10-1	2.88333	19.32	1.53827	0.561349	2.74031	0.00613818	0.0580656	2.62607	2.6713	0.0220263	0.253961
GDI2-AS-1	2.93	22.3933	1.53945	0.571181	2.69521	0.00703452	0.0647631	3.00453	2.79229	0.0143767	0.205451
DLG5-AS-2	13.4467	73.1	1.55017	0.534771	2.89875	0.00374654	0.039059	2.30682	4.46425	0.00331881	0.0819791
LINC-NDNF-1	15.7667	72.5733	1.5529	0.503658	3.08324	0.00204757	0.0236814	2.11133	4.49707	0.00353355	0.0854968
LINC-KCNMB2-3	0	11.5133	1.55379	0.554833	2.80047	0.00510281	NA	6.35711	1.86283	0.0038313	0.0897643
RALGPS2-AS-1	10.76	44.8967	1.56114	0.468035	3.33553	0.000851376	0.0115419	1.98183	3.85782	0.00971822	0.16156
LINC-TRIQK-1	4.88667	60.16	1.56575	0.571677	2.73887	0.006165	0.0580656	3.59755	4.05589	0.0016563	0.0505125
FAM198B-AS-1	88.1533	319.713	1.56627	0.320866	4.88138	1.05e-06	3.58e-05	1.71719	6.67289	1.65e-05	0.0015707
U2AF2-AS-1	18.8967	94.51	1.57458	0.510441	3.08474	0.00203727	0.0236362	2.17544	4.85498	0.00161585	0.0498356
TRPM3-AS-2	64.6367	259.2	1.58181	0.41297	3.83033	0.000127973	0.00240419	1.86637	6.33982	8.78e-05	0.00591799
LINC-ABL1-1	0	15.1267	1.58322	0.55449	2.85527	0.00430005	0.0430121	6.77602	2.1775	0.00173643	0.0519214
LINC-CIPC-4	1.25667	19.9633	1.58985	0.570332	2.78758	0.00531031	0.0515839	3.9536	2.58879	0.00583243	0.118803
SCARB1-AS-1	174.193	645.45	1.59109	0.319768	4.97576	6.5e-07	2.29e-05	1.74082	7.67762	6.26e-06	0.000726869
SKIV2L2-AS-1	7.64333	40.0633	1.60265	0.527077	3.04063	0.00236085	0.0266387	2.32064	3.63815	0.00941013	0.158061
CXCL2-AS-1	23.72	93.9867	1.60751	0.396062	4.05873	4.93e-05	0.00111347	1.86628	4.90254	0.000946064	0.0361158
LINC-ZNF32-9	50.13	207.597	1.62259	0.41022	3.95542	7.64e-05	0.00157965	1.91066	6.01558	9.43e-05	0.00627982
LINC-SEC24C-2	21.4467	88.6	1.62728	0.400044	4.06775	4.75e-05	0.00107782	1.90347	4.81298	0.000945093	0.0361158
TRABD2B-AS-1	6.40667	38.9167	1.62924	0.544716	2.99098	0.00278081	0.0303592	2.51665	3.5926	0.00803486	0.145239
TMEM155-AS-1	10.67	55.22	1.69354	0.501923	3.3741	0.000740566	0.010227	2.28998	4.08901	0.00358868	0.0855484
LINC-HAPLN3-1	7.19	62.3133	1.70008	0.562668	3.02147	0.0025155	0.0279576	2.95969	4.16147	0.00116674	0.0417959
LINC-METRNL-2	133.077	503.42	1.7037	0.204139	8.34579	7.07e-17	1.38e-14	1.76767	7.31063	1.29e-07	3.19e-05
LINC-OR4F16-5	0	12.6467	1.70863	0.561595	3.04246	0.00234655	NA	6.5233	1.98504	0.00213308	0.0604132
EMID1-AS-1	1.34333	15.6633	1.72134	0.572245	3.00806	0.00262924	0.0288749	3.63537	2.33419	0.00935747	0.157662
LINC-METRNL-3	103.097	410.91	1.74547	0.260741	6.69427	2.17e-11	1.51e-09	1.84994	7.00162	4.26e-07	7.49e-05
LINC-OR2AG2-2	0	14.6033	1.83802	0.565411	3.25076	0.00115096	0.014588	6.74611	2.15401	0.00117907	0.0417959
LINC-RAB11FIP4-1	0	13.2467	1.84576	0.566242	3.25966	0.00111545	0.0142847	6.60277	2.04448	0.00143538	0.0472031
DCHS2-AS-1	5.86667	39.3333	1.88492	0.519066	3.63137	0.000281923	0.00469999	2.67638	3.56571	0.00318988	0.0802467
GK-AS-1	2.05	46.9167	1.90609	0.57249	3.32948	0.000870086	0.0117098	4.30564	3.68082	0.000177685	0.010319
LINC-TGFB2-1	101.073	456.19	1.91123	0.25759	7.41966	1.17e-13	1.24e-11	2.02339	7.11482	3.81e-08	1.16e-05
ZNF701-AS-1	4.08333	43.58	1.93304	0.560742	3.4473	0.000566226	0.00834901	3.34879	3.6384	0.00122439	0.042573
NCOR1-AS-1	0	13.8833	1.93854	0.56841	3.41047	0.00064852	0.009303	6.71131	2.12721	0.00108985	0.0399296
SORBS2-AS-1	0.513333	17.0267	1.94929	0.571986	3.40794	0.000654565	0.00933797	5.0248	2.35073	0.00210098	0.0603644
LINC-NECAP2-3	24.6633	149.883	1.9755	0.45126	4.37775	1.2e-05	0.000312531	2.45677	5.46002	1.96e-05	0.00175168
LINC-PGRMC2-1	16.1433	91.2833	1.98981	0.417508	4.76594	1.88e-06	6e-05	2.36602	4.76415	0.000109452	0.00702938
LINC-METRNL-1	71.8233	371.177	2.0075	0.339938	5.90548	3.52e-09	1.97e-07	2.22708	6.78516	8.01e-08	2.3e-05
PAPPA-AS-3	282.563	1399.73	2.04731	0.250363	8.17735	2.9e-16	4.85e-14	2.15859	8.70071	6.49e-11	5.91e-08
C12orf76-AS-1	0	24.83	2.14729	0.570301	3.76518	0.000166426	0.00297557	7.54875	2.80963	8.41e-05	0.00578646
GREB1-AS-1	8.43333	104.183	2.15	0.553817	3.88215	0.000103536	0.00201678	3.56845	4.82308	1.91e-05	0.00174212
LINC-RBM15-2	0	20.44	2.15248	0.570936	3.77008	0.000163194	0.00293194	7.26216	2.56746	0.000205097	0.0112873
LINC-INTU-2	49.76	358.903	2.19458	0.442436	4.96022	7.04e-07	2.46e-05	2.69871	6.65938	2.51e-07	5.26e-05
LINC-INTU-4	29.6333	254.42	2.28161	0.475204	4.80133	1.58e-06	5.16e-05	2.95065	6.13924	2.39e-07	5.22e-05
RNF6-AS-1	0	19.8	2.28282	0.572242	3.98925	6.63e-05	0.00142623	7.22837	2.54014	0.000174668	0.0102528
LINC-SPRY1-4	2.55667	37.4967	2.37845	0.553036	4.30071	1.7e-05	0.000431572	3.99384	3.41044	0.000185245	0.0105339
LINC-ZNF32-8	31.5733	209.777	2.39714	0.293312	8.17268	3.02e-16	4.85e-14	2.58236	5.91369	3.42e-09	1.56e-06
LINC-PPP2R3B-1	0	29.22	2.73523	0.57093	4.79082	1.66e-06	5.35e-05	7.78509	3.01361	8.43e-06	0.000920705
LINC-C17orf58-1	0	28.6867	2.78351	0.570113	4.88238	1.05e-06	3.58e-05	7.73576	2.97057	8.88e-06	0.000950343
LINC-NBPF11-8	12.06	146.88	2.99961	0.399385	7.51058	5.89e-14	7.03e-12	3.51609	5.30575	1.28e-09	7.25e-07
LINC-GGTLC3-6	0	59.2833	3.09649	0.568993	5.44205	5.27e-08	2.41e-06	8.81551	3.94714	1.3e-08	4.43e-06
LINC-SP2-1	0	54.1367	3.92209	0.542263	7.23282	4.73e-13	4.73e-11	8.66539	3.80763	1.09e-09	7.25e-07
TTC39C-AS-3	0	72.27	3.94643	0.547923	7.20252	5.91e-13	5.47e-11	9.09204	4.2069	2.58e-11	3.52e-08
