# Supplementary material for: Expression and regulation of long noncoding RNAs during the osteogenic differentiation of periodontal ligament stem cells in the inflammatory microenvironment
Source: Sci Rep. 2017 Oct 25;7:13991. doi: 10.1038/s41598-017-14451-4 (PMC5656573; doi:10.1038/s41598-017-14451-4)
Supplement: Supplementary file 5 — Supplementary Table 4 [file 41598_2017_14451_MOESM5_ESM.xlsx]

## Sheet: Supplementary Table 4
	mean expression		Deseq2						EdgeR
	uPDLSCs	dPDLSCs	baseMean	log2FoldChange	lfcSE	stat	pvalue	padj	logFC	logCPM	PValue	FDR
PTGS2	113.763	2.84	57.5786	-4.37394	0.394194	-11.0959	1.31e-28	1.44e-25	-5.54112	6.23323	1.11e-46	2.7e-43
IGFBP3	189.3	5.02	95.4129	-4.21924	0.399383	-10.5644	4.36e-26	3.67e-23	-5.30602	6.94968	2e-31	1.11e-28
LIF	93.6033	2.51333	46.4968	-4.21005	0.404438	-10.4096	2.24e-25	1.75e-22	-5.44697	5.94336	1.25e-44	2.55e-41
MMP3	171.97	3.93333	83.1986	-3.99869	0.447324	-8.93912	3.92e-19	1.23e-16	-5.59019	6.77375	3.79e-21	9.24e-19
KRTAP1-5	73.8733	2.17667	36.6635	-3.88466	0.433861	-8.95368	3.44e-19	1.13e-16	-5.35214	5.62098	2.94e-30	1.43e-27
ELN	391.34	20.22	203.424	-3.80209	0.323001	-11.7711	5.5e-32	7.52e-29	-4.31289	8.0233	2.99e-36	2.43e-33
TGFBI	1528.22	99.4267	813.144	-3.58437	0.294952	-12.1524	5.57e-34	8.7e-31	-3.97001	10.0097	1.05e-35	8.03e-33
SLC7A5	57.4633	2.66	29.4784	-3.49882	0.435344	-8.03691	9.21e-16	2.06e-13	-4.76327	5.30596	1.09e-25	4.03e-23
PENK	11282.8	800.257	6063.21	-3.48982	0.287011	-12.1592	5.13e-34	8.7e-31	-3.8431	12.9052	1.41e-34	9.04e-32
FST	414.33	31.35	217.658	-3.43958	0.266597	-12.9018	4.4e-38	9.62e-35	-3.74111	8.12258	9.88e-43	1.34e-39
CDH6	99.2233	6.01667	51.8604	-3.39317	0.37832	-8.96905	2.99e-19	1.02e-16	-4.10226	6.08459	8.38e-28	3.4e-25
TNC	218.043	17.43	115.526	-3.30136	0.297394	-11.101	1.24e-28	1.44e-25	-3.66876	7.21872	5.83e-37	5.47e-34
SPOCK1	89.5067	6.75667	47.2658	-3.21164	0.360396	-8.91141	5.04e-19	1.53e-16	-3.79142	5.95659	1.05e-30	5.31e-28
PTPRN	48.3367	3.11	25.258	-3.08362	0.433269	-7.11711	1.1e-12	1.77e-10	-4.11672	5.09905	2.03e-24	6.5e-22
NPTX1	21.0367	0.00666667	9.81678	-2.9511	0.510302	-5.78304	7.34e-09	5.35e-07	-7.34411	3.92179	6.51e-15	9.91e-13
NPC1	87.2967	10.06	47.9036	-2.78574	0.321838	-8.6557	4.9e-18	1.37e-15	-3.15857	5.9773	2.25e-29	9.78e-27
PSG5	47.0567	4.84667	25.3698	-2.64434	0.400553	-6.60171	4.06e-11	5.42e-09	-3.29111	5.11241	8.31e-20	1.84e-17
CDH2	29.7733	2.76333	15.5834	-2.55734	0.455813	-5.6105	2.02e-08	1.31e-06	-3.58408	4.47749	9.51e-15	1.4e-12
PSAT1	72.4067	8.58333	40.1825	-2.54208	0.404768	-6.28034	3.38e-10	3.39e-08	-3.17396	5.72485	2.24e-14	3.1e-12
ASNS	55.0033	6.63667	30.5208	-2.48263	0.420868	-5.89883	3.66e-09	2.86e-07	-3.18506	5.34666	2.43e-13	2.79e-11
BAMBI	19.86	1.43333	10.098	-2.39674	0.500578	-4.78795	1.68e-06	7.34e-05	-4.10589	3.91208	1.9e-10	1.42e-08
PLAU	232.517	37.25	131.195	-2.38991	0.285809	-8.36193	6.17e-17	1.61e-14	-2.64271	7.40057	4.76e-21	1.14e-18
LAMA3	12.1967	0.5	5.84973	-2.38938	0.519041	-4.60344	4.16e-06	0.000165275	-6.5615	3.29381	7.01e-11	5.62e-09
SLC7A11	16.2167	1.02333	8.24259	-2.28987	0.510804	-4.48288	7.36e-06	0.000269375	-4.33487	3.67212	1.29e-09	8.28e-08
MMP16	10.4333	0.576667	4.93963	-2.27476	0.519732	-4.37679	1.2e-05	0.000411645	-6.34119	3.12943	1.91e-09	1.16e-07
STC2	197.09	32.5767	115.289	-2.25989	0.348132	-6.49145	8.5e-11	1.08e-08	-2.62878	7.20327	1.1e-13	1.38e-11
SULF1	65.9233	10.8433	37.4562	-2.20114	0.378765	-5.81136	6.2e-09	4.64e-07	-2.65329	5.64245	2.68e-13	3.05e-11
ITGA6	12.54	0.806667	5.74189	-2.16174	0.520293	-4.15484	3.26e-05	0.000954451	-6.58098	3.31747	3.17e-08	1.51e-06
SLC2A1	284.863	51.7033	169.434	-2.14973	0.347172	-6.19213	5.94e-10	5.55e-08	-2.49849	7.75051	3e-12	3.02e-10
TFPI2	355.103	74.7067	213.476	-2.10985	0.230929	-9.13637	6.46e-20	2.72e-17	-2.26168	8.08603	2.11e-23	6.29e-21
NGF	9.59667	0.233333	4.49936	-2.10787	0.520348	-4.05089	5.1e-05	0.00139513	-6.19121	3.02396	1.52e-08	7.75e-07
CLDN1	22.0733	3.11333	12.0971	-2.10375	0.463434	-4.53947	5.64e-06	0.000214912	-2.96996	4.14809	1.28e-10	9.72e-09
LOXL2	611.1	135.283	370.765	-2.07642	0.19289	-10.7648	5.05e-27	4.6e-24	-2.18973	8.87733	1.14e-27	4.49e-25
COL4A1	119.273	21.19	70.346	-2.07379	0.393699	-5.26746	1.38e-07	7.45e-06	-2.54634	6.50199	7.76e-10	5.25e-08
BDKRB1	16.3533	2	8.68482	-2.06746	0.485157	-4.26143	2.03e-05	0.000640228	-3.17246	3.75819	7.45e-10	5.08e-08
BAALC	14.7	1.72333	7.69999	-2.05733	0.49451	-4.16034	3.18e-05	0.000936776	-3.31203	3.61856	2.9e-09	1.68e-07
SLIT2	37.9833	7.45	21.8368	-2.04054	0.38416	-5.3117	1.09e-07	6e-06	-2.4778	4.91487	1.62e-15	2.71e-13
EPGN	15.5767	2.25	8.3887	-2.03413	0.485095	-4.19327	2.75e-05	0.00083535	-3.11158	3.71379	2.44e-09	1.43e-07
AK5	34.3567	6.08	19.3668	-2.00452	0.415627	-4.82289	1.41e-06	6.35e-05	-2.55235	4.76514	1.99e-11	1.72e-09
PHGDH	90.6633	19.37	54.4209	-1.9976	0.310624	-6.43092	1.27e-10	1.58e-08	-2.24927	6.14837	1.3e-15	2.23e-13
CD24	8.57667	0.193333	3.77723	-1.96696	0.519847	-3.78374	0.000154492	0.00354975	-5.96325	2.86611	2.42e-07	9.04e-06
ITGA2	11.3833	0.706667	5.03421	-1.94996	0.518483	-3.7609	0.000169306	0.00385771	-6.39773	3.1904	1.01e-06	3.1e-05
SLC6A9	24.7967	4.23333	14.2922	-1.9382	0.464766	-4.17027	3.04e-05	0.000901761	-2.729	4.34293	2.25e-08	1.1e-06
NRG1	18.0833	2.48333	9.82509	-1.93441	0.477472	-4.05136	5.09e-05	0.00139513	-2.85792	3.90545	9.06e-10	6.03e-08
SLC3A2	151.653	35.92	92.9578	-1.93385	0.258006	-7.49537	6.61e-14	1.29e-11	-2.10447	6.90201	2.62e-18	5.23e-16
ESM1	16.2567	0.246667	7.30818	-1.91776	0.516092	-3.71593	0.000202454	0.0044642	-6.92293	3.60919	1.64e-06	4.74e-05
SMURF2	71.5	16.1833	42.8798	-1.91494	0.319657	-5.9906	2.09e-09	1.72e-07	-2.1766	5.82701	6.15e-15	9.49e-13
COL4A2	204.97	46.9767	126.078	-1.91088	0.307899	-6.20618	5.43e-10	5.16e-08	-2.15117	7.3311	5.68e-13	6.35e-11
KRT19	10.7433	0.61	4.87716	-1.87902	0.5172	-3.63307	0.000280066	0.00598259	-6.35221	3.15746	1.94e-06	5.48e-05
GREM2	23.2233	4.35	13.4276	-1.8787	0.440216	-4.26768	1.98e-05	0.000627547	-2.49045	4.27774	2.09e-10	1.54e-08
CD274	7.54667	0.793333	3.46593	-1.87618	0.518955	-3.6153	0.0003	0.00634642	-5.83422	2.78155	9.65e-07	2.99e-05
BDNF	34.6567	7.06333	20.5966	-1.8662	0.414756	-4.4995	6.81e-06	0.000253434	-2.35859	4.81978	1.09e-09	7.13e-08
FLNC	77.4333	18.6	46.8111	-1.86601	0.298242	-6.25671	3.93e-10	3.84e-08	-2.08693	5.9478	6.92e-16	1.22e-13
COLEC12	40.0567	8.76	23.9159	-1.85918	0.402526	-4.61877	3.86e-06	0.000155113	-2.3067	5.01865	9.01e-10	6.03e-08
CDH13	37.48	7.85	21.7911	-1.85881	0.402501	-4.61815	3.87e-06	0.000155113	-2.31895	4.9205	3.3e-10	2.36e-08
VLDLR	11.3867	1.53333	6.03605	-1.83052	0.512086	-3.57464	0.000350716	0.00718312	-3.31013	3.3246	3.56e-07	1.28e-05
TXNRD1	368.737	98.25	231.647	-1.81449	0.196751	-9.22229	2.91e-20	1.38e-17	-1.92088	8.20203	6.54e-22	1.73e-19
MX1	12.7533	1.98333	6.85773	-1.81322	0.506858	-3.57736	0.000347076	0.00712189	-3.10249	3.46753	5.46e-07	1.83e-05
IL11	21.02	3.81	11.6633	-1.81304	0.466354	-3.88768	0.000101207	0.00250429	-2.57967	4.12433	5.9e-08	2.59e-06
MATN2	15.06	2.46	8.1647	-1.81278	0.48831	-3.71235	0.000205341	0.00451875	-2.76904	3.66971	5.95e-08	2.6e-06
CRIM1	163.463	42.7433	101.947	-1.79442	0.250582	-7.16103	8.01e-13	1.33e-10	-1.94888	7.03485	2.08e-16	3.72e-14
CALB2	7.14667	0.633333	3.32333	-1.76552	0.516733	-3.41669	0.000633865	0.0118102	-5.76511	2.73764	1.93e-06	5.47e-05
CENPF	46.25	10.23	27.152	-1.75888	0.410748	-4.28213	1.85e-05	0.000593725	-2.22215	5.21376	4.17e-08	1.93e-06
SLC7A1	33.8	8.11	20.3139	-1.73614	0.383927	-4.52207	6.12e-06	0.000231752	-2.10526	4.81404	1.87e-11	1.64e-09
MTHFD2	92.4633	24.55	57.8112	-1.72161	0.311187	-5.53239	3.16e-08	1.92e-06	-1.94591	6.23563	7.95e-12	7.34e-10
SBSN	10.0733	1.43667	5.22883	-1.71312	0.513	-3.33942	0.000839536	0.0148097	-3.12411	3.19527	2.6e-06	7.2e-05
NKX3-1	11.48	2.06333	5.98746	-1.71073	0.505971	-3.38109	0.000721993	0.0131159	-2.89013	3.32312	1.98e-06	5.59e-05
FGF2	33.1367	8.21667	20.0246	-1.70612	0.387653	-4.40115	1.08e-05	0.000372676	-2.07716	4.79333	1.19e-10	9.18e-09
NCEH1	45.7567	11.26	27.3882	-1.70409	0.380486	-4.47872	7.51e-06	0.000272853	-2.06542	5.22262	1.83e-09	1.12e-07
NOMO3	22.0233	4.43667	13.0511	-1.68384	0.455259	-3.69864	0.000216759	0.00474138	-2.2995	4.23278	6.77e-08	2.94e-06
KCNMA1	239.11	55.7833	141.611	-1.68035	0.390252	-4.3058	1.66e-05	0.000543204	-2.06555	7.51359	1.12e-06	3.41e-05
CIART	9.87	1.47667	5.07659	-1.67972	0.513592	-3.27053	0.00107348	0.0182876	-3.07415	3.16242	4.73e-06	0.000120608
BDKRB2	62.6667	15.7767	39.1797	-1.67774	0.386356	-4.34246	1.41e-05	0.000471254	-2.0399	5.68423	5.03e-08	2.27e-06
SLC38A1	30.0467	7.25	17.9994	-1.67612	0.417303	-4.01656	5.91e-05	0.00156762	-2.12668	4.64758	1.13e-08	5.92e-07
AHRR	27.7067	6.79	16.8126	-1.67463	0.408541	-4.09904	4.15e-05	0.00116942	-2.09275	4.55981	1.27e-09	8.19e-08
ID4	20.39	4.52333	11.643	-1.66738	0.449559	-3.70892	0.000208144	0.00457122	-2.265	4.11035	1.43e-08	7.39e-07
CD44	765.867	227.99	492.071	-1.66446	0.176633	-9.42322	4.37e-21	2.28e-18	-1.75355	9.28346	1.93e-20	4.44e-18
KRTAP2-3	12.48	1.16	5.97416	-1.66352	0.520142	-3.19821	0.00138286	0.0224396	-3.89594	3.3736	4.37e-05	0.000848931
CPZ	17.1933	3.2	9.80737	-1.65652	0.496317	-3.33762	0.000845006	0.0148344	-2.613	3.87162	1.3e-05	0.000296913
HYOU1	102.05	29.49	64.8211	-1.65412	0.261205	-6.33265	2.41e-10	2.61e-08	-1.80883	6.39582	2.38e-14	3.26e-12
BCL2A1	12.23	1.12667	5.95771	-1.63272	0.519852	-3.14074	0.00168522	0.0263303	-3.8918	3.37315	6.65e-05	0.00121207
FBN1	326.317	95.39	210.933	-1.62607	0.282252	-5.76106	8.36e-09	5.98e-07	-1.80261	8.0645	5e-11	4.06e-09
GPR68	7.23667	0.43	3.16961	-1.60764	0.511326	-3.14406	0.00166621	0.0262239	-5.74906	2.73369	1.38e-05	0.000311524
POSTN	324.557	93.5667	209.552	-1.60037	0.31431	-5.09171	3.55e-07	1.77e-05	-1.81767	8.05562	5.59e-09	3.07e-07
VEGFC	33.18	8.07	19.6278	-1.59108	0.424699	-3.74636	0.000179416	0.0040376	-2.0592	4.7852	4.26e-07	1.48e-05
PTPRF	61.8233	17.5033	38.6122	-1.56271	0.334906	-4.66612	3.07e-06	0.000127159	-1.80826	5.68511	6.95e-10	4.78e-08
PAQR5	15.22	3.46667	8.84963	-1.55959	0.476636	-3.27208	0.0010676	0.0182433	-2.27757	3.77973	7.56e-07	2.43e-05
S1PR3	31.3233	8.48	19.3916	-1.55842	0.402746	-3.8695	0.000109061	0.0026625	-1.93265	4.74157	3.28e-08	1.56e-06
SLC1A5	169.357	52.1433	110.627	-1.55412	0.284656	-5.45965	4.77e-08	2.84e-06	-1.72608	7.14389	1.1e-10	8.52e-09
ADAMTS1	99.85	30.7733	64.528	-1.54267	0.28402	-5.43154	5.59e-08	3.27e-06	-1.71195	6.38534	1.85e-11	1.63e-09
WARS	189.723	58.9533	124.243	-1.54089	0.289218	-5.32777	9.94e-08	5.58e-06	-1.71717	7.30888	4.4e-10	3.12e-08
SERPINE2	517.713	166.89	338.977	-1.52839	0.211894	-7.21301	5.47e-13	9.61e-11	-1.63596	8.74821	2.06e-14	2.92e-12
PER3	7.56667	1.17333	3.79337	-1.52333	0.52	-2.92948	0.00339525	0.0464174	-3.17238	2.86632	6.67e-05	0.00121322
AGRN	37.4033	10.9733	23.6909	-1.51928	0.356038	-4.26718	1.98e-05	0.000627547	-1.78585	5.01424	1.94e-10	1.44e-08
HSPG2	93.7267	28.4733	61.0428	-1.51749	0.337751	-4.49294	7.02e-06	0.000260439	-1.7553	6.30241	3.09e-08	1.48e-06
LAMP3	6.25333	0.586667	3.05857	-1.49371	0.506112	-2.95134	0.003164	0.043748	-5.63099	2.64651	3.98e-05	0.000780393
SH2D4A	26.7633	7.60667	16.5165	-1.49256	0.414029	-3.60496	0.000312204	0.00658308	-1.88171	4.53477	9.27e-08	3.87e-06
EXT1	74.4867	23.99	48.4149	-1.48132	0.280021	-5.29005	1.22e-07	6.69e-06	-1.64193	5.98932	7.35e-12	6.87e-10
MKI67	29.6033	7.80333	17.8162	-1.47404	0.439958	-3.35041	0.000806929	0.0142806	-1.96475	4.66054	7.49e-06	0.000180686
ZSCAN31	14.5067	3.27667	8.44127	-1.47164	0.500472	-2.9405	0.00327687	0.0450807	-2.35789	3.6956	4.39e-05	0.000849914
SLC16A6	5.08667	0.78	2.30353	-1.47064	0.507729	-2.89651	0.00377335	0.0503282	-5.26184	2.43731	0.000122709	0.00202089
CADM1	16.2367	4.18333	9.88878	-1.46971	0.472566	-3.11007	0.00187042	0.0287719	-2.09714	3.89024	7.84e-06	0.000186925
DLX2	8.32667	1.48	4.24476	-1.46668	0.517422	-2.83459	0.00458841	0.0585763	-2.79448	2.98374	8.9e-05	0.00155756
OLFM2	9.71667	2.23333	5.66136	-1.46538	0.507012	-2.89023	0.00384965	0.0510967	-2.45288	3.26189	3.92e-05	0.000770184
ADM2	5.22333	0.58	2.53122	-1.4581	0.506022	-2.88149	0.00395805	0.0523449	-5.35892	2.49352	6.14e-05	0.00113728
TGFB2	40.7	10.7833	25.5341	-1.45479	0.450679	-3.22801	0.00124656	0.0206571	-1.97238	5.09636	4.53e-05	0.000874061
MAP1A	43.0833	13.5767	27.6177	-1.45436	0.350921	-4.1444	3.41e-05	0.00099133	-1.7007	5.21559	5e-09	2.79e-07
NCAPD2	68.65	21.0833	43.3093	-1.45345	0.359352	-4.04464	5.24e-05	0.00141867	-1.72618	5.84654	3.28e-07	1.18e-05
GDNF	16.1233	4.1	9.45419	-1.44562	0.467821	-3.09012	0.00200077	0.0303081	-2.06022	3.8632	2.52e-06	7.01e-05
TMEM132A	97.83	31.6933	63.0924	-1.44303	0.310083	-4.65368	3.26e-06	0.000133064	-1.63754	6.36333	6.62e-09	3.59e-07
CPEB1	10.4933	2.44667	5.64625	-1.42582	0.511031	-2.79008	0.00526956	0.0645275	-2.49493	3.2882	6.2e-05	0.0011462
TUBB3	190.963	60	121.704	-1.41997	0.331511	-4.28333	1.84e-05	0.00059227	-1.64427	7.29301	5.61e-07	1.87e-05
SLC4A4	13.2067	3.26667	7.89138	-1.41864	0.477787	-2.96918	0.00298593	0.0416544	-2.07298	3.64302	1.56e-05	0.00034721
RASA1	48.34	15.2233	30.5241	-1.41426	0.360318	-3.92505	8.67e-05	0.00220041	-1.68191	5.36694	1.37e-07	5.41e-06
PLXNA3	25.99	7.94333	16.5547	-1.41184	0.421018	-3.35339	0.000798295	0.0141967	-1.8001	4.53529	1e-06	3.1e-05
NRP1	107.247	34.0067	68.587	-1.41102	0.337866	-4.17627	2.96e-05	0.000887843	-1.64234	6.48506	4.25e-07	1.48e-05
KIT	6.42333	0.856667	3.20675	-1.40772	0.515447	-2.73108	0.0063128	0.0738443	-3.74538	2.69328	0.000103283	0.00176536
OSGIN1	10.2133	2.57	5.92406	-1.40455	0.500182	-2.80808	0.00498374	0.0621518	-2.25496	3.32148	7.07e-05	0.00127327
PLA2G4A	17.1533	4.84	10.5259	-1.39802	0.458261	-3.0507	0.00228307	0.033527	-1.9161	3.96843	3.36e-06	8.93e-05
FOSL1	223.773	63.8467	138.087	-1.38798	0.414226	-3.35077	0.000805886	0.0142806	-1.77287	7.47723	0.000142415	0.00229883
PVRL3	72.7867	24.08	48.129	-1.38695	0.347797	-3.98781	6.67e-05	0.00173244	-1.6214	5.97039	4.14e-07	1.46e-05
DHRS3	45.17	13.5633	29.0306	-1.38666	0.425645	-3.25779	0.00112284	0.0189513	-1.7898	5.27095	3.41e-05	0.000685965
PLOD3	127.457	45.2067	84.888	-1.38246	0.242	-5.71264	1.11e-08	7.85e-07	-1.50327	6.77564	2.21e-11	1.89e-09
GPR37	4.74667	0.583333	2.17256	-1.38201	0.502869	-2.74826	0.00599123	0.0710695	-5.15784	2.38163	0.000245236	0.00365365
LYPD1	4.58667	0.916667	2.14165	-1.38014	0.502851	-2.74464	0.00605777	0.0714713	-5.15782	2.38091	0.000245236	0.00365365
INCENP	40.1667	11.6667	24.5475	-1.37616	0.432972	-3.17842	0.00148082	0.0237474	-1.8122	5.08409	5.44e-05	0.00103822
IFIT1	14.1633	3.99333	8.39567	-1.37085	0.477362	-2.87172	0.00408239	0.0532171	-1.99826	3.71362	1.51e-05	0.000340489
SEMA3A	26.83	8.95667	17.2181	-1.35252	0.386456	-3.4998	0.000465599	0.00899691	-1.64796	4.59533	1.15e-07	4.65e-06
MYLK	132.75	47.8567	89.9601	-1.35232	0.260254	-5.19615	2.03e-07	1.07e-05	-1.48342	6.85168	6.19e-10	4.31e-08
ARL4C	15.68	4.31	9.31971	-1.34011	0.461792	-2.90197	0.00370822	0.0497019	-1.87701	3.84304	1.35e-05	0.000307245
ESYT1	63.8833	22.2933	41.7613	-1.33656	0.320875	-4.16537	3.11e-05	0.000918837	-1.53401	5.79152	5.53e-08	2.46e-06
PLK2	165.827	60.7667	112.952	-1.33624	0.261712	-5.10577	3.29e-07	1.65e-05	-1.46769	7.17326	1.72e-09	1.06e-07
REC8	5.45333	0.743333	2.64467	-1.33531	0.515455	-2.59054	0.00958259	0.101555	-3.48538	2.54444	0.000521537	0.00679057
FAM129A	11.0233	2.9	6.2981	-1.33266	0.497042	-2.68117	0.00733642	0.0834273	-2.09153	3.38149	0.000118058	0.00196553
TCF7	9.24667	1.98333	5.07202	-1.33064	0.510507	-2.6065	0.00914716	0.0979537	-2.29737	3.16207	0.000194568	0.00301679
HSPH1	42.58	14.3267	27.288	-1.33016	0.370745	-3.58779	0.000333495	0.00696076	-1.60214	5.21507	1.13e-06	3.44e-05
ATXN2L	44.7133	15.8567	29.5147	-1.32016	0.328602	-4.01752	5.88e-05	0.00156507	-1.5171	5.30797	5.36e-09	2.96e-07
CHAC1	15.5367	4.48	9.75547	-1.31909	0.479371	-2.7517	0.00592872	0.0705576	-1.92017	3.8704	8.14e-05	0.0014416
CANX	444.71	169.077	304.328	-1.31878	0.182874	-7.21143	5.54e-13	9.61e-11	-1.4001	8.59157	1.66e-13	2.01e-11
SALL1	8.97333	2.23	5.15766	-1.31571	0.512563	-2.56693	0.0102605	0.106268	-2.29745	3.16419	0.000194568	0.00301679
SLC8A1	7.42667	1.90667	4.30324	-1.30772	0.515183	-2.53836	0.0111374	0.112892	-2.35709	2.98514	0.00053832	0.00697926
PFAS	22.3633	6.94	14.0696	-1.3072	0.426958	-3.06165	0.00220122	0.0327995	-1.70275	4.34853	4.61e-06	0.000118157
SLC41A1	34.91	12.0267	22.9498	-1.3038	0.366887	-3.55367	0.000379899	0.00762377	-1.55302	4.96835	2.67e-07	9.87e-06
LGR4	18.8433	5.67	11.9104	-1.3032	0.45356	-2.87327	0.00406241	0.0532102	-1.76743	4.11589	2.28e-05	0.000488499
APCDD1L	6.91333	1.47	3.64062	-1.29452	0.519266	-2.49297	0.0126679	0.124931	-2.52376	2.82466	0.000861468	0.0104154
ZMIZ1	40.04	14.32	26.6256	-1.29213	0.335229	-3.85448	0.000115974	0.00279977	-1.49677	5.17139	1.07e-08	5.61e-07
RDH10	18.1	5.07333	11.3232	-1.29195	0.484061	-2.66897	0.00760832	0.0852584	-1.91691	4.04618	0.000441846	0.00591734
IFIT3	16.46	5.12	10.3236	-1.29011	0.456663	-2.82507	0.00472699	0.0596987	-1.78279	3.96377	1.15e-05	0.000266821
GANAB	243.91	94.72	167.696	-1.28701	0.201145	-6.3984	1.57e-10	1.78e-08	-1.37602	7.73856	3.82e-12	3.79e-10
KCNJ2	7.04	1.58667	3.87795	-1.28665	0.520167	-2.47352	0.0133788	0.129902	-2.59643	2.86835	0.000492171	0.00647043
SFRP1	62.4267	21.1067	40.117	-1.28371	0.370855	-3.46147	0.000537231	0.0102009	-1.54899	5.74252	1.06e-05	0.000246859
TIPARP	23.6633	8.35333	15.3697	-1.2815	0.400181	-3.2023	0.00136334	0.0221888	-1.59275	4.45096	1.17e-06	3.54e-05
DDIAS	14.76	3.95667	8.55977	-1.27992	0.499162	-2.56413	0.0103434	0.106924	-2.04923	3.75479	0.000419178	0.00566355
PCK2	32.83	11.18	21.6756	-1.27936	0.410028	-3.12017	0.0018075	0.0279217	-1.60826	4.88325	2.51e-05	0.000532015
RGS12	32.8033	10.3033	20.9986	-1.2729	0.453179	-2.80884	0.00497211	0.0621485	-1.73846	4.84803	0.000205528	0.00316929
E2F7	6.55667	0.97	3.01148	-1.27182	0.509237	-2.49751	0.0125069	0.123739	-3.72316	2.68798	0.000473098	0.00627383
RGMB	84.3633	28.5833	54.2475	-1.26759	0.379774	-3.33775	0.000844586	0.0148344	-1.54642	6.16084	4.31e-05	0.0008379
CENPE	15.5267	4.37667	9.21869	-1.26081	0.498628	-2.52856	0.0114532	0.115455	-2.01282	3.84092	0.000496937	0.00649804
NAV3	8.65667	1.92333	4.49101	-1.25942	0.51919	-2.42574	0.0152773	0.142428	-2.46897	3.05544	0.000611567	0.00781254
NEO1	32.81	10.8567	21.7229	-1.25851	0.421722	-2.98421	0.0028431	0.0399358	-1.61229	4.88412	6.53e-05	0.00119307
IQGAP3	20.8733	6.38667	12.69	-1.25827	0.447829	-2.8097	0.00495874	0.0621235	-1.70895	4.22425	6.71e-05	0.00121635
STK32B	7.33	1.94667	4.15527	-1.25682	0.516373	-2.43393	0.0149358	0.139769	-2.29114	2.94708	0.000917813	0.0109019
FAM107B	49.0233	18.51	33.0981	-1.25192	0.319392	-3.9197	8.87e-05	0.00224456	-1.43199	5.46521	3.64e-08	1.71e-06
FZD7	54.0033	20.3267	36.8342	-1.24875	0.322068	-3.87728	0.000105631	0.00259616	-1.42842	5.60551	1.22e-07	4.92e-06
C10orf54	15.6667	4.68667	9.73407	-1.24786	0.471761	-2.64511	0.00816639	0.0904006	-1.77104	3.86954	0.000122472	0.00202089
EMC1	37.9233	14.2233	25.5784	-1.24764	0.347654	-3.58872	0.000332302	0.00694912	-1.45885	5.11379	1.15e-07	4.67e-06
2017-03-04	10.46	2.30667	5.78778	-1.24748	0.514328	-2.42546	0.0152892	0.142428	-2.23974	3.31798	0.000610575	0.00780805
ZFPM2	6.81	1.84	3.70443	-1.24662	0.520247	-2.39622	0.0165652	0.150727	-2.52382	2.82632	0.000861468	0.0104154
ANLN	106.63	37.0433	69.4848	-1.23712	0.385262	-3.2111	0.00132226	0.021714	-1.5204	6.50292	9.88e-05	0.00170251
MMP12	5.84	1.29667	2.939	-1.23615	0.5195	-2.3795	0.0173363	0.156312	-2.78791	2.64299	0.00131924	0.014616
SEMA3C	114.543	44.8133	78.5147	-1.23225	0.266149	-4.62993	3.66e-06	0.000148723	-1.36242	6.66415	1.91e-08	9.58e-07
SYNJ2	24.6767	8.45	15.7033	-1.23071	0.41228	-2.98512	0.00283465	0.0399004	-1.56811	4.48815	8.43e-06	0.000199127
CLIP1	46.9933	18.36	32.1567	-1.21813	0.330954	-3.68066	0.000232634	0.00504824	-1.40375	5.42024	2.83e-07	1.04e-05
HBEGF	9.95333	2.00333	5.0556	-1.21705	0.520083	-2.3401	0.0192784	0.167739	-2.65988	3.19062	0.0024255	0.0238768
DBF4B	11.46	3.82667	6.88603	-1.21636	0.486681	-2.49931	0.0124437	0.123276	-1.83445	3.49049	0.000275983	0.00399956
FOLR3	4.69	0.106667	1.93042	-1.21173	0.490361	-2.4711	0.0134696	0.130348	-5.04566	2.32073	0.000490134	0.00645061
PITPNC1	43.74	16.3733	28.773	-1.2103	0.356958	-3.3906	0.000697403	0.0128193	-1.44039	5.28534	3.38e-06	8.98e-05
PDGFC	17.3	5.85667	11.0011	-1.20947	0.451735	-2.67739	0.00741988	0.0840075	-1.65216	4.03907	2.25e-05	0.000482706
NLGN1	14.7433	4.80333	9.37941	-1.20765	0.469522	-2.57208	0.0101089	0.104897	-1.7013	3.82731	0.000100048	0.00172215
CLMP	113.76	46.3067	78.8872	-1.20122	0.241916	-4.96546	6.85e-07	3.2e-05	-1.31084	6.6703	4.58e-09	2.56e-07
DNMT1	71.5767	26.0433	47.2951	-1.20041	0.368785	-3.25505	0.00113372	0.0190761	-1.44798	5.96834	4.15e-05	0.000810211
PKMYT1	50.05	15.3333	30.9298	-1.1991	0.467259	-2.56625	0.0102804	0.106373	-1.70898	5.40012	0.00175073	0.018417
ITGB3	19.4767	6.79333	12.7083	-1.19883	0.437646	-2.73927	0.00615751	0.0724916	-1.57295	4.1993	6.04e-05	0.00112965
RP11-1212A22.4	23.8933	8.59333	15.7707	-1.19256	0.397221	-3.00224	0.00267997	0.0379674	-1.47436	4.47956	4.53e-06	0.000116592
GLI2	7.13667	1.90333	4.01649	-1.1817	0.518467	-2.27923	0.0226534	0.189368	-2.22204	2.90832	0.00155481	0.0166654
TGM2	40.9133	15.12	27.7737	-1.18084	0.423854	-2.78597	0.00533685	0.0650455	-1.52188	5.21246	0.000399293	0.00546763
TRIM25	34.7467	13.37	23.4121	-1.1741	0.353767	-3.31885	0.000903878	0.0157919	-1.38224	4.99568	6.03e-07	2e-05
AMIGO2	7.77	2.02333	4.48433	-1.17154	0.513892	-2.27973	0.0226238	0.189316	-2.06015	3.02304	0.00152591	0.0164714
IER3	93.3833	38.0967	64.4925	-1.16907	0.267736	-4.36649	1.26e-05	0.000430184	-1.29608	6.39051	1.01e-07	4.19e-06
FOXD1	45.7733	16.7767	29.9186	-1.16717	0.385383	-3.02859	0.00245695	0.0355445	-1.43631	5.34268	6.98e-05	0.001259
HJURP	58.9033	18.5233	36.99	-1.16648	0.457672	-2.54871	0.0108121	0.110619	-1.62455	5.63984	0.00187364	0.0194333
AARS	81.4033	33.2867	57.0567	-1.16435	0.290016	-4.01479	5.95e-05	0.00157566	-1.3048	6.21026	3.85e-07	1.37e-05
DACT1	5.9	1.65333	3.33132	-1.16411	0.520316	-2.23732	0.0252656	0.203483	-2.36659	2.73779	0.00259064	0.0251171
COL13A1	18.94	5.66	11.5596	-1.16352	0.485351	-2.39728	0.0165173	0.150475	-1.75493	4.12143	0.00149906	0.0162103
BTBD3	22.6767	8.70667	15.0398	-1.16089	0.411672	-2.81994	0.0048032	0.0605214	-1.46947	4.42312	7.75e-06	0.000185484
ANK2	7.18333	2.01667	4.04075	-1.16014	0.51935	-2.23383	0.0254944	0.204272	-2.22207	2.90891	0.00155481	0.0166654
KIAA1524	30.1933	9.45	18.4888	-1.15982	0.468212	-2.47712	0.0132447	0.128992	-1.65733	4.71509	0.00144542	0.0157279
ENO2	31.74	12.3533	21.5229	-1.15918	0.361068	-3.21041	0.00132545	0.021718	-1.37817	4.88668	9.59e-07	2.98e-05
DLC1	75.23	31.0633	52.3066	-1.15915	0.268072	-4.32405	1.53e-05	0.000506186	-1.28323	6.09449	3.8e-08	1.77e-06
MET	9.48	2.82667	5.31461	-1.15902	0.515066	-2.25023	0.0244342	0.198837	-2.09396	3.22533	0.0011894	0.0134215
ASPM	16.64	5.64333	10.2606	-1.15881	0.466946	-2.48167	0.0130769	0.127927	-1.64896	3.96221	0.000256336	0.00376381
YARS	74.11	30.64	51.743	-1.15693	0.295802	-3.91115	9.19e-05	0.00230421	-1.30237	6.07618	4.17e-07	1.47e-05
ERAP1	23.5467	8.84	15.7205	-1.15642	0.413741	-2.79502	0.00518961	0.0639176	-1.4587	4.46841	3.01e-05	0.000620306
FRMD6	76.66	31.82	53.5813	-1.1563	0.276954	-4.17505	2.98e-05	0.000887843	-1.28698	6.12683	1.24e-07	4.96e-06
HSPA1B	46.8	18.18	31.3749	-1.15545	0.354237	-3.26179	0.00110711	0.0187438	-1.37352	5.40255	1.26e-05	0.00029013
NOMO1	88.7167	37.01	62.4197	-1.15295	0.268055	-4.30118	1.7e-05	0.000549723	-1.27533	6.3374	1.1e-07	4.49e-06
SF3B3	88.4433	37.15	61.4772	-1.15219	0.256768	-4.48727	7.21e-06	0.000264765	-1.26863	6.32083	4.56e-08	2.09e-06
KIF23	34.2367	12.6933	22.3593	-1.15189	0.411174	-2.80147	0.00508698	0.0630797	-1.46738	4.95056	0.000144185	0.00232266
PMAIP1	17.96	6.77667	11.6011	-1.14599	0.441136	-2.5978	0.00938218	0.0996242	-1.5389	4.10864	7.14e-05	0.00128326
AURKA	85.03	30.1733	55.3055	-1.14089	0.417785	-2.73081	0.00631787	0.0738443	-1.47132	6.18871	0.00090403	0.0107592
DEPDC5	22.9	7.50333	14.2723	-1.14005	0.470847	-2.42127	0.0154664	0.143474	-1.63751	4.37453	0.00089817	0.0106999
VEGFA	119.713	48.47	83.4332	-1.13968	0.328777	-3.46642	0.000527442	0.0100324	-1.31827	6.74525	2.03e-05	0.000441461
SGK1	59.8767	24.15	41.0245	-1.13965	0.32941	-3.45967	0.000540835	0.0102222	-1.32299	5.76534	4.58e-06	0.000117883
SYNPO2	15.9333	5.36	10.4507	-1.13381	0.477909	-2.37244	0.0176711	0.158547	-1.64219	3.95114	0.000807979	0.00985669
ANGPTL2	55.2433	21.91	38.3187	-1.13086	0.381747	-2.96234	0.00305306	0.0424826	-1.37716	5.65332	0.000123454	0.00203041
GOLGA8A	23.28	8.22	15.364	-1.12938	0.462938	-2.43959	0.0147038	0.138554	-1.57395	4.42971	0.00149473	0.0161778
ANKRD29	20.2733	7.23667	13.3839	-1.12841	0.437143	-2.58133	0.00984213	0.103603	-1.48275	4.26351	0.000247983	0.00367214
FLNB	43.74	18.3233	30.2297	-1.12278	0.319718	-3.51179	0.000445104	0.00870858	-1.29008	5.34311	2.95e-07	1.08e-05
FAT1	93.6767	39.9667	66.221	-1.12076	0.283041	-3.95971	7.5e-05	0.00193108	-1.25239	6.41892	9.19e-07	2.89e-05
CDCA8	27.3	9.31333	17.3561	-1.11936	0.451111	-2.48134	0.0130889	0.12793	-1.53474	4.6249	0.000851958	0.0103518
NR3C1	30.11	11.8433	20.5817	-1.11922	0.368465	-3.03751	0.00238541	0.0346011	-1.34046	4.82566	3.61e-06	9.52e-05
SMTN	115.437	40.9433	74.727	-1.11647	0.425434	-2.6243	0.00868278	0.0945852	-1.45963	6.61136	0.00194307	0.0199328
SMC1A	50.8167	20.1767	34.3455	-1.11413	0.363833	-3.06219	0.00219723	0.0327995	-1.33869	5.52499	5.64e-05	0.00106908
RANGAP1	127.27	54.9667	89.8682	-1.10919	0.237866	-4.66311	3.11e-06	0.000128533	-1.21169	6.85511	5.24e-08	2.36e-06
IGF2R	35.5067	14.2067	24.5798	-1.10871	0.36843	-3.00928	0.00261872	0.0372929	-1.32499	5.05443	1.73e-05	0.000381614
AC008522.1	7.60667	2.36333	4.25664	-1.10794	0.515407	-2.14964	0.0315834	0.237407	-1.99412	2.98386	0.00251168	0.0245629
CIT	26.8767	9.99	17.602	-1.10585	0.416983	-2.65204	0.00800078	0.0888371	-1.42421	4.63831	0.000194042	0.00301631
DYNC1H1	64.64	27.8067	45.553	-1.10387	0.282511	-3.90737	9.33e-05	0.00233525	-1.23426	5.90202	2.17e-07	8.31e-06
MYO10	26.6467	10.4533	17.7099	-1.10302	0.389874	-2.82918	0.00466669	0.0590053	-1.36699	4.6404	1.91e-05	0.000418481
DMKN	4.60333	0.88	2.11931	-1.09812	0.505842	-2.17087	0.0299407	0.229016	-3.17219	2.38019	0.00342891	0.0312552
NRP2	78.0167	33.81	55.2153	-1.09728	0.296379	-3.70228	0.000213667	0.00468313	-1.23712	6.16428	2.14e-06	5.99e-05
VMO1	10.0733	3.11667	6.18346	-1.09685	0.507225	-2.16245	0.0305835	0.232286	-1.81532	3.35311	0.00136006	0.0149865
SRXN1	54.8333	23.18	38.305	-1.08985	0.300572	-3.62592	0.000287936	0.00611486	-1.23635	5.66621	6.49e-07	2.13e-05
SMAD3	75.51	32.55	53.6307	-1.08896	0.311288	-3.49822	0.000468375	0.00903461	-1.24035	6.12261	7.74e-06	0.000185484
AJUBA	21.6133	8.26	14.5647	-1.08763	0.420275	-2.58789	0.00965649	0.102042	-1.38582	4.3699	0.000101597	0.00174144
PLK1	65.8067	25.1833	43.8616	-1.08673	0.405264	-2.68152	0.00732876	0.0834273	-1.37652	5.86509	0.00079224	0.0096938
CASC5	8.4	2.76667	4.89135	-1.08573	0.514458	-2.11043	0.034821	0.253048	-1.93744	3.12764	0.0014439	0.0157255
NTM	44.9767	18.85	30.6977	-1.0817	0.355527	-3.04252	0.00234608	0.0342578	-1.2888	5.3695	3.34e-05	0.00067751
FKBP4	33.3233	13.4067	22.4267	-1.08127	0.373768	-2.8929	0.00381704	0.050849	-1.31534	4.95118	3.82e-05	0.000751579
EZH2	16.05	5.80667	10.2619	-1.07905	0.464285	-2.32411	0.0201197	0.172723	-1.52796	3.9621	0.000579987	0.00746389
NQO1	444.413	200.687	321.385	-1.07757	0.206393	-5.22096	1.78e-07	9.4e-06	-1.15981	8.66674	1.35e-08	7.01e-07
HCFC1	24.2933	9.84	16.3079	-1.07679	0.390888	-2.75471	0.00587435	0.070063	-1.33339	4.52971	1.93e-05	0.000420442
NLRP1	55.87	23.62	39.437	-1.07667	0.362363	-2.97125	0.00296587	0.0414274	-1.28347	5.69382	0.000112179	0.00188569
IFI27	7.18	2.05667	4.1634	-1.07508	0.515875	-2.08399	0.0371611	0.263949	-1.92506	2.94727	0.00410282	0.0357661
TPX2	61.8633	24.3033	41.6792	-1.07476	0.387154	-2.77605	0.00550244	0.066424	-1.32889	5.79313	0.000403699	0.00550939
AMT	6.88333	2.18667	3.89516	-1.07441	0.520312	-2.06493	0.0389292	0.271941	-2.15382	2.86871	0.003583	0.0324173
NOV	3.48333	0.563333	1.46688	-1.07424	0.47963	-2.23972	0.0251092	NA	-4.64513	2.12877	0.00391433	0.0345267
NR1D2	17.4467	6.67	11.6104	-1.07383	0.434216	-2.47302	0.0133976	0.129902	-1.40955	4.09521	0.000170976	0.00271313
ADRB2	3.48333	0.603333	1.46206	-1.07347	0.479567	-2.23842	0.0251937	NA	-4.64513	2.12869	0.00391433	0.0345267
XAF1	22.2367	8.68333	15.1189	-1.06271	0.430209	-2.47022	0.0135032	0.130348	-1.3791	4.41416	0.000400823	0.00548242
KIF20A	41.6	16.7833	28.0736	-1.0624	0.383868	-2.76761	0.0056469	0.0677938	-1.308	5.25373	0.000219089	0.00332922
PRPF8	63.5233	28.28	45.0604	-1.05954	0.281971	-3.7576	0.00017155	0.00388455	-1.18633	5.88695	5.12e-07	1.73e-05
IL12A	7.98	2.70333	4.68414	-1.05737	0.512307	-2.06395	0.0390227	0.271941	-1.81402	3.06029	0.00374581	0.033469
WDR62	8.74333	2.36667	4.97423	-1.05698	0.517649	-2.04188	0.0411634	0.279978	-1.97848	3.15939	0.00407428	0.0355683
STAT1	97.7433	43.0667	70.3238	-1.05552	0.313662	-3.36514	0.000765052	0.0137395	-1.20765	6.50105	2.91e-05	0.000603881
RND3	286.987	129.99	208.566	-1.05407	0.262888	-4.00958	6.08e-05	0.00159538	-1.16709	8.04643	3.29e-06	8.82e-05
BGN	180.537	82.1867	131.108	-1.05123	0.250511	-4.19633	2.71e-05	0.000828744	-1.15618	7.38458	8.51e-07	2.7e-05
NCAPG	40.0467	15.57	26.4748	-1.04569	0.422821	-2.47312	0.0133938	0.129902	-1.36171	5.1794	0.00126009	0.0141017
SOX9	7.83667	2.20667	4.19083	-1.04465	0.518507	-2.01473	0.0439335	0.292631	-1.98948	2.98198	0.00354492	0.0321682
KIF18B	16.02	5.61	9.84775	-1.04378	0.484933	-2.15243	0.0313637	0.236691	-1.57427	3.92113	0.00319011	0.0297244
PRKDC	29.6567	12.46	20.2148	-1.04088	0.372188	-2.79665	0.00516349	0.0637328	-1.26438	4.81085	2.24e-05	0.000482592
ATP2B4	44.13	18.9867	30.6047	-1.03963	0.327346	-3.17594	0.00149351	0.0239158	-1.20789	5.36294	6.87e-06	0.000167741
AXL	214.337	98.4733	154.36	-1.03854	0.207907	-4.99521	5.88e-07	2.81e-05	-1.12173	7.62154	3.71e-08	1.73e-06
TLN1	168.93	77.8533	122.105	-1.03819	0.216626	-4.79256	1.65e-06	7.2e-05	-1.12431	7.28657	5.87e-08	2.58e-06
LEF1	4.53333	1.12333	2.44583	-1.03722	0.515976	-2.0102	0.0444099	0.293533	-2.49595	2.49099	0.00740919	0.056164
CSPG4	26.58	10.5767	17.8076	-1.0371	0.40481	-2.56195	0.0104086	0.107497	-1.31433	4.65101	0.000241977	0.00363622
BOD1L1	11.8867	4.64667	7.62734	-1.03582	0.471705	-2.19591	0.0280983	0.21826	-1.47658	3.59529	0.00166426	0.0176215
CNKSR3	16.3167	6.18667	11.0868	-1.03463	0.454901	-2.27441	0.0229415	0.190952	-1.40595	4.02607	0.0007288	0.00909475
CFTR	4.50333	0.243333	2.05805	-1.0336	0.470606	-2.19632	0.0280694	0.218191	-5.06015	2.32415	0.00108058	0.0123653
ROBO1	35.9067	14.9867	25.0947	-1.03296	0.417482	-2.47425	0.0133515	0.129902	-1.31897	5.07565	0.00107801	0.0123475
CXCL3	105.793	44.4933	72.7977	-1.03235	0.351985	-2.93294	0.00335774	0.0460195	-1.22922	6.56728	0.000341447	0.0048051
RALGPS2	30.4833	12.9333	21.1173	-1.03152	0.394327	-2.6159	0.00889916	0.0964945	-1.27142	4.8505	0.000212766	0.0032575
HNRNPH1	264.393	122.653	192.492	-1.03041	0.217947	-4.72781	2.27e-06	9.7e-05	-1.11639	7.93322	1.03e-07	4.27e-06
NETO2	8.93	2.98333	5.19659	-1.02959	0.511263	-2.01382	0.0440284	0.292697	-1.78433	3.19401	0.00234649	0.0232304
NLRP10	4.03	0.853333	1.95245	-1.02916	0.502433	-2.04834	0.0405266	0.277893	-3.05061	2.32118	0.00636432	0.0501046
KIRREL3	9.58667	3.56	6.10484	-1.02785	0.495385	-2.07486	0.0379999	0.267926	-1.60033	3.35138	0.00258948	0.0251171
SLC27A6	6.84667	1.23333	3.75861	-1.02465	0.513808	-1.99423	0.0461271	0.302091	-2.54949	2.82782	0.00399211	0.0349009
ASXL2	12.5733	4.64	8.09574	-1.02326	0.466948	-2.19138	0.0284243	0.220323	-1.44602	3.6672	0.001424	0.0155784
PEG10	18.4067	7.40667	12.2219	-1.02303	0.423243	-2.41713	0.0156435	0.144626	-1.32287	4.16257	0.000264133	0.00386898
IARS	82.3933	37.8367	59.657	-1.02269	0.280148	-3.65056	0.000261672	0.00561158	-1.14379	6.27317	4.74e-06	0.000120649
CKAP2L	18.3467	6.51333	11.4827	-1.02187	0.480773	-2.12547	0.0335473	0.246909	-1.51914	4.10613	0.00359086	0.0324401
TM4SF1	121.047	52.1	84.4152	-1.02158	0.340156	-3.00325	0.0026711	0.0378908	-1.20311	6.77261	0.00025081	0.003705
PRRC2A	76.16	34.9767	54.4459	-1.02072	0.2666	-3.82866	0.000128843	0.0030737	-1.13544	6.15205	1.45e-06	4.27e-05
SRRM2	162.133	73.11	117.593	-1.01954	0.316921	-3.21701	0.00129535	0.0213362	-1.17027	7.2275	0.000101932	0.00174472
FOXM1	45.59	18.9667	30.9251	-1.01724	0.393485	-2.5852	0.00973218	0.102643	-1.27027	5.38638	0.000680977	0.00858229
PAFAH1B3	35.72	14.8867	24.2602	-1.01635	0.398565	-2.55001	0.010772	0.110314	-1.27752	5.06035	0.000598497	0.00767697
GBA	55.1833	25.0133	39.5592	-1.01577	0.299392	-3.39277	0.000691897	0.0127476	-1.15027	5.70509	3.76e-06	9.87e-05
TOP2A	86.5833	37.6633	60.4576	-1.01448	0.346549	-2.92739	0.00341818	0.0466143	-1.20191	6.30335	0.000247788	0.00367214
MEST	8.24667	2.90333	5.2019	-1.01313	0.511916	-1.9791	0.0478046	0.308824	-1.72755	3.16525	0.00342045	0.0312552
ARHGAP11A	48.17	18.33	31.8679	-1.01144	0.443239	-2.28192	0.022494	0.188664	-1.36853	5.4324	0.00392197	0.0345596
ACAP3	29.7433	13.1133	20.8723	-1.00839	0.363134	-2.77691	0.0054878	0.0663259	-1.20614	4.84544	2.05e-05	0.00044197
APLP1	9.42333	3.29	5.96279	-1.00759	0.493175	-2.04306	0.0410468	0.279559	-1.54859	3.32207	0.00396937	0.034777
ITGA4	17.82	7.46333	12.1288	-1.0072	0.422807	-2.38218	0.0172103	0.155304	-1.29565	4.14735	0.000381728	0.00527452
LIG1	26.1667	10.5067	17.3751	-1.0072	0.430898	-2.33746	0.0194155	0.168431	-1.33199	4.62479	0.0012943	0.0143921
PAN2	14.99	6.03333	10.1885	-1.0055	0.451264	-2.22819	0.0258679	0.206359	-1.35547	3.92887	0.000745306	0.00926841
GALNTL6	5.49333	1.17333	2.88658	-1.00468	0.508313	-1.9765	0.0480986	0.310356	-2.70328	2.59714	0.00349649	0.0317524
BUB1B	63.2367	26.0167	43.1833	-1.00467	0.398539	-2.52089	0.011706	0.117135	-1.26334	5.84122	0.00138976	0.0152586
DBF4	16.5867	6.85667	10.9223	-1.00347	0.463147	-2.16663	0.0302631	0.230355	-1.4197	4.03697	0.00172794	0.0182166
MGST2	7.67333	17.04	11.9219	1.00016	0.427045	2.34206	0.0191778	0.167129	1.23409	4.11305	0.000785551	0.0096313
RILP	5.07333	11.6933	7.87693	1.00039	0.471551	2.12148	0.0338817	0.248881	1.35918	3.61991	0.00312685	0.0292007
FNDC4	19.2833	40.94	29.6216	1.00146	0.33258	3.01119	0.00260227	0.037107	1.08166	5.30447	3.42e-05	0.000685965
MOXD1	8.49667	18.5567	12.9045	1.00153	0.41853	2.39297	0.0167124	0.151687	1.21529	4.21319	0.000553899	0.0071584
BLOC1S5	7.24667	17.0733	11.4379	1.00396	0.452703	2.21771	0.0265746	0.210005	1.27561	4.07447	0.000893441	0.0106568
DHRS12	3.51333	9.13	5.88376	1.00613	0.494253	2.03566	0.0417843	0.282969	1.48965	3.29211	0.00603731	0.0482309
ARF5	89.3967	179.62	134.217	1.00719	0.199786	5.04134	4.62e-07	2.24e-05	1.00852	7.40775	2.31e-07	8.71e-06
FGF10	5.22333	14.0733	9.30514	1.00951	0.493205	2.04683	0.0406748	0.27826	1.52247	3.80537	0.000362732	0.00505213
DYNC2LI1	5.61	13.8767	9.08923	1.00986	0.46359	2.17834	0.0293809	0.225992	1.35401	3.78253	0.00152113	0.0164344
RAMP1	3.32333	9.04	5.8601	1.0119	0.494204	2.04754	0.0406049	0.278081	1.48967	3.29157	0.00603731	0.0482309
HRCT1	0.83	3.81333	1.8362	1.01378	0.500917	2.02384	0.0429868	0.288134	2.91335	2.26006	0.0117434	0.0796423
RNASEH2C	30.91	64.6667	47.3663	1.01384	0.281322	3.60384	0.000313555	0.0065949	1.05849	5.94495	8.81e-06	0.000207188
GLTSCR2	212.417	437.637	326.455	1.01468	0.221993	4.57079	4.86e-06	0.000190474	1.02904	8.67645	1.86e-06	5.29e-05
OSBPL5	17.1567	37.11	26.7761	1.01476	0.353267	2.87251	0.0040723	0.0532171	1.12887	5.16353	6.94e-05	0.00125348
ISM1	1.11333	4.53333	2.34252	1.01503	0.514926	1.97122	0.0486988	0.312132	2.379	2.4371	0.0129739	0.0858946
FAS	13.0833	27.7467	19.8909	1.01559	0.361959	2.80581	0.00501904	0.0623451	1.13747	4.77029	4.8e-05	0.000922059
LMCD1	8.09	18.4633	12.8359	1.01601	0.415812	2.44343	0.0145483	0.137642	1.21536	4.21173	0.000553899	0.0071584
OXLD1	24.0033	51.8633	37.6467	1.01726	0.333115	3.05378	0.00225979	0.0332643	1.11005	5.62581	5.64e-05	0.00106908
VWA5A	33.68	74.6933	54.3757	1.01797	0.34651	2.93777	0.00330578	0.0454099	1.13355	6.12971	0.000224049	0.0033877
TMEM53	3.54	9.09667	5.84476	1.01923	0.493632	2.06475	0.0389467	0.271941	1.48968	3.29108	0.00603731	0.0482309
DTNA	1.98	6.42667	3.85047	1.01967	0.516612	1.97377	0.0484074	0.311431	1.77085	2.86603	0.0106718	0.0745066
NAP1L2	0.293333	3.06667	1.34632	1.01976	0.473163	2.1552	0.0311462	NA	4.47984	2.05876	0.00782507	0.0581134
CDKL1	2.32667	6.88667	4.00032	1.01977	0.519097	1.96451	0.0494707	0.314056	1.84732	2.9061	0.00664673	0.0517596
FPR1	0.246667	3.19	1.3476	1.01999	0.473186	2.15559	0.0311158	NA	4.47985	2.05881	0.00782507	0.0581134
RASL12	0.156667	3.14333	1.34815	1.02009	0.473195	2.15576	0.0311026	NA	4.47985	2.05879	0.00782507	0.0581134
RPS3A	730.56	1476.62	1107.05	1.021	0.156428	6.52701	6.71e-11	8.84e-09	1.00748	10.4329	6.44e-09	3.5e-07
ECH1	112.69	235.807	175.152	1.02414	0.248659	4.11865	3.81e-05	0.00108545	1.0541	7.78497	5.91e-06	0.000146449
RPL35	3166.44	6393.24	4776.18	1.02531	0.18832	5.44451	5.19e-08	3.05e-06	1.02239	12.5406	2.3e-07	8.71e-06
SNAI2	29.2567	61.36	45.0585	1.02538	0.288878	3.54951	0.000385944	0.00771676	1.08075	5.87266	7.35e-06	0.000177844
ARL6IP5	61.5	127.453	94.4496	1.02619	0.238533	4.30209	1.69e-05	0.000549723	1.04894	6.90843	1.86e-06	5.29e-05
OSTC	105.607	221.02	163.82	1.02701	0.239003	4.29706	1.73e-05	0.0005584	1.05017	7.69006	3.13e-06	8.41e-05
TMTC1	15.65	33.9867	24.3095	1.02749	0.347731	2.95484	0.00312834	0.0433646	1.14169	5.03286	1.87e-05	0.000410317
FAAP20	75.2433	154.677	114.768	1.02764	0.226013	4.54684	5.45e-06	0.000209722	1.04162	7.18623	9.34e-07	2.92e-05
RPL26	1400.56	2836.62	2123.99	1.03271	0.139217	7.41801	1.19e-13	2.28e-11	1.01396	11.3719	8.76e-10	5.9e-08
RPL22L1	84.3367	176.273	129.721	1.03301	0.265432	3.89179	9.95e-05	0.00247347	1.06995	7.36038	1.68e-05	0.000370486
ENPP1	3.82	10.2233	6.52153	1.03549	0.490362	2.11169	0.0347133	0.252433	1.49886	3.40903	0.00341261	0.0312468
LUM	32.9733	82.2367	57.6009	1.037	0.428594	2.41953	0.0155404	0.143916	1.2907	6.20743	0.0034951	0.0317524
LEPROT	76.81	159.607	118.267	1.03849	0.230804	4.49946	6.81e-06	0.000253434	1.05798	7.22676	8.82e-07	2.79e-05
MRGPRF	45.1567	94.97	69.9587	1.0427	0.257314	4.05227	5.07e-05	0.00139387	1.07679	6.48591	2.95e-06	7.96e-05
LGALS3	125.717	263.437	195.447	1.0428	0.221045	4.7176	2.39e-06	0.000100774	1.05763	7.94202	6.01e-07	1.99e-05
ROMO1	240.26	491.153	365.494	1.04399	0.173633	6.01263	1.83e-09	1.51e-07	1.03594	8.8398	1.64e-08	8.24e-07
TPT1	1953.63	4141.23	3067.51	1.04483	0.229251	4.55757	5.17e-06	0.000201411	1.06489	11.9009	2.55e-06	7.05e-05
PLPPR3	1.46	5.39	3.04384	1.04534	0.519973	2.01037	0.0443918	0.293533	2.18511	2.64438	0.00756736	0.0568929
ATP5E	22.3267	48.5067	35.0279	1.04618	0.316619	3.30421	0.000952431	0.0165083	1.12136	5.53009	1.59e-05	0.000352212
PTX3	97.9167	209.947	154.333	1.04887	0.256838	4.0838	4.43e-05	0.00123615	1.08514	7.60515	7.2e-06	0.000174832
HEBP2	69.96	145.1	107.098	1.04894	0.222202	4.72068	2.35e-06	9.96e-05	1.06144	7.08812	3.84e-07	1.37e-05
NBL1	129.073	269.087	199.209	1.04933	0.214697	4.88751	1.02e-06	4.69e-05	1.05865	7.97053	4.44e-07	1.52e-05
MFI2	4.35	11.3167	7.53635	1.04975	0.472365	2.22232	0.0262614	0.208282	1.42871	3.56995	0.00249	0.0244132
FAM162B	11.09	25.3767	17.7261	1.04985	0.37615	2.79106	0.00525365	0.0644162	1.19727	4.61959	5.83e-05	0.00109652
FYN	73.4267	157.59	115.777	1.05059	0.261055	4.0244	5.71e-05	0.00152748	1.09042	7.19573	5.52e-06	0.000138073
WIPI1	107.607	251.133	181.056	1.05327	0.360898	2.91846	0.00351762	0.0477916	1.19099	7.82966	0.000999035	0.0116957
RPL27	2208.07	4534.8	3374.93	1.05525	0.152303	6.92859	4.25e-12	6.28e-10	1.04074	12.0394	1.96e-09	1.18e-07
BOC	20.74	47.7633	33.8594	1.05696	0.371255	2.847	0.00441336	0.0567202	1.21228	5.47561	0.000107969	0.00183006
PSMB9	47.03	100.573	73.605	1.05747	0.262001	4.03612	5.43e-05	0.00145675	1.0978	6.55633	2.82e-06	7.69e-05
CARD19	93.5767	195.387	143.94	1.05798	0.226085	4.67957	2.87e-06	0.000120007	1.07306	7.50829	6.24e-07	2.06e-05
TSPO	275.357	569.293	422.172	1.06009	0.16914	6.26752	3.67e-10	3.61e-08	1.05115	9.0467	7.89e-09	4.24e-07
PIGH	9.52	22.6233	15.8152	1.06173	0.404553	2.62445	0.00867882	0.0945852	1.24557	4.47682	0.000111151	0.00187298
TMEM165	40.5267	86.6367	63.2769	1.06329	0.254299	4.18125	2.9e-05	0.000871082	1.09655	6.3453	1.5e-06	4.38e-05
SUGCT	6.41667	15.8233	10.7006	1.06351	0.439123	2.42189	0.0154399	0.143371	1.33297	3.98468	0.00063141	0.00804915
IFNGR1	34.0233	73.34	53.3014	1.0636	0.277171	3.83733	0.00012438	0.00297669	1.1141	6.10511	3.7e-06	9.75e-05
OCEL1	7.37667	17.5933	11.9147	1.06619	0.43383	2.45761	0.0139866	0.134186	1.3316	4.11266	0.000311631	0.00446281
MCEE	9.19667	21.85	15.1224	1.06623	0.40998	2.60068	0.00930397	0.0990823	1.28461	4.4107	7.98e-05	0.00141992
FAM173A	25.01	54.1533	38.8838	1.06654	0.297395	3.58627	0.000335439	0.00697471	1.12746	5.67243	3.33e-06	8.87e-05
ANGPT1	39.4033	89.5667	64.605	1.06721	0.330942	3.22475	0.00126084	0.0208451	1.1695	6.37087	9.04e-05	0.0015757
RASL10B	2.29	6.93667	4.02303	1.06977	0.515964	2.07334	0.0381407	0.268433	1.8473	2.90677	0.00664673	0.0517596
MRVI1	0.94	4.83333	2.52959	1.07192	0.516643	2.07478	0.0380073	0.267926	2.49109	2.49207	0.00740919	0.056164
SULF2	35.7733	91.1867	63.8576	1.07369	0.42229	2.54255	0.0110047	0.11196	1.32304	6.35131	0.00288437	0.0272918
C10orf11	3.11	10.2133	6.23939	1.07372	0.512632	2.09452	0.0362134	0.259036	1.80414	3.35261	0.00399	0.0349009
EVI2A	1.77667	5.69333	2.99947	1.07427	0.520101	2.06549	0.0388762	0.27186	2.18514	2.64323	0.00756736	0.0568929
FAM46B	0.686667	4.25667	2.01972	1.07429	0.504778	2.12824	0.0333172	0.246043	3.04608	2.32196	0.00636432	0.0501046
GUK1	237.08	497.59	367.142	1.07478	0.191962	5.59892	2.16e-08	1.38e-06	1.07497	8.84648	4.73e-08	2.14e-06
PCDH18	62.8167	157.347	110.953	1.07521	0.405261	2.65314	0.00797473	0.0886378	1.28943	7.13117	0.00247587	0.0242943
RP11-468E2.2	5.80333	15.3033	9.82631	1.07543	0.486842	2.20898	0.0271758	0.213215	1.52656	3.88554	0.00020866	0.0032027
DBNDD2	14.7333	33.1033	23.2446	1.07613	0.377722	2.849	0.00438571	0.0564312	1.2177	4.98171	3.17e-05	0.000648982
PRR7	5.58333	13.9067	9.19104	1.07708	0.452768	2.37888	0.0173654	0.156446	1.39025	3.80264	0.00103416	0.0119803
MAP3K8	2.06667	6.79	4.0212	1.07769	0.515373	2.0911	0.0365195	0.260544	1.8473	2.90674	0.00664673	0.0517596
CORO6	4.45333	12.73	8.26929	1.07814	0.490661	2.19732	0.0279976	0.218037	1.59091	3.66904	0.000722579	0.00903187
C16orf86	4.80333	13.4933	8.76608	1.07828	0.484476	2.22566	0.026037	0.207405	1.55376	3.73837	0.000669956	0.00848727
RPS6KA2	44.6333	102.693	73.7321	1.07864	0.334509	3.22455	0.00126172	0.0208451	1.18754	6.55603	8.91e-05	0.00155838
FBXL5	16.4467	36.7367	26.1872	1.07902	0.335321	3.21788	0.00129142	0.0213036	1.17515	5.13667	6.49e-06	0.000159368
HIPK2	15.6533	34.74	24.7175	1.07904	0.343702	3.13947	0.00169255	0.0264072	1.18587	5.05822	9.44e-06	0.000221591
AKR1A1	49.2567	105.53	76.9529	1.07975	0.244722	4.41214	1.02e-05	0.000357657	1.10676	6.62155	8.47e-07	2.69e-05
SERF1B	33.1533	72.28	52.3733	1.08176	0.270182	4.00381	6.23e-05	0.00162314	1.12671	6.08181	1.45e-06	4.27e-05
MXD4	25.3233	56.3367	40.4294	1.08471	0.305896	3.54601	0.000391117	0.00779128	1.16313	5.72191	4.48e-06	0.000115557
BCL6	31.4567	71.8167	51.5213	1.08516	0.309311	3.50831	0.000450966	0.00877619	1.16713	6.05693	1.44e-05	0.000324276
GK5	4.34333	11.7967	7.70508	1.08888	0.469437	2.31955	0.0203652	0.174475	1.4713	3.59501	0.00166426	0.0176215
APBA2	6.72667	17.01	11.3322	1.09168	0.432966	2.52141	0.0116885	0.117067	1.34698	4.05775	0.000367306	0.0050993
COMMD6	56.1533	121.817	88.8569	1.09222	0.237894	4.59122	4.41e-06	0.000173362	1.11724	6.82272	4.32e-07	1.5e-05
EPS8	14.1733	32.88	23.1576	1.09295	0.358272	3.05061	0.00228377	0.033527	1.23097	4.96731	7.27e-06	0.000176134
COL8A2	1.63333	5.7	3.01891	1.09317	0.52035	2.10083	0.035656	0.257088	2.18512	2.64376	0.00756736	0.0568929
PHKA1	1.38333	5.34	3.01946	1.09321	0.52035	2.10092	0.0356481	0.257088	2.18512	2.64374	0.00756736	0.0568929
TMEM141	29.6633	64.4067	46.7782	1.09474	0.278495	3.93091	8.46e-05	0.00215744	1.14469	5.92623	1.19e-06	3.58e-05
HSD11B1	0.256667	3.37	1.51522	1.10065	0.48137	2.28649	0.0222259	NA	4.64257	2.12919	0.00391433	0.0345267
RP11-977G19.10	16.0933	38.1033	26.6307	1.1015	0.385064	2.86055	0.00422903	0.0549321	1.26484	5.16099	9.43e-05	0.00162998
B3GALT4	2.64333	8.57333	5.20686	1.10191	0.504097	2.1859	0.0288229	0.222702	1.72208	3.16343	0.00335395	0.0308488
HDAC5	14.05	32.4133	22.6422	1.10282	0.355414	3.1029	0.00191634	0.0293544	1.23695	4.93784	5.41e-06	0.000136033
IMPA2	13.8433	32.1667	22.4941	1.1058	0.365586	3.02474	0.00248847	0.0358583	1.23934	4.93481	1.52e-05	0.000340868
WISP1	13.72	38.07	25.8711	1.10716	0.453581	2.44094	0.0146491	0.138238	1.46149	5.10778	0.0008597	0.0104154
2017-03-02	15.41	35.9	25.2084	1.10916	0.348046	3.18682	0.00143845	0.0231699	1.22706	5.08477	8.41e-06	0.000198976
SLC27A5	6.02333	15.62	10.5033	1.10959	0.447848	2.47761	0.0132265	0.128929	1.41372	3.96486	0.000344901	0.00483139
KREMEN1	11.09	29.6633	20.2142	1.11149	0.425332	2.61323	0.00896918	0.0969071	1.37773	4.78372	0.000418577	0.00566171
MMP19	16.7967	41.68	28.9882	1.11153	0.389993	2.85012	0.00437026	0.0562986	1.30659	5.26408	0.000104132	0.00177739
OLFML2B	7.88333	19.7133	13.4175	1.11159	0.431189	2.57797	0.00993834	0.104015	1.38044	4.26107	0.000318385	0.00454351
RAC3	6.87667	17.26	11.4932	1.11181	0.434338	2.55978	0.0104738	0.107966	1.3759	4.07558	0.000251213	0.00370645
VIT	1.83	5.98667	3.21147	1.11226	0.520311	2.13769	0.0325419	0.241952	2.27601	2.69168	0.00444545	0.0379389
LYRM9	3.95667	10.99	7.08186	1.11242	0.490275	2.26897	0.0232703	0.19259	1.6391	3.49304	0.000953642	0.0112508
JUNB	37.7467	84.4433	60.9703	1.11281	0.270094	4.12008	3.79e-05	0.00108152	1.16151	6.29265	1.37e-06	4.08e-05
C10orf10	5.70333	16.9133	10.9892	1.11285	0.478995	2.3233	0.0201628	0.172957	1.58898	4.00603	6.32e-05	0.00116436
FBXL15	6.24667	15.9267	10.5646	1.11312	0.441823	2.51938	0.0117561	0.117421	1.41367	3.96626	0.000344901	0.00483139
RNF141	18.2767	42.84	30.2541	1.11506	0.34779	3.20614	0.00134527	0.02196	1.2468	5.32449	6.88e-06	0.000167782
ST6GALNAC6	38.0367	85.3467	61.3619	1.11654	0.275892	4.04704	5.19e-05	0.00140987	1.17101	6.30108	1.71e-06	4.91e-05
TNFSF12	26.14	59.2033	42.3854	1.11662	0.292582	3.81644	0.00013539	0.0031913	1.18376	5.78785	9.54e-07	2.97e-05
NAA38	88.9967	194.81	141.574	1.11696	0.22434	4.97885	6.4e-07	3e-05	1.13461	7.4842	1.3e-07	5.17e-06
STON1	6.01667	15.5533	10.4566	1.11709	0.460571	2.42544	0.0152899	0.142428	1.49914	3.94812	0.00018091	0.00283387
SGMS2	23.7567	53.83	38.2011	1.1185	0.302814	3.69367	0.000221038	0.00482532	1.19504	5.64486	1.1e-06	3.38e-05
SCD5	2.57	7.62	4.69643	1.11865	0.509135	2.19715	0.0280097	0.218037	1.80881	3.05893	0.00374581	0.033469
COL3A1	841.237	2873.6	1881.26	1.11889	0.499694	2.23915	0.0251459	0.202818	1.72653	11.1916	0.000462005	0.0061535
TMEM256	75.8567	166.033	120.509	1.11909	0.233227	4.79831	1.6e-06	7.06e-05	1.14109	7.25543	1.63e-07	6.3e-06
ENC1	31.3367	72.4133	51.2477	1.12198	0.328377	3.41674	0.000633761	0.0118102	1.21639	6.05521	2.63e-05	0.000552649
HIF1A	136.127	297.21	216.989	1.12663	0.188596	5.97376	2.32e-09	1.86e-07	1.12813	8.09175	3.38e-09	1.93e-07
TRAPPC6A	8.85333	23.2933	15.6836	1.12711	0.432283	2.60735	0.00912473	0.0978404	1.42453	4.45377	3.48e-05	0.000694428
JOSD2	57.7	128.497	93.0025	1.12894	0.23413	4.82187	1.42e-06	6.35e-05	1.15364	6.88686	1.05e-07	4.35e-06
LETMD1	17.7233	40.85	28.8044	1.12921	0.333391	3.38704	0.00070651	0.0129216	1.23703	5.26111	2.85e-06	7.76e-05
AIM1	2.11333	7.17333	4.18273	1.13242	0.514237	2.20213	0.027656	0.216207	1.9199	2.94615	0.00410282	0.0357661
NRCAM	0.983333	5.35667	2.7027	1.13315	0.517727	2.1887	0.0286185	0.221358	2.59511	2.54463	0.00419712	0.0363541
EID3	1.01333	4.47	2.19765	1.13362	0.507448	2.23397	0.0254852	0.204272	3.16764	2.38102	0.00342891	0.0312552
GK	13.6	32.0267	22.4289	1.13396	0.360161	3.14848	0.00164123	0.0259396	1.27364	4.92688	5.61e-06	0.000139908
YPEL3	28.4933	66.4233	47.4685	1.13827	0.293365	3.88004	0.000104441	0.00257848	1.20936	5.94339	1.24e-06	3.71e-05
NME4	140.453	309.583	225.104	1.13873	0.186984	6.08996	1.13e-09	9.8e-08	1.13969	8.14463	2.05e-09	1.22e-07
RABAC1	285.273	634.43	461.673	1.14278	0.186582	6.12479	9.08e-10	8.14e-08	1.14468	9.1736	1.8e-09	1.11e-07
PLA2G16	4.68	12.2733	8.06088	1.14352	0.468755	2.43949	0.014708	0.138554	1.55286	3.64436	0.000729102	0.00909475
RPL37	594.103	1309.56	953.617	1.14921	0.157838	7.28094	3.32e-13	6.04e-11	1.13898	10.2177	8.78e-11	6.99e-09
HAPLN3	3.17667	8.79667	5.37094	1.15111	0.50218	2.29222	0.0218929	0.184612	1.78009	3.19656	0.00212158	0.0214037
IGFBP5	479.457	1202.84	850.319	1.15112	0.354955	3.24302	0.0011827	0.0197483	1.2954	10.0497	0.000422007	0.00569546
C8orf4	0.606667	4.36667	2.19582	1.1519	0.508812	2.26389	0.0235807	0.194203	3.16764	2.38099	0.00342891	0.0312552
WDR86	0.68	4.54667	2.19638	1.15195	0.508812	2.264	0.0235744	0.194203	3.16764	2.38098	0.00342891	0.0312552
SHROOM3	1.32667	5.95333	3.18709	1.15334	0.520316	2.21662	0.0266489	0.210304	2.27603	2.69105	0.00444545	0.0379389
SNAP25	1.19667	5.56	2.87515	1.15434	0.517358	2.23122	0.0256663	0.20505	2.69213	2.59532	0.00236059	0.0233321
AC009133.22	0.116667	4.15667	1.84737	1.15445	0.484597	2.38229	0.0172052	0.155304	4.9215	2.26035	0.00102199	0.0118619
C9orf16	57.05	129.787	93.1988	1.15728	0.229189	5.04945	4.43e-07	2.15e-05	1.18072	6.88971	3.25e-08	1.55e-06
SH3PXD2B	21.0467	49.16	34.959	1.15914	0.303974	3.8133	0.000137123	0.00321139	1.23769	5.52486	3.89e-07	1.38e-05
PINLYP	3.43667	9.83333	6.03692	1.16228	0.498437	2.33185	0.0197084	0.169858	1.75786	3.3219	0.00120674	0.0135606
SOD2	521.12	1229.08	881.592	1.16291	0.26644	4.36463	1.27e-05	0.000431177	1.21554	10.1031	2.82e-06	7.69e-05
AC090498.1	1217.9	2700.27	1962.46	1.16346	0.146642	7.93402	2.12e-15	4.46e-13	1.14941	11.2573	1.39e-11	1.25e-09
KCNIP3	5.64	15.1467	9.89562	1.16549	0.455991	2.55595	0.0105899	0.108753	1.52652	3.88696	0.00020866	0.0032027
ALKBH7	33.8267	77.79	55.2113	1.16678	0.268246	4.34967	1.36e-05	0.000458828	1.2163	6.15497	2.31e-07	8.71e-06
CMTM8	3.73	11.64	7.10384	1.17161	0.50057	2.34056	0.0192549	0.167668	1.82921	3.4934	0.000275983	0.00399956
PTK2B	2.20333	7.75	4.36011	1.1722	0.513913	2.28093	0.0225525	0.189009	1.98903	2.98479	0.00251168	0.0245629
RGS18	4.54	15.8033	9.65528	1.17275	0.503097	2.33106	0.0197503	0.170086	1.86214	3.84774	0.000328957	0.00466163
PPARGC1A	0.606667	4.09	1.85452	1.17793	0.486945	2.41902	0.0155622	0.143996	4.92153	2.2604	0.000979649	0.0114815
PRR5L	20.6333	53.7367	37.0859	1.17887	0.39079	3.01664	0.00255593	0.0365893	1.38921	5.59925	3.42e-05	0.000685965
CCDC3	0.256667	3.55	1.68213	1.18053	0.488464	2.41681	0.0156571	0.14463	4.78878	2.19624	0.00195817	0.0200709
RRAS	112.907	256	184.514	1.1808	0.18791	6.28386	3.3e-10	3.37e-08	1.18319	7.86046	4.69e-10	3.31e-08
PDLIM2	193.737	445.19	320.316	1.18785	0.195004	6.0914	1.12e-09	9.79e-08	1.19549	8.64886	1.23e-09	7.94e-08
FAM92A1	21.28	52.6	36.7573	1.1885	0.322779	3.68209	0.000231328	0.00502989	1.29612	5.59043	8.98e-07	2.83e-05
TSPAN18	6.34667	19.2867	12.5005	1.18926	0.462033	2.57398	0.0100537	0.10468	1.61456	4.16561	1.16e-05	0.000267245
PNRC1	13.0167	33.0367	22.7222	1.19304	0.38148	3.12739	0.00176363	0.0273989	1.39026	4.93906	3.83e-06	0.000100237
CSF1	41.9667	100.127	71.0564	1.19417	0.266572	4.47974	7.47e-06	0.000272451	1.24725	6.50655	2.1e-07	8.07e-06
MPG	75.9	175.413	125.657	1.19511	0.206208	5.79565	6.81e-09	5.03e-07	1.20663	7.31355	1.68e-09	1.05e-07
RPL29	580	1319.45	951.603	1.19812	0.149505	8.0139	1.11e-15	2.38e-13	1.18579	10.2144	4.1e-12	4.03e-10
S100A4	118.643	274.947	197.028	1.20088	0.204766	5.86463	4.5e-09	3.47e-07	1.21318	7.95359	2e-09	1.2e-07
PPP1R14A	1.33333	5.41333	2.85277	1.20206	0.518628	2.31776	0.0204622	0.17484	2.69215	2.59479	0.00236059	0.0233321
LOXL3	27.2067	66.0067	46.2917	1.2034	0.294384	4.08786	4.35e-05	0.00121784	1.28146	5.90867	2.22e-07	8.45e-06
CYBRD1	53.6933	130.45	92.2498	1.20607	0.284477	4.23962	2.24e-05	0.00069966	1.27714	6.87266	6.64e-07	2.17e-05
TRAPPC5	75.1133	176.193	125.557	1.2119	0.218002	5.55912	2.71e-08	1.68e-06	1.23128	7.31205	3.49e-09	1.99e-07
NPM2	3.63333	13.4533	8.11543	1.21269	0.51248	2.36631	0.0179664	0.160276	2.05831	3.64537	0.00246193	0.0241964
PGF	1.14333	4.95333	2.36528	1.21287	0.511022	2.37343	0.017624	0.158254	3.27975	2.4376	0.00183808	0.0191132
LOXL1	99.44	231.85	165.576	1.21612	0.196987	6.1736	6.68e-10	6.08e-08	1.22455	7.70554	3.63e-10	2.59e-08
STXBP6	2.27	8.39	5.02968	1.21682	0.505832	2.40558	0.0161466	0.147655	1.93232	3.12921	0.0014439	0.0157255
HCFC1R1	40.22	100.827	70.5147	1.21968	0.315724	3.86313	0.000111945	0.00271472	1.3238	6.49426	2.38e-06	6.62e-05
MIA	1.28667	5.98667	3.04094	1.2236	0.518694	2.35901	0.0183239	0.162406	2.78304	2.6442	0.00131924	0.014616
CD9	126.69	300.777	213.237	1.22424	0.241925	5.06043	4.18e-07	2.06e-05	1.25762	8.06794	7.07e-08	3.04e-06
PER1	7.3	23.4533	15.0363	1.22449	0.463804	2.64011	0.00828793	0.0910092	1.66535	4.39766	8.94e-05	0.00156122
NGFRAP1	191.743	460.267	327.594	1.22736	0.218068	5.6283	1.82e-08	1.2e-06	1.24981	8.68034	4.37e-09	2.45e-07
MSX1	66.11	156.95	111.29	1.22885	0.219499	5.59844	2.16e-08	1.38e-06	1.2493	7.14108	2.09e-09	1.24e-07
SDC2	73.5133	186.393	130.513	1.23598	0.299161	4.13149	3.6e-05	0.00103464	1.32417	7.36407	2.18e-06	6.09e-05
MT1M	19.1133	52.44	35.1549	1.23747	0.399657	3.09634	0.00195927	0.0299282	1.4557	5.53916	5.74e-05	0.00108325
CDC42EP5	52.7067	133.437	93.3246	1.23844	0.304206	4.07107	4.68e-05	0.00129904	1.33303	6.88849	1.54e-06	4.5e-05
DCN	1095.12	3102.8	2124.18	1.23844	0.39226	3.1572	0.00159292	0.0253962	1.461	11.3681	0.000756559	0.00937011
FBXO32	23.7333	57.99	40.4895	1.24084	0.294612	4.21179	2.53e-05	0.000776182	1.31873	5.72556	5.37e-08	2.4e-06
SERPING1	23.3533	57.8633	40.196	1.24086	0.304303	4.07772	4.55e-05	0.00126567	1.3303	5.7148	1.14e-07	4.64e-06
ZFP36L2	34.19	84.0633	58.7099	1.24487	0.269412	4.62067	3.83e-06	0.000154369	1.30164	6.24054	4.63e-08	2.11e-06
LRRC17	11.5567	32.0833	21.52	1.24556	0.382987	3.25221	0.0011451	0.019238	1.45238	4.86791	1.01e-06	3.1e-05
FGF7	133.297	360.053	248.913	1.25045	0.348601	3.58705	0.000334444	0.00696726	1.40071	8.28451	6.38e-05	0.00117172
ANKRD35	1.73667	7.13333	4.01404	1.25301	0.516671	2.42516	0.0153015	0.142428	2.21691	2.90647	0.00155481	0.0166654
VAMP5	171.623	413.54	293.546	1.25327	0.193216	6.48639	8.79e-11	1.11e-08	1.26213	8.52338	1.04e-10	8.12e-09
ODF3B	6.21333	19.3367	12.5056	1.25393	0.465647	2.69288	0.00708372	0.0812955	1.71892	4.16561	8.12e-06	0.000193287
RUNX2	10.9167	30.1967	20.2054	1.25467	0.401419	3.12558	0.00177457	0.0274771	1.50455	4.78354	1.59e-06	4.62e-05
SORT1	16.93	43.9067	30.2608	1.25475	0.346676	3.61938	0.000295308	0.00625926	1.40467	5.3243	3.08e-07	1.12e-05
RGS2	18.45	60.2833	39.5852	1.25501	0.461477	2.71955	0.00653717	0.0760607	1.69193	5.68505	0.00070987	0.0089004
MT1E	140.877	351.363	244.88	1.25547	0.300122	4.18318	2.87e-05	0.000866091	1.34013	8.26623	4.94e-06	0.000125403
PYCARD	25.9533	65.9633	45.8159	1.25568	0.309854	4.05249	5.07e-05	0.00139387	1.35045	5.89618	1.97e-07	7.61e-06
ADM	81.06	226.607	155.066	1.25591	0.374064	3.35747	0.000786602	0.0140803	1.4493	7.60787	0.000139993	0.00226573
HIST2H2AA4	4.74333	20.58	12.2791	1.25738	0.513125	2.45043	0.0142687	0.136079	2.15725	4.14677	0.000936301	0.0110891
ADARB1	3.48333	11.3767	7.06855	1.25806	0.487185	2.5823	0.00981447	0.103411	1.82924	3.49249	0.000275983	0.00399956
TPGS1	18.9933	47.8967	32.8894	1.26173	0.31719	3.97783	6.95e-05	0.00180244	1.3614	5.44313	9.22e-08	3.86e-06
PTGER2	20.4133	52.06	35.9398	1.26244	0.323949	3.89705	9.74e-05	0.00243143	1.38104	5.55913	1.48e-07	5.77e-06
SH3D19	15.9233	41.1367	28.1704	1.26704	0.333882	3.79488	0.000147714	0.00342943	1.39589	5.22984	8.62e-08	3.65e-06
COL4A5	0.736667	4.41	1.85103	1.26785	0.495293	2.55979	0.0104734	0.107966	4.92154	2.26041	0.000979649	0.0114815
RPS2	1930.37	4628.79	3283.99	1.27269	0.162465	7.83366	4.74e-15	9.6e-13	1.26681	11.9989	2.28e-12	2.38e-10
SLC44A1	16.75	45.2233	30.9629	1.27359	0.359258	3.54506	0.00039252	0.00779128	1.44596	5.35435	7.3e-07	2.36e-05
MPST	43.24	107.82	75.4157	1.27747	0.242962	5.25789	1.46e-07	7.8e-06	1.3155	6.59138	3.51e-09	1.99e-07
RGMA	0.52	4.11667	1.85341	1.27981	0.496299	2.5787	0.00991725	0.103953	4.92154	2.26043	0.000979649	0.0114815
C12orf57	190.93	469.487	331.253	1.28167	0.190393	6.73172	1.68e-11	2.32e-09	1.28992	8.69657	3.02e-11	2.52e-09
HAPLN1	1.44333	6.98333	3.71246	1.28168	0.519991	2.46482	0.0137083	0.132094	2.51871	2.82485	0.000861468	0.0104154
TMEM121	3.07333	9.9	5.85919	1.28413	0.497579	2.58076	0.00985838	0.103674	1.94132	3.29128	0.00051458	0.00671433
STEAP1	35.5267	90.1767	62.5693	1.28449	0.270485	4.74883	2.05e-06	8.78e-05	1.3425	6.33087	2.14e-08	1.06e-06
HSD11B1L	7.99	23.62	15.4718	1.28841	0.412112	3.12636	0.00176984	0.0274564	1.56673	4.43882	1.77e-06	5.08e-05
C5orf38	8.1	23.11	15.2633	1.29134	0.405049	3.1881	0.00143209	0.0231014	1.54582	4.424	2.67e-06	7.37e-05
GAS6	332.133	824.58	580.29	1.29401	0.193971	6.67114	2.54e-11	3.47e-09	1.30432	9.502	4.39e-11	3.59e-09
GALNT15	36.7433	103.377	70.4551	1.29633	0.361784	3.58316	0.000339458	0.00704488	1.47535	6.49039	1.14e-05	0.000264352
SLC2A10	20.5733	57.1933	38.737	1.29728	0.365011	3.55409	0.000379284	0.00762377	1.482	5.65929	2.93e-06	7.93e-05
HAS2	10.0467	29.6367	19.4388	1.303	0.427784	3.04594	0.00231957	0.0339919	1.59674	4.74486	6.31e-06	0.000155463
C11orf31	47.8633	120.21	83.7196	1.30395	0.232213	5.61534	1.96e-08	1.28e-06	1.33534	6.73866	6.78e-10	4.69e-08
GSTA4	8.97333	26.2567	17.5044	1.30421	0.403712	3.23054	0.00123555	0.0205057	1.56781	4.59671	6.7e-07	2.18e-05
RPL13	1746.71	4301.54	3035.35	1.30489	0.15183	8.59439	8.37e-18	2.29e-15	1.29647	11.8849	5.96e-14	7.88e-12
LRRN4CL	1.56	7.34	4.05552	1.30524	0.520303	2.50862	0.0121204	0.1204	2.66043	2.90742	0.000279642	0.00403791
GPX7	15.82	42.4933	28.8683	1.30536	0.335122	3.89517	9.81e-05	0.00244479	1.44188	5.26196	3.55e-08	1.67e-06
PHC2	53.3667	134.69	93.4064	1.30547	0.2525	5.1702	2.34e-07	1.21e-05	1.35093	6.89388	5.09e-09	2.82e-07
SLC39A8	10.0967	30.1233	19.8807	1.3103	0.410555	3.19152	0.00141526	0.0228636	1.59828	4.7617	1.22e-06	3.68e-05
ACVRL1	5.96667	18.2567	11.615	1.31091	0.4472	2.93137	0.00337475	0.0461948	1.70198	4.07813	9.46e-06	0.00022161
MGST1	101.44	259.177	181.009	1.31161	0.226002	5.80352	6.49e-09	4.83e-07	1.34277	7.83105	4.86e-10	3.41e-08
MRPL34	41.4833	106.23	73.6354	1.31175	0.245826	5.33607	9.5e-08	5.38e-06	1.35252	6.55857	1.38e-09	8.74e-08
CYTL1	11.65	36.9733	23.9904	1.31791	0.439553	2.99829	0.00271498	0.0383145	1.69311	5.00736	2.49e-05	0.000527846
FAM109B	13.2967	35.9833	24.0963	1.31973	0.347995	3.79237	0.000149217	0.003443	1.46839	5.02218	5.49e-08	2.45e-06
SLC19A3	0.403333	4.49333	2.02414	1.32839	0.499095	2.66159	0.00777726	0.0867142	5.0431	2.3219	0.000490134	0.00645061
NME3	25.74	68.4833	46.83	1.33121	0.303121	4.39168	1.12e-05	0.000388072	1.43184	5.92361	2.12e-08	1.05e-06
NDST2	22.5267	60.4433	41.2578	1.33339	0.305549	4.36392	1.28e-05	0.000431235	1.43625	5.74947	1.22e-08	6.34e-07
INSC	2.06667	7.68	4.34857	1.33586	0.5158	2.58988	0.00960089	0.10165	2.35199	2.98441	0.00053832	0.00697926
CAPS	3.57667	12.1833	7.57819	1.33661	0.487608	2.74115	0.00612246	0.0721566	1.95342	3.5706	6.71e-05	0.00121635
ACADS	5.28	16.3367	10.2213	1.33735	0.445958	2.99883	0.00271017	0.0383145	1.71793	3.92677	2.8e-05	0.000584252
NMRK1	4.84333	15.9133	9.93663	1.33963	0.459002	2.91857	0.0035164	0.0477916	1.79112	3.88783	1.98e-05	0.000430981
SLC7A8	2.25667	8.88667	5.05244	1.34068	0.510236	2.62757	0.00859974	0.0940553	2.23649	3.12969	0.000328548	0.00466125
FAM167A	7.05667	20.8267	13.1821	1.34271	0.42181	3.1832	0.00145655	0.023427	1.63715	4.24363	4.4e-06	0.000114078
FOXC2	3.89667	14.0533	8.64889	1.34519	0.477582	2.81666	0.00485264	0.0610038	1.86032	3.73536	3.68e-05	0.000727124
TMSB4X	4394.95	11294.6	7878.73	1.34688	0.181884	7.40517	1.31e-13	2.47e-11	1.35304	13.2602	2.3e-12	2.38e-10
HLA-F	1.52667	6.04667	3.18968	1.34819	0.520216	2.59159	0.00955336	0.101343	2.86858	2.69096	0.000733073	0.00913493
TMEM204	8.60333	24.89	16.2579	1.34835	0.394097	3.42136	0.00062309	0.0116491	1.58722	4.50538	6.86e-07	2.23e-05
GSTK1	62.0833	165.943	114.302	1.35322	0.254278	5.32181	1.03e-07	5.73e-06	1.40889	7.17621	1.7e-09	1.06e-07
P4HA3	16.57	45.2967	30.6486	1.35457	0.327614	4.13464	3.56e-05	0.00102321	1.48167	5.34456	1.63e-08	8.24e-07
CTHRC1	209.49	571.447	392.874	1.3551	0.277494	4.88333	1.04e-06	4.77e-05	1.4302	8.94043	1.33e-07	5.27e-06
TWIST2	77.54	204.983	141.809	1.36063	0.227564	5.97913	2.24e-09	1.83e-07	1.39504	7.48319	1.02e-10	8.04e-09
CHI3L2	0.766667	5.19333	2.70036	1.36287	0.516009	2.64117	0.00826207	0.0909077	3.48079	2.54443	0.000521537	0.00679057
CCDC117	5.91	18.6367	11.9088	1.36461	0.444755	3.06822	0.00215338	0.0323066	1.7545	4.1121	1.25e-05	0.000287433
RPL13A	2830.1	7264.56	5059.84	1.36463	0.165068	8.26705	1.37e-16	3.41e-14	1.36289	12.6216	7.17e-14	9.3e-12
C4orf48	89.4367	232.1	160.459	1.36582	0.212667	6.42238	1.34e-10	1.61e-08	1.3882	7.66088	2.31e-11	1.95e-09
ARHGEF19	11.75	35.49	23.5672	1.36905	0.394008	3.47467	0.000511477	0.00977975	1.62146	4.9871	1.94e-06	5.48e-05
CRYAB	47.08	131.773	89.6092	1.36978	0.297491	4.60446	4.14e-06	0.000165068	1.46905	6.83091	4.22e-08	1.95e-06
CST3	258.02	667.907	464.458	1.37558	0.158173	8.69669	3.42e-18	9.83e-16	1.37055	9.1815	4e-15	6.33e-13
CRIP1	22.4067	63.1733	42.2523	1.37583	0.339328	4.05459	5.02e-05	0.00138709	1.51371	5.7882	9.09e-08	3.82e-06
MFAP2	45.58	129.463	87.8367	1.3776	0.312784	4.40431	1.06e-05	0.000368451	1.49666	6.80203	1.17e-07	4.73e-06
IL11RA	15.9867	45.83	30.6089	1.37777	0.349291	3.94448	8e-05	0.0020484	1.54924	5.33915	3.01e-08	1.45e-06
ACKR3	17.4233	59.69	38.8558	1.37957	0.42988	3.20921	0.001331	0.0217596	1.73906	5.66068	2.29e-05	0.000490049
C1orf54	9.82	29.8233	19.3727	1.38653	0.407984	3.3985	0.000677575	0.0125392	1.68568	4.72779	8.46e-08	3.59e-06
IL1R1	60.5867	178.527	120.156	1.39252	0.336005	4.14433	3.41e-05	0.00099133	1.54533	7.24503	1.41e-06	4.16e-05
SMIM1	0.856667	5.78667	2.87164	1.39433	0.516276	2.70075	0.00691835	0.0798873	3.5717	2.59511	0.00027633	0.00399956
TNFRSF6B	0.206667	4.95333	2.18811	1.40924	0.503926	2.79652	0.00516563	0.0637328	5.1552	2.38073	0.000245236	0.00365365
EMILIN2	4.38	14.46	8.87972	1.41504	0.462472	3.05973	0.00221536	0.0329203	1.89472	3.7592	2.31e-05	0.000492909
DOK1	31.9333	89.5667	60.6348	1.42003	0.274748	5.16846	2.36e-07	1.22e-05	1.49268	6.28607	1.31e-09	8.37e-08
RP11-903H12.5	3.02	11.7067	6.92743	1.42219	0.498979	2.85019	0.0043693	0.0562986	2.218	3.46606	2.58e-05	0.000545377
LDLRAD3	3.16333	11.2033	6.5108	1.42244	0.495266	2.87208	0.00407783	0.0532171	2.1316	3.40859	7.15e-05	0.00128326
H2AFJ	112.883	309.293	211.965	1.4264	0.203353	7.01438	2.31e-12	3.56e-10	1.44758	8.0564	6.39e-13	7.08e-11
PALLD	65.41	200.467	133.867	1.42935	0.33891	4.21749	2.47e-05	0.000758942	1.59095	7.39877	9.34e-07	2.92e-05
FTH1	14921.3	42609.2	28991.3	1.43087	0.252542	5.66585	1.46e-08	9.88e-07	1.49124	15.1382	2.48e-09	1.44e-07
A2M	0.536667	4.96	2.18921	1.4315	0.505362	2.83263	0.00461669	0.0585763	5.1552	2.3807	0.000245236	0.00365365
FRZB	0.41	4.66333	2.19049	1.43158	0.505363	2.83277	0.00461465	0.0585763	5.1552	2.38075	0.000245236	0.00365365
CRISPLD1	4.27333	18.1	10.8157	1.43974	0.481208	2.99193	0.00277217	0.0390712	2.07511	3.98664	5.4e-06	0.000136033
MEDAG	0.946667	5.87667	2.84616	1.44379	0.51753	2.78977	0.00527453	0.0645275	3.57172	2.59451	0.00027633	0.00399956
GCHFR	0.96	6.57333	3.54011	1.44701	0.520335	2.78092	0.00542053	0.0656527	3.02574	2.78158	0.000223005	0.0033761
CMTM4	5.68	18.29	11.5469	1.44762	0.434998	3.32789	0.000875068	0.015313	1.81973	4.07644	2.73e-06	7.49e-05
SRGN	65.52	183.56	124.792	1.4512	0.226866	6.39675	1.59e-10	1.78e-08	1.48805	7.30173	5.1e-12	4.87e-10
C1orf198	9.54	30.63	19.6623	1.45426	0.391073	3.71863	0.000200309	0.00442582	1.71898	4.74942	3e-08	1.45e-06
TYMP	44.4933	126.753	85.4976	1.45433	0.247951	5.8654	4.48e-09	3.47e-07	1.5092	6.76592	3.64e-11	3.02e-09
CHST2	6.78333	22.55	14.1773	1.45478	0.420572	3.45905	0.000542092	0.0102222	1.77385	4.33538	3.24e-07	1.17e-05
NR1H3	7.80667	25.14	15.9907	1.45844	0.417004	3.49742	0.000469776	0.00904567	1.79617	4.47993	4.6e-08	2.1e-06
EMID1	2.17333	9.85333	5.55177	1.45934	0.507597	2.875	0.00404025	0.0529834	2.3977	3.22918	6.72e-05	0.00121635
PNMA2	0.98	6.81	3.52676	1.46201	0.520313	2.80987	0.00495618	0.0621235	3.02576	2.78118	0.000223005	0.0033761
TNFSF10	1.58333	9.59333	5.24205	1.46923	0.5154	2.85065	0.00436294	0.0562986	2.64293	3.16401	3.45e-05	0.000688381
PLPP1	30.0167	91.1833	60.6727	1.47179	0.327676	4.49161	7.07e-06	0.000261183	1.61884	6.28239	7.85e-08	3.37e-06
TOMM7	260.843	802.5	535.868	1.48081	0.300691	4.92469	8.45e-07	3.9e-05	1.59644	9.38513	7.88e-08	3.37e-06
MAF	3.62333	15.31	8.96224	1.48193	0.491772	3.01345	0.00258294	0.0368794	2.24018	3.76097	1.26e-06	3.77e-05
SELM	270.647	806.127	542.136	1.48319	0.260674	5.68982	1.27e-08	8.75e-07	1.55407	9.40211	9.69e-10	6.42e-08
IFITM2	152.05	465.703	311.189	1.48441	0.297547	4.98883	6.07e-07	2.88e-05	1.59637	8.60423	3.39e-08	1.6e-06
SERPINF1	108.573	341.153	226.616	1.48759	0.316116	4.70586	2.53e-06	0.000106343	1.62337	8.14972	1.23e-07	4.93e-06
NFIL3	10.8967	36.2933	23.2399	1.48917	0.392465	3.7944	0.000148001	0.00342943	1.76863	4.96785	1.02e-08	5.4e-07
ACSS1	1.02	6.39	3.03561	1.49405	0.51864	2.88071	0.00396785	0.0523478	3.65721	2.64396	0.000145966	0.00233757
SOD3	0.603333	6.16	3.03689	1.49407	0.518638	2.88075	0.00396725	0.0523478	3.65721	2.644	0.000145966	0.00233757
EVA1B	120.507	342.613	231.815	1.49948	0.182797	8.20295	2.35e-16	5.7e-14	1.50978	8.18493	1.57e-15	2.65e-13
ACE	2.86667	11.6033	6.86549	1.49964	0.490563	3.05697	0.00223584	0.0330254	2.21805	3.46457	2.58e-05	0.000545377
NANOS1	0.236667	5.21667	2.35684	1.50155	0.508656	2.95199	0.00315733	0.0437111	5.25922	2.43728	0.000122709	0.00202089
ZBTB47	11.23	35.8967	23.181	1.50193	0.363069	4.13677	3.52e-05	0.00101647	1.71281	4.967	1.17e-09	7.64e-08
NPR3	21.67	80.83	51.3342	1.51233	0.426873	3.54281	0.000395887	0.00784388	1.89693	6.04573	5.28e-06	0.0001333
A1BG	45.8633	138.317	92.0224	1.54096	0.240938	6.39569	1.6e-10	1.78e-08	1.59475	6.86946	1.06e-12	1.16e-10
PTH1R	0.73	5.76	2.5294	1.54485	0.510185	3.02802	0.00246165	0.0355654	5.35625	2.49183	6.14e-05	0.00113728
DNAJB4	21.7033	69.7133	45.4659	1.55415	0.306108	5.07712	3.83e-07	1.9e-05	1.68052	5.88281	1.28e-10	9.72e-09
GCNT1	13.35	44.6567	28.5797	1.5597	0.351886	4.4324	9.32e-06	0.000329847	1.748	5.25142	1e-09	6.62e-08
CHRNA1	0.38	5.76333	2.52502	1.56212	0.511039	3.05675	0.00223752	0.0330254	5.35624	2.49171	6.14e-05	0.00113728
QPRT	0.523333	5.45333	2.52502	1.56212	0.511039	3.05675	0.00223752	0.0330254	5.35624	2.49171	6.14e-05	0.00113728
CHRDL2	0.246667	5.67333	2.52685	1.56216	0.511036	3.05685	0.00223673	0.0330254	5.35624	2.49174	6.14e-05	0.00113728
FAM195A	13.8867	45.3967	29.3224	1.56653	0.341104	4.59253	4.38e-06	0.000172905	1.74208	5.28389	2.46e-10	1.78e-08
RGS3	40.1467	123.15	81.4088	1.57034	0.244293	6.42809	1.29e-10	1.59e-08	1.6261	6.69827	6.77e-13	7.43e-11
SAMHD1	12.68	41.67	26.6872	1.57173	0.344968	4.55617	5.21e-06	0.000202046	1.75852	5.15568	6.46e-11	5.22e-09
CCND3	44.5	139.26	91.7475	1.57423	0.270089	5.82854	5.59e-09	4.28e-07	1.65355	6.86783	2.12e-11	1.82e-09
ADAMTS2	45.5133	140.683	93.1421	1.57549	0.249947	6.3033	2.91e-10	3.03e-08	1.64015	6.88594	1.09e-12	1.17e-10
PODNL1	13.8767	50.3833	32.045	1.57786	0.393738	4.00738	6.14e-05	0.00160644	1.88297	5.39846	7.79e-09	4.2e-07
C1QTNF5	32.65	103.513	68.1891	1.58221	0.278264	5.68601	1.3e-08	8.89e-07	1.6776	6.4465	1.42e-11	1.26e-09
SPATA18	4.87	19.5367	11.7826	1.58775	0.452488	3.50894	0.000449895	0.00877095	2.09821	4.09529	1.09e-07	4.46e-06
CYP39A1	0.28	5.90333	2.69081	1.59034	0.511728	3.10778	0.00188498	0.0289145	5.44715	2.54414	3.07e-05	0.000630449
RDH5	4.32	17.4467	10.2435	1.59277	0.46044	3.45924	0.0005417	0.0102222	2.14419	3.92704	4.79e-07	1.63e-05
C1orf122	71.2867	221.817	146.914	1.59675	0.230179	6.93698	4.01e-12	6e-10	1.64455	7.53324	1.24e-13	1.53e-11
CYP7B1	0.83	7.82	4.04609	1.59929	0.519584	3.07803	0.00208377	0.0314685	3.23343	2.90717	3.63e-05	0.000717737
PTGFR	19.49	68.6067	43.8101	1.6109	0.361214	4.4597	8.21e-06	0.000296254	1.84272	5.82772	2.15e-09	1.27e-07
GLUL	162.74	501.6	332.883	1.61382	0.180296	8.95095	3.52e-19	1.13e-16	1.62661	8.70258	1.09e-17	2.12e-15
ROR2	0.543333	5.54667	2.69758	1.61504	0.512791	3.14951	0.00163545	0.0258856	5.44715	2.54428	3.07e-05	0.000630449
ASS1	21.4733	70.7567	45.6604	1.61636	0.303977	5.31739	1.05e-07	5.84e-06	1.7471	5.88797	1.07e-11	9.71e-10
CDKN2A	16.4033	55.68	35.9156	1.62411	0.319568	5.08221	3.73e-07	1.85e-05	1.77704	5.55821	7.38e-12	6.87e-10
SFRP4	2.49	12.3933	6.76316	1.62492	0.507358	3.2027	0.00136144	0.0221888	2.71579	3.43839	1.42e-06	4.18e-05
ARHGAP28	1.57667	9.16	4.89542	1.62706	0.515159	3.15837	0.00158656	0.02535	2.96368	3.095	1.55e-05	0.000344472
WNT2B	7.73	30.09	18.5536	1.63463	0.427058	3.82764	0.000129375	0.00307604	2.05715	4.66979	1.05e-08	5.54e-07
STAMBPL1	9.14667	32.7333	20.5995	1.63564	0.373136	4.3835	1.17e-05	0.000400413	1.88173	4.81341	9.19e-11	7.28e-09
SHROOM2	5.6	23.3733	14.1134	1.64464	0.426804	3.85338	0.0001165	0.00280035	2.05929	4.32245	9.22e-09	4.93e-07
PDPN	29.5233	104.52	67.3124	1.64564	0.318867	5.16089	2.46e-07	1.26e-05	1.80521	6.4267	1.3e-10	9.81e-09
ACTG2	38.1167	126.43	82.1234	1.651	0.272671	6.0549	1.41e-09	1.19e-07	1.7443	6.70876	4.56e-12	4.44e-10
CITED4	4.99	21.67	12.8525	1.6643	0.444452	3.74461	0.000180672	0.00405752	2.13776	4.21126	1.51e-08	7.75e-07
IGFBP7	137.36	457.54	299.26	1.66482	0.235027	7.08353	1.41e-12	2.23e-10	1.72213	8.54856	5.74e-14	7.69e-12
SQRDL	10.4467	38.1867	23.9314	1.67595	0.359077	4.66738	3.05e-06	0.000126864	1.89772	5.01236	1.98e-11	1.72e-09
ABCA6	1.91333	10.4667	5.7231	1.67827	0.507113	3.30947	0.000934728	0.016253	2.79297	3.26077	6.28e-06	0.000154978
GAS1	83.02	343.883	215.491	1.68027	0.39752	4.22688	2.37e-05	0.00073218	2.01232	8.07531	3.3e-06	8.83e-05
TCTN3	35.33	121.167	78.1789	1.68498	0.282343	5.96785	2.4e-09	1.92e-07	1.79123	6.63857	5.11e-12	4.87e-10
TMEM150C	0.82	5.97667	2.8652	1.68652	0.515021	3.27466	0.00105787	0.0181347	5.53267	2.5949	1.54e-05	0.000343251
SAT1	84.2367	323.233	205.459	1.69447	0.350612	4.83288	1.35e-06	6.11e-05	1.91571	8.00808	6.23e-08	2.71e-06
RHOD	8.01333	32.5767	20.0415	1.69457	0.400031	4.23609	2.27e-05	0.000708717	2.04037	4.77208	2.84e-11	2.39e-09
FMO1	0	6.03333	2.8621	1.69463	0.515305	3.28859	0.00100689	0.017315	5.53267	2.59482	1.54e-05	0.000343251
SAA2-SAA4	0	6.27333	2.8621	1.69463	0.515305	3.28859	0.00100689	0.017315	5.53267	2.59482	1.54e-05	0.000343251
PKIG	41.7433	143.04	92.5502	1.69486	0.264215	6.41469	1.41e-10	1.68e-08	1.78424	6.87608	1.12e-13	1.4e-11
CMTM3	29.7367	100.57	64.7051	1.69906	0.265351	6.40307	1.52e-10	1.75e-08	1.78302	6.37556	1.06e-13	1.34e-11
TBXAS1	3.17667	14.9633	8.70318	1.69991	0.477396	3.56079	0.000369739	0.00747473	2.40299	3.73624	4.19e-07	1.47e-05
EFEMP1	42.4733	181.2	112.887	1.70004	0.402913	4.21936	2.45e-05	0.000754788	2.05258	7.15383	1.16e-06	3.51e-05
RNF144A	3.16333	15.3233	8.75028	1.70042	0.475286	3.57767	0.000346668	0.00712189	2.40296	3.73741	4.19e-07	1.47e-05
MYL3	0.166667	7.14667	3.37191	1.70147	0.514255	3.30861	0.000937606	0.0162771	5.76282	2.73704	3.97e-06	0.000103725
ITPR1	1.85	9.75667	5.23178	1.70379	0.513786	3.31614	0.000912689	0.0159204	3.06912	3.16367	4.73e-06	0.000120608
RGS4	2.12	10.9167	5.87355	1.70759	0.507252	3.36635	0.000761696	0.0137018	2.83972	3.29128	3.54e-06	9.37e-05
HR	2.82333	14.82	8.43296	1.72478	0.486387	3.54612	0.000390952	0.00779128	2.55352	3.692	2.18e-07	8.32e-06
CEBPD	60.98	259.223	161.448	1.73284	0.392292	4.41721	1e-05	0.000350483	2.06166	7.66293	7.36e-07	2.37e-05
ADAMTS3	2.83333	15.5167	8.76999	1.74515	0.489401	3.5659	0.00036261	0.00738522	2.61746	3.73778	4.96e-07	1.68e-05
FMO3	0.336667	6.58667	3.031	1.7482	0.516557	3.38434	0.000713509	0.0129844	5.6134	2.64377	7.7e-06	0.000185008
HSPB3	0.47	6.22667	3.02972	1.74822	0.516559	3.38435	0.000713468	0.0129844	5.6134	2.64373	7.7e-06	0.000185008
ECM2	0.96	7.49667	3.88161	1.75571	0.520357	3.37404	0.000740723	0.0133745	4.02208	2.86643	5.79e-06	0.000144046
PRUNE2	2.34333	12.99	7.09048	1.76327	0.498751	3.53537	0.000407199	0.00803887	2.79513	3.49268	4.56e-07	1.56e-05
RAB31	21.0533	78.1667	49.2983	1.77006	0.311013	5.69126	1.26e-08	8.73e-07	1.924	5.99474	2.92e-12	2.96e-10
TGFB3	2.12333	12.7833	7.06389	1.77607	0.498165	3.56522	0.000363555	0.00739071	2.79515	3.49215	4.56e-07	1.56e-05
RCN1	214.347	768.97	494.883	1.7819	0.222225	8.01845	1.07e-15	2.34e-13	1.83387	9.26984	1.03e-16	1.96e-14
TMEM100	6.23667	27.53	16.5083	1.78742	0.420768	4.248	2.16e-05	0.000675918	2.22412	4.51972	2.04e-10	1.51e-08
RFTN2	1.96	11.2833	6.20143	1.80221	0.50338	3.58023	0.000343293	0.00709753	2.92887	3.35123	1.11e-06	3.4e-05
IL32	8.6	37.6767	22.6642	1.81864	0.400295	4.54326	5.54e-06	0.000211826	2.18552	4.93724	1.5e-09	9.47e-08
DUSP1	53.6133	204.567	128.678	1.83685	0.285848	6.42596	1.31e-10	1.59e-08	1.95703	7.34539	2.15e-13	2.55e-11
FAM107A	0.106667	7.21333	3.37229	1.83687	0.518116	3.54529	0.000392184	0.00779128	5.76245	2.73695	1.93e-06	5.47e-05
GLRX	92.6467	374.71	235.179	1.84849	0.29921	6.17791	6.5e-10	5.97e-08	1.99922	8.2017	5.65e-12	5.33e-10
PTGIS	3.71333	20.9733	12.1525	1.85552	0.467499	3.96903	7.22e-05	0.00186151	2.58518	4.13056	2.9e-10	2.09e-08
GADD45B	22.23	86.7933	54.1786	1.85679	0.294162	6.31215	2.75e-10	2.92e-08	1.98939	6.12745	8.89e-15	1.32e-12
GPX1	139.423	529.257	336.419	1.88185	0.194691	9.66581	4.21e-22	2.56e-19	1.91509	8.71583	7.74e-22	2.01e-19
GPX3	13.01	62.36	37.7833	1.88701	0.394798	4.77968	1.76e-06	7.62e-05	2.26502	5.62266	2.09e-12	2.21e-10
VSTM2L	2.08333	13.75	7.57941	1.88769	0.49308	3.82837	0.000128996	0.0030737	2.90654	3.57026	8.15e-08	3.47e-06
SOCS1	7.92333	35.68	21.5051	1.89398	0.390975	4.84424	1.27e-06	5.79e-05	2.24628	4.86673	2.27e-13	2.66e-11
CXCL6	142.73	568.023	357.505	1.92217	0.224019	8.58037	9.46e-18	2.52e-15	1.98349	8.80272	4.51e-19	9.32e-17
PPARG	5.21	26.3233	15.3054	1.94081	0.422431	4.59438	4.34e-06	0.000171994	2.42562	4.42415	1.17e-11	1.06e-09
TSPAN9	10.4467	47.24	28.5715	1.94928	0.350557	5.56052	2.69e-08	1.68e-06	2.20457	5.24566	3.1e-15	5.1e-13
BATF	0.643333	9.10667	4.53377	1.95349	0.519524	3.76015	0.00016981	0.00386115	4.25938	3.02199	4.24e-07	1.48e-05
CORIN	0.203333	7.77	3.7081	1.95526	0.519653	3.76262	0.000168146	0.00383927	5.89754	2.82439	4.83e-07	1.64e-05
APOE	3.45	19.89	11.2697	1.96536	0.454866	4.32076	1.55e-05	0.000512242	2.63582	4.04117	7.29e-10	4.99e-08
CFD	0.54	8.25	3.87883	1.97092	0.519687	3.79251	0.000149131	0.003443	5.96062	2.86628	2.42e-07	9.04e-06
PLAT	13.71	61.07	37.1789	1.9833	0.320472	6.1887	6.07e-10	5.62e-08	2.17359	5.60643	1.97e-16	3.58e-14
CYP26B1	0.593333	8.44667	3.87134	2.00412	0.520014	3.85397	0.00011622	0.00279977	5.96061	2.86609	2.42e-07	9.04e-06
PF4V1	48.1167	236.323	143.062	2.01058	0.352442	5.70471	1.17e-08	8.12e-07	2.2838	7.4907	3.75e-11	3.09e-09
GGT5	1.86333	14.9267	7.93963	2.01224	0.501396	4.01327	5.99e-05	0.00158198	3.30693	3.6204	2.9e-09	1.68e-07
COX7A1	14.4667	65.8567	39.9473	2.01876	0.316255	6.38333	1.73e-10	1.91e-08	2.20915	5.70309	1.11e-16	2.08e-14
2017-09-04	1.66	12.9	6.74828	2.04242	0.504715	4.04668	5.2e-05	0.00140987	3.46657	3.43789	2.01e-08	1e-06
SEPW1	46.5467	200.477	123.647	2.05274	0.223676	9.1773	4.42e-20	2.01e-17	2.11669	7.28647	9.3e-23	2.7e-20
CTSK	120.79	603.347	365.505	2.05996	0.331621	6.21178	5.24e-10	5.03e-08	2.29286	8.83251	1.06e-11	9.71e-10
OLFML2A	1.65333	13.3867	7.08208	2.08819	0.504116	4.14227	3.44e-05	0.000994996	3.54177	3.49222	5.84e-09	3.19e-07
SLC7A2	4.8	27.83	15.9565	2.10512	0.419574	5.01728	5.24e-07	2.51e-05	2.62001	4.47852	2.38e-13	2.77e-11
CHST7	4.52	28.8333	16.2428	2.11584	0.427137	4.95355	7.29e-07	3.39e-05	2.65486	4.50416	1.29e-13	1.58e-11
APOC1	1.83667	18.6967	9.75365	2.12368	0.506811	4.19027	2.79e-05	0.000844116	3.63543	3.86588	1.06e-07	4.35e-06
OPN3	4.96333	28.44	16.2974	2.14075	0.417479	5.12781	2.93e-07	1.48e-05	2.65463	4.50533	7.99e-14	1.02e-11
WFDC1	3.12333	21.98	12.2967	2.1749	0.457229	4.75671	1.97e-06	8.47e-05	2.96193	4.14702	3.54e-12	3.54e-10
MGP	0.813333	11.7867	5.73813	2.18459	0.516837	4.22685	2.37e-05	0.00073218	4.59896	3.26078	4.19e-09	2.37e-07
ITGA10	3.97667	25.4	14.2431	2.20093	0.441007	4.99068	6.02e-07	2.86e-05	2.85836	4.33604	2.09e-13	2.5e-11
TRPA1	17.3233	88.4333	52.5626	2.20967	0.293845	7.51985	5.48e-14	1.09e-11	2.38132	6.08161	1.71e-20	4e-18
C1QL1	4.44333	29.99	17.0054	2.21952	0.433774	5.11678	3.11e-07	1.57e-05	2.84898	4.55794	2.55e-12	2.62e-10
DPT	1.1	13.1267	6.74422	2.23762	0.507403	4.40995	1.03e-05	0.000360129	4.0117	3.43771	1.55e-09	9.73e-08
C11orf96	10.1167	68.9233	39.5113	2.24254	0.426569	5.25717	1.46e-07	7.8e-06	2.84341	5.68248	4.96e-12	4.8e-10
GPC3	6.43667	41.8033	23.9375	2.2695	0.400164	5.67143	1.42e-08	9.62e-07	2.75454	5.00537	4.81e-18	9.46e-16
HSPB2-C11orf52	4.02667	26.81	14.9593	2.28562	0.433046	5.278	1.31e-07	7.11e-06	2.93294	4.39528	2.14e-14	3e-12
PDGFRL	11.5433	68.46	39.913	2.28857	0.351512	6.51066	7.48e-11	9.74e-09	2.6065	5.69864	3.46e-19	7.4e-17
CLEC3B	0.293333	10.6433	5.0537	2.30147	0.51967	4.42871	9.48e-06	0.000334451	6.33852	3.12917	1.91e-09	1.16e-07
ARRDC2	23.0867	152.573	88.4903	2.33789	0.369373	6.32934	2.46e-10	2.64e-08	2.71851	6.80855	5.26e-15	8.21e-13
ABCA8	3.63667	28.64	15.8693	2.34273	0.453535	5.16549	2.4e-07	1.23e-05	3.18424	4.4663	1.41e-16	2.6e-14
SLPI	7.52667	58.16	32.74	2.36265	0.427899	5.52151	3.36e-08	2.03e-06	3.00699	5.42555	2.28e-12	2.38e-10
SEPP1	13.8167	102.79	58.5498	2.36702	0.407059	5.81493	6.07e-09	4.61e-07	2.90599	6.22772	1.15e-15	2.01e-13
LEPR	10.5767	72.2533	41.2924	2.39174	0.377057	6.34318	2.25e-10	2.46e-08	2.81475	5.74458	7.26e-20	1.64e-17
CFH	13.9	85.75	49.6706	2.41175	0.332124	7.2616	3.83e-13	6.86e-11	2.69398	6.00073	3.68e-21	9.14e-19
DIO2	0.16	11.39	5.55674	2.41496	0.518577	4.65691	3.21e-06	0.000131488	6.47441	3.22876	2.4e-10	1.75e-08
CRABP2	38.46	233.07	136.623	2.43061	0.275497	8.82265	1.12e-18	3.3e-16	2.59514	7.42524	4.81e-24	1.5e-21
ENTPD1	4.63	40.8567	22.6361	2.43174	0.452728	5.37131	7.82e-08	4.5e-06	3.29581	4.92874	3.25e-14	4.4e-12
ZBTB16	0	11.9267	5.72969	2.44817	0.518192	4.72445	2.31e-06	9.82e-05	6.517	3.26048	1.2e-10	9.21e-09
EPHB6	3.02667	26.3733	14.1263	2.46173	0.457743	5.37797	7.53e-08	4.36e-06	3.38821	4.3219	3.95e-15	6.33e-13
SPON1	3.50333	30.3033	16.5101	2.4618	0.442806	5.55954	2.7e-08	1.68e-06	3.24963	4.51899	1.15e-14	1.64e-12
FIBIN	5.36667	44.37	24.615	2.50535	0.408278	6.13637	8.44e-10	7.63e-08	3.09033	5.0421	9.05e-20	1.97e-17
C5AR2	2.13667	23.2033	12.3023	2.53231	0.470744	5.37937	7.47e-08	4.35e-06	3.66654	4.14684	3.83e-15	6.22e-13
CCDC69	2.5	26.7367	14.1452	2.57407	0.462984	5.55974	2.7e-08	1.68e-06	3.61742	4.32221	9.71e-15	1.41e-12
FBLN1	258.837	1812.28	1045.08	2.61606	0.271859	9.62285	6.4e-22	3.69e-19	2.78885	10.3417	1.1e-23	3.35e-21
AREG	2.84667	36.0533	19.0917	2.62601	0.473827	5.54212	2.99e-08	1.83e-06	3.84127	4.70425	3.77e-13	4.26e-11
RARRES2	77.88	600.37	342.098	2.69372	0.298811	9.01478	1.97e-19	7.71e-17	2.92884	8.73614	1.25e-22	3.54e-20
SPRY1	1.43667	19.23	9.91963	2.72509	0.493874	5.5178	3.43e-08	2.06e-06	4.59196	3.88646	6.69e-15	1.01e-12
F8A2	0	15.4867	7.57484	2.74544	0.513664	5.34482	9.05e-08	5.16e-06	6.91753	3.5698	6.02e-14	7.88e-12
USP41	0	19.7467	9.62149	2.84754	0.513619	5.54407	2.96e-08	1.82e-06	7.25742	3.8458	1.22e-12	1.3e-10
DUSP23	13.5667	117.537	65.27	2.88991	0.307239	9.40607	5.15e-21	2.56e-18	3.15612	6.38301	8.66e-30	3.91e-27
SPON2	5.65333	61.5667	33.6852	2.95782	0.375633	7.87424	3.43e-15	7.07e-13	3.4886	5.4657	2.82e-27	1.07e-24
CEMIP	21.3833	227.14	125.179	3.0268	0.336363	8.9986	2.29e-19	8.41e-17	3.40826	7.29968	2.31e-25	8.29e-23
COL11A1	2.95333	44.02	23.2699	3.16304	0.430015	7.35564	1.9e-13	3.52e-11	4.15154	4.96665	7.41e-28	3.11e-25
TIMP4	0.346667	20.52	10.2741	3.17169	0.502843	6.30752	2.84e-10	2.98e-08	7.35329	3.92674	9.63e-19	1.96e-16
METTL7A	3.69	55.08	29.2713	3.24766	0.397722	8.16564	3.2e-16	7.6e-14	3.98286	5.27614	6.17e-31	3.27e-28
PTGDS	1.67667	32.6367	16.8342	3.24807	0.465447	6.97839	2.99e-12	4.54e-10	4.84806	4.54438	1.2e-24	4.07e-22
CD14	2.7	54.6067	28.2714	3.27296	0.458565	7.13739	9.51e-13	1.55e-10	4.65996	5.22874	4.1e-19	8.62e-17
RASD1	1.94	38.88	20.0535	3.2857	0.457509	7.18172	6.88e-13	1.16e-10	4.71853	4.77077	5.82e-22	1.58e-19
MAOA	3.79333	55.6767	29.4916	3.30815	0.408116	8.10592	5.23e-16	1.22e-13	4.14564	5.28466	5.01e-30	2.35e-27
ASPN	0.246667	24.36	11.9599	3.35946	0.497634	6.75087	1.47e-11	2.06e-09	7.57105	4.11196	9.76e-22	2.48e-19
TMEM176A	0.72	29.1333	14.6553	3.4175	0.48283	7.07806	1.46e-12	2.28e-10	5.97079	4.36635	1.39e-24	4.59e-22
GPM6B	0.703333	26.6933	13.2978	3.43051	0.496907	6.90373	5.07e-12	7.39e-10	7.72408	4.24441	2.86e-22	7.92e-20
TRNP1	5.25	88.81	47.064	3.52844	0.361513	9.76022	1.67e-22	1.14e-19	4.10694	5.9261	2.47e-36	2.15e-33
NTN1	3.45	68.04	35.673	3.58129	0.399069	8.97413	2.86e-19	1.01e-16	4.43505	5.54423	9.77e-34	5.95e-31
NNMT	73.6	1353.18	720.638	3.62409	0.357266	10.1439	3.53e-24	2.57e-21	4.17472	9.80415	3.27e-25	1.14e-22
IGFBP2	29.1233	419.967	226.074	3.67442	0.238622	15.3985	1.68e-53	9.16e-50	3.85141	8.14186	9.57e-58	3.89e-54
TMEM176B	1.39	47.14	24.0892	3.73892	0.447501	8.35511	6.54e-17	1.66e-14	5.37544	5.01331	4.36e-35	3.13e-32
FKBP5	2.37	60.7533	31.2669	3.82796	0.425443	8.99759	2.31e-19	8.41e-17	5.07525	5.36541	2.44e-38	2.48e-35
OMD	0.513333	37.39	18.5355	3.88276	0.482672	8.04432	8.67e-16	1.98e-13	8.20002	4.66771	2.29e-32	1.33e-29
ALPL	1.21667	58.14	29.503	4.09085	0.452005	9.05045	1.42e-19	5.77e-17	6.18706	5.28423	5.93e-35	4.01e-32
ADH1B	1.18333	62.5767	31.8482	4.23981	0.444537	9.5376	1.46e-21	7.99e-19	6.29903	5.38822	8.11e-43	1.24e-39
APOD	0.456667	50.9	25.4324	4.29647	0.469548	9.15021	5.68e-20	2.49e-17	8.6557	5.08555	1.21e-42	1.48e-39
PIP	0.513333	63.2167	31.6385	4.50316	0.465597	9.67178	3.97e-22	2.56e-19	8.97072	5.38029	1.32e-40	1.47e-37
MMP13	0.9	98.75	49.9778	4.71599	0.437149	10.7881	3.92e-27	3.9e-24	6.95409	6.00779	1.22e-43	2.12e-40
TSC22D3	11.8533	566.11	291.924	4.86795	0.349588	13.9248	4.48e-44	1.22e-40	5.61397	8.50508	2.94e-47	8.96e-44
SAA2	0.0666667	206.363	103.884	5.9752	0.42644	14.0118	1.32e-44	4.81e-41	10.6832	7.03284	6.68e-78	4.07e-74
SAA1	0.99	1381.47	697.646	8.15594	0.376857	21.642	7.23e-104	7.91e-100	11.5537	9.75618	6.1e-155	7.44e-151
