# Supplementary material for: Expression and regulation of long noncoding RNAs during the osteogenic differentiation of periodontal ligament stem cells in the inflammatory microenvironment
Source: Sci Rep. 2017 Oct 25;7:13991. doi: 10.1038/s41598-017-14451-4 (PMC5656573; doi:10.1038/s41598-017-14451-4)
Supplement: Supplementary file 6 — Supplementary Table 5 [file 41598_2017_14451_MOESM6_ESM.xlsx]

## Sheet: Supplementary Table 5
	mean expression		Deseq2					EdgeR
	dPDLSCs	TNF-α-dPDLSCs	log2FoldChange	lfcSE	stat	pvalue	padj	logFC	logCPM	PValue	FDR
S100A10	306.667	61.9667	-2.15558	0.172145	-12.5219	5.67e-36	2.81e-33	-2.22069	7.84522	1.49e-79	1.65e-76
ASPN	24.36	2.95667	-2.04941	0.418806	-4.89347	9.91e-07	2.45e-05	-3.18019	4.22047	3.16e-13	1.15e-11
PTX3	209.947	47.43	-1.95177	0.211944	-9.20887	3.3e-20	5.67e-18	-2.05434	7.33347	4.75e-35	1.31e-32
CRIP1	63.1733	13.58	-1.84771	0.320158	-5.77125	7.87e-09	2.62e-07	-2.16157	5.62851	1.37e-22	1.19e-20
FGF5	35.1567	6.59	-1.82827	0.380836	-4.80066	1.58e-06	3.79e-05	-2.40988	4.7944	1.09e-14	4.46e-13
TRNP1	88.81	22.7767	-1.71336	0.266889	-6.41976	1.36e-10	6.02e-09	-1.88076	6.15339	1.8e-24	1.93e-22
CENPN	86.7733	20.6867	-1.71122	0.312353	-5.47848	4.29e-08	1.29e-06	-1.97644	6.09774	4e-16	1.82e-14
TAGLN	1522.09	434.73	-1.6942	0.130475	-12.9849	1.49e-38	9.66e-36	-1.71025	10.235	2.17e-37	6.94e-35
CDKN3	64.2667	16.3067	-1.68054	0.302457	-5.55629	2.76e-08	8.51e-07	-1.91744	5.69349	1.38e-19	8.92e-18
MMP1	33.5767	7.08333	-1.64608	0.38573	-4.26745	1.98e-05	0.000383868	-2.18937	4.76181	5.26e-11	1.53e-09
CRABP2	233.07	67.0467	-1.63916	0.194625	-8.42213	3.7e-17	4.75e-15	-1.70417	7.5543	3.44e-39	1.39e-36
ACTG2	126.43	35	-1.62528	0.253066	-6.42237	1.34e-10	5.95e-09	-1.7605	6.67469	1.19e-20	8.47e-19
SLC14A1	23.8833	5.11333	-1.61745	0.407778	-3.96649	7.29e-05	0.00125938	-2.32026	4.31363	6.84e-10	1.75e-08
APOC1	18.6967	2.50333	-1.6158	0.440661	-3.66676	0.000245642	0.00379081	-3.0002	3.89877	3.18e-07	5.83e-06
AURKB	27.67	6.19667	-1.60351	0.388627	-4.1261	3.69e-05	0.000672937	-2.14922	4.52302	1.67e-10	4.53e-09
TUBA1B	1400.06	433.773	-1.57994	0.129736	-12.1781	4.07e-34	1.43e-31	-1.59295	10.1427	5.81e-34	1.5e-31
MT2A	3225.46	1004.82	-1.57385	0.126395	-12.4519	1.37e-35	6.06e-33	-1.58476	11.3427	2.98e-30	5.66e-28
PLP2	113.387	33.7	-1.56781	0.236488	-6.62957	3.37e-11	1.6e-09	-1.67482	6.54054	3.06e-25	3.68e-23
SERPINE1	171.12	51.2733	-1.56613	0.21057	-7.43761	1.03e-13	7.2e-12	-1.64251	7.12859	1.29e-26	1.76e-24
FAM64A	39.1	10.1033	-1.5636	0.353666	-4.42113	9.82e-06	0.000202778	-1.9272	5.00447	2.54e-12	8.53e-11
MMP13	98.75	29.18	-1.52912	0.267334	-5.71988	1.07e-08	3.47e-07	-1.67625	6.34536	2.39e-17	1.24e-15
COL15A1	8.46667	0.84	-1.51317	0.433915	-3.48725	0.00048802	NA	-5.97531	2.899	2.39e-07	4.46e-06
HMGA1	242.25	76.4867	-1.51213	0.194399	-7.77849	7.34e-15	6.25e-13	-1.56921	7.63878	4.19e-23	3.86e-21
KIAA0101	57.2033	16.2233	-1.50182	0.319845	-4.69547	2.66e-06	6.09e-05	-1.74936	5.56712	1.23e-13	4.64e-12
ARHGAP22	25.0133	5.96	-1.48819	0.400665	-3.7143	0.000203765	0.00317949	-2.06791	4.38688	5.18e-09	1.21e-07
CTD-2116N17.1	156.107	49.6467	-1.48243	0.215013	-6.8946	5.4e-12	2.88e-10	-1.55806	7.0183	1.63e-25	2.02e-23
PIP	63.2167	19.1967	-1.4746	0.297914	-4.94976	7.43e-07	1.87e-05	-1.66948	5.72217	2.93e-16	1.34e-14
CAV1	226.867	74.5233	-1.46086	0.191766	-7.61793	2.58e-14	1.92e-12	-1.51327	7.55927	1.64e-24	1.78e-22
BIRC5	57.4467	16.83	-1.45741	0.307394	-4.74119	2.12e-06	4.95e-05	-1.6696	5.59216	9.58e-15	3.94e-13
STMN1	199.363	67.2267	-1.4307	0.187717	-7.6216	2.51e-14	1.88e-12	-1.47849	7.38536	8.23e-30	1.47e-27
FOSL1	63.8467	19.8233	-1.42909	0.293462	-4.86976	1.12e-06	2.74e-05	-1.60859	5.7502	1.1e-15	4.79e-14
RRM2	85.5067	27.3833	-1.42715	0.260105	-5.48683	4.09e-08	1.24e-06	-1.55295	6.17038	2.49e-18	1.43e-16
S100A16	157.34	53.1467	-1.42028	0.198234	-7.16464	7.8e-13	4.76e-11	-1.47636	7.05031	2.81e-28	4.49e-26
CAPG	103.4	33.7867	-1.40923	0.240804	-5.85219	4.85e-09	1.65e-07	-1.50789	6.44477	4.37e-20	2.94e-18
PBK	25.6367	6.68667	-1.40856	0.389267	-3.61851	0.000296307	0.00446633	-1.88284	4.47015	1.86e-08	4.04e-07
TK1	86.8667	28.3667	-1.39885	0.26111	-5.35732	8.45e-08	2.42e-06	-1.52299	6.19907	1.66e-17	8.71e-16
PTTG1	107.683	35.67	-1.39507	0.244922	-5.69599	1.23e-08	3.96e-07	-1.4976	6.50504	4.72e-18	2.64e-16
CKS2	209.957	73.04	-1.39324	0.181064	-7.69471	1.42e-14	1.12e-12	-1.43404	7.46842	1.59e-30	3.12e-28
ANXA2	3346.99	1204.31	-1.38473	0.0871907	-15.8816	8.49e-57	1.79e-53	-1.37698	11.4504	3.17e-67	2.57e-64
UBE2C	76.4267	25.2967	-1.3843	0.271399	-5.10062	3.39e-07	8.82e-06	-1.5216	6.02226	3.78e-17	1.91e-15
RDH5	17.4467	3.60667	-1.37989	0.428009	-3.22398	0.00126423	0.0153052	-2.18447	3.8988	7.58e-07	1.28e-05
TMSB4X	11294.6	4076.13	-1.37516	0.102994	-13.3518	1.16e-40	1.08e-37	-1.37243	13.2022	1.82e-34	4.9e-32
SMAGP	29.6833	8.55	-1.36496	0.372581	-3.66352	0.000248776	0.00382516	-1.74553	4.67115	7.89e-09	1.79e-07
PENK	800.257	288.957	-1.36305	0.133785	-10.1884	2.23e-24	5.23e-22	-1.37531	9.39773	2.94e-26	3.92e-24
HMGB3	58.96	19.4633	-1.35431	0.293653	-4.61194	3.99e-06	8.92e-05	-1.52333	5.66465	1.57e-13	5.92e-12
BCAS4	25.7067	6.9	-1.33486	0.394435	-3.38424	0.000713765	0.00953119	-1.81019	4.48357	4.27e-08	8.9e-07
TUBA1A	292.003	106.743	-1.33221	0.160963	-8.27654	1.27e-16	1.57e-14	-1.357	7.96024	1.89e-31	3.89e-29
IGFBP6	121.74	43.4867	-1.32888	0.217598	-6.10705	1.01e-09	3.96e-08	-1.3968	6.70701	2.56e-21	1.89e-19
CCNB1	81.5967	28.4233	-1.32885	0.263317	-5.04657	4.5e-07	1.16e-05	-1.44844	6.12844	5.99e-16	2.67e-14
ALDH1A3	23.82	6.56667	-1.32749	0.401267	-3.30824	0.000938827	0.0120392	-1.84133	4.3726	1.24e-07	2.42e-06
NES	26.9767	7.48	-1.32748	0.380808	-3.48595	0.000490391	0.00692133	-1.7306	4.54887	5.55e-08	1.14e-06
TYMS	67.17	23.0967	-1.31137	0.281153	-4.66425	3.1e-06	7.05e-05	-1.45428	5.85715	2.32e-14	9.27e-13
CKB	28.3367	8.54667	-1.30484	0.375527	-3.47469	0.000511452	0.00720651	-1.67794	4.62349	4.51e-08	9.35e-07
CLEC3B	10.6433	1.85	-1.3012	0.444309	-2.92859	0.003405	NA	-2.70306	3.25263	1.09e-05	0.000148866
TUBA1C	460.987	173.69	-1.29713	0.150255	-8.63287	5.98e-18	8.4e-16	-1.31422	8.6239	1.94e-24	2.05e-22
CDCA3	31.7867	9.82333	-1.29613	0.36347	-3.56598	0.000362494	0.00531532	-1.62201	4.78388	1.87e-08	4.07e-07
MGLL	168.83	62.6667	-1.29453	0.195819	-6.61084	3.82e-11	1.79e-09	-1.34214	7.18363	1.39e-23	1.38e-21
MT1E	351.363	132.09	-1.29259	0.158576	-8.15125	3.6e-16	4.08e-14	-1.31432	8.2343	3.15e-25	3.75e-23
RAC3	17.26	4.56	-1.27857	0.421132	-3.03604	0.00239707	0.0259738	-1.92987	3.93837	4.83e-06	7.05e-05
ANXA1	282.8	107.893	-1.27633	0.161464	-7.90475	2.68e-15	2.43e-13	-1.29949	7.92787	1.85e-30	3.57e-28
KIFC1	18.92	5.40333	-1.27331	0.413519	-3.07921	0.00207551	0.0230267	-1.85003	4.06873	4.13e-06	6.09e-05
CDK1	25.3867	7.74667	-1.26288	0.383616	-3.29204	0.000994643	0.0125511	-1.65601	4.49693	3.13e-07	5.74e-06
RPL22L1	176.273	66.4533	-1.25834	0.207069	-6.0769	1.23e-09	4.69e-08	-1.31277	7.2515	1.92e-16	9.06e-15
ALCAM	59.2	21.36	-1.25778	0.287221	-4.37913	1.19e-05	0.000243099	-1.40276	5.6939	3.63e-12	1.21e-10
ITGA10	25.4	8.18333	-1.25776	0.385162	-3.26553	0.0010926	0.0135785	-1.65601	4.49692	3.13e-07	5.74e-06
CYSTM1	26.49	8.45	-1.25027	0.385977	-3.23924	0.00119847	0.0146023	-1.6492	4.5489	1.82e-07	3.49e-06
CKS1B	86.8133	32.21	-1.24954	0.251423	-4.96986	6.7e-07	1.7e-05	-1.34629	6.24326	3.96e-15	1.65e-13
CDC20	43.9167	14.9467	-1.24883	0.328976	-3.79611	0.000146985	0.00239938	-1.46918	5.27523	5.84e-10	1.51e-08
ADIRF	47.58	15.5633	-1.24579	0.36184	-3.44294	0.000575419	0.00793532	-1.55329	5.36491	9.53e-06	0.000131969
RNASEH2A	40.91	14.07	-1.2346	0.330594	-3.73448	0.000188103	0.00300181	-1.45599	5.17139	2.88e-09	6.9e-08
BMPER	13.2767	3.11	-1.22824	0.437435	-2.80781	0.00498789	0.0469586	-2.10142	3.587	1.54e-05	0.000203366
MYBL2	18.9933	5.43333	-1.22403	0.413955	-2.95692	0.0031073	0.0323236	-1.77874	4.10391	5.87e-06	8.4e-05
DIO2	11.39	2.30333	-1.2228	0.442728	-2.76197	0.00574543	0.0528542	-2.29444	3.40147	2.44e-05	0.000309769
NCAPG	15.57	4.23667	-1.21873	0.42695	-2.85451	0.00431039	0.042085	-1.90079	3.81643	2.09e-05	0.000269521
CENPW	25.1933	7.79333	-1.21458	0.389471	-3.11854	0.00181749	0.0206669	-1.61722	4.47022	7.29e-07	1.24e-05
PRC1	80.4167	30.66	-1.21031	0.260906	-4.63889	3.5e-06	7.87e-05	-1.31419	6.14553	1.18e-13	4.5e-12
ZNF385D	8.08	1.1	-1.19213	0.438309	-2.71984	0.00653126	NA	-3.14715	2.89905	6.61e-05	0.00077129
NTN1	68.04	25.98	-1.19156	0.278904	-4.2723	1.93e-05	0.000378232	-1.31605	5.91279	1.52e-12	5.21e-11
LGALS1	23720.9	9791.09	-1.18884	0.0868363	-13.6906	1.16e-42	1.22e-39	-1.17905	14.3286	4.7e-39	1.84e-36
HMGB2	97.46	38.2733	-1.18751	0.238076	-4.98796	6.1e-07	1.55e-05	-1.26461	6.42786	5.79e-15	2.4e-13
BOLA2B	46.9467	17.31	-1.18546	0.318074	-3.72701	0.000193767	0.00306895	-1.37144	5.37939	1.1e-09	2.75e-08
GAS6	824.58	339.253	-1.18406	0.123429	-9.59299	8.56e-22	1.76e-19	-1.18603	9.49287	1.36e-27	1.98e-25
C12orf75	146.47	58.76	-1.18341	0.206405	-5.73341	9.84e-09	3.21e-07	-1.23263	7.012	1.43e-18	8.47e-17
EMP1	279.12	113.98	-1.18177	0.157564	-7.50026	6.37e-14	4.55e-12	-1.1996	7.93913	5.91e-28	8.98e-26
NT5E	140.5	56.19	-1.17918	0.210069	-5.6133	1.99e-08	6.22e-07	-1.2312	6.95312	1.5e-17	7.98e-16
ODC1	30.24	10.5667	-1.17736	0.360337	-3.2674	0.00108539	0.0135089	-1.46055	4.76211	2.5e-07	4.65e-06
ZWINT	41.9633	15.3733	-1.17013	0.326383	-3.58514	0.000336902	0.00497152	-1.36958	5.23623	1.05e-08	2.34e-07
PRKCDBP	120.01	48.44	-1.16466	0.225541	-5.16386	2.42e-07	6.45e-06	-1.22834	6.73266	1.21e-15	5.26e-14
PPP1R14B	243.933	100.47	-1.16273	0.178033	-6.53095	6.54e-11	2.99e-09	-1.19105	7.75035	5.37e-19	3.33e-17
CENPA	10.7233	2.43	-1.1611	0.443289	-2.61928	0.00881166	0.0750728	-2.20532	3.34378	6.97e-05	0.000808566
SHCBP1	14.77	4.36333	-1.16086	0.429354	-2.70375	0.00685622	0.0606833	-1.83578	3.77338	5.22e-05	0.000618518
TACC3	29.9533	10.4967	-1.1591	0.362509	-3.19743	0.00138659	0.0165575	-1.44432	4.75106	3.7e-07	6.68e-06
KCNMA1	55.7833	21.2067	-1.15428	0.294323	-3.92181	8.79e-05	0.00149601	-1.29561	5.64107	2.47e-10	6.62e-09
NUSAP1	52.1067	20.0533	-1.15121	0.303291	-3.79571	0.00014722	0.00239938	-1.30621	5.53569	7.9e-10	2e-08
ETV5	31.6933	11.0533	-1.14498	0.369204	-3.10122	0.00192727	0.0217101	-1.44704	4.83719	3.5e-07	6.33e-06
CNN1	32.2533	11.3533	-1.13447	0.354516	-3.20006	0.00137398	0.0164917	-1.39078	4.87839	5.47e-07	9.55e-06
PRR11	17.3133	5.62667	-1.13288	0.41445	-2.73345	0.00626741	0.0567841	-1.64478	4.01435	3.34e-05	0.000408985
TTK	12.9233	3.84667	-1.13156	0.436424	-2.59279	0.00952001	0.0797372	-1.90037	3.58702	6.58e-05	0.000769167
RPL39L	55.6667	21.7867	-1.13116	0.296975	-3.80893	0.000139568	0.00229687	-1.27302	5.64705	4.24e-10	1.12e-08
VEPH1	10.7167	2.31667	-1.12804	0.443979	-2.54074	0.0110618	0.0901417	-2.20532	3.34377	6.97e-05	0.000808566
BOLA3	66.81	26.93	-1.12598	0.270168	-4.16769	3.08e-05	0.000574868	-1.23181	5.90795	3.02e-11	9.05e-10
HMGA2	16.9133	5.18333	-1.12409	0.421037	-2.66982	0.00758923	0.0657213	-1.68461	3.95776	3.77e-05	0.00045698
DUSP6	25.08	8.71333	-1.1191	0.381646	-2.9323	0.00336461	0.0346579	-1.45513	4.5232	3.7e-06	5.52e-05
THBS1	407.71	175.29	-1.11421	0.14452	-7.7097	1.26e-14	1.01e-12	-1.12355	8.50332	9.15e-24	9.11e-22
HSPB3	6.22667	0.766667	-1.109	0.426099	-2.60269	0.00924954	NA	-3.65731	2.68336	7.63e-05	0.000879902
UBE2T	32.6433	12.36	-1.10774	0.351601	-3.15057	0.00162952	0.0189907	-1.34939	4.88853	9.76e-07	1.61e-05
EVA1A	32.5833	12.0467	-1.10752	0.351755	-3.14856	0.00164078	0.0190515	-1.34939	4.88853	9.76e-07	1.61e-05
CKAP2	20.4067	6.53333	-1.09279	0.404095	-2.7043	0.00684487	0.0606465	-1.51966	4.22073	2.93e-05	0.000366787
GPM6B	26.6933	9.72333	-1.08122	0.376538	-2.87147	0.00408571	0.0404586	-1.38769	4.62359	3.47e-06	5.2e-05
UHRF1	21.2	7.51333	-1.07372	0.395222	-2.71675	0.00659269	0.0590958	-1.44895	4.29875	3.24e-05	0.000400233
ORC6	14.4	4.57	-1.07331	0.428554	-2.50449	0.0122627	0.0976613	-1.68045	3.7734	0.000175407	0.00185953
CENPM	17.19	5.72333	-1.07244	0.414464	-2.58754	0.00966634	0.0805505	-1.5538	4.03273	6.75e-05	0.000787355
ARHGAP33	11.5033	2.03333	-1.07215	0.441198	-2.43009	0.0150949	0.115	-2.54001	3.37287	0.000323598	0.00316792
EHD1	49.0167	20.2867	-1.06476	0.302658	-3.51803	0.000434766	0.00623016	-1.20493	5.48998	2.15e-08	4.64e-07
CEP55	15.08	4.87	-1.06048	0.426256	-2.4879	0.0128499	0.101474	-1.63474	3.83752	0.000154154	0.0016662
TNFRSF12A	267.59	119.043	-1.0572	0.158928	-6.65211	2.89e-11	1.4e-09	-1.07151	7.91634	7.5e-22	5.91e-20
FOXC2	14.0533	4.49667	-1.0526	0.428568	-2.45608	0.0140464	0.108982	-1.646	3.75139	0.00026894	0.00270029
MZT2A	281.377	126.043	-1.05249	0.159702	-6.5903	4.39e-11	2.03e-09	-1.0669	7.99079	3.37e-22	2.77e-20
SCD	29.6233	11.4333	-1.05025	0.363371	-2.89029	0.00384882	0.0385614	-1.30838	4.784	5.76e-06	8.28e-05
STRA13	100.59	43.8167	-1.04981	0.227799	-4.6085	4.06e-06	9.02e-05	-1.10697	6.51546	1.02e-12	3.52e-11
CCDC109B	29.6333	11.2933	-1.04901	0.373298	-2.8101	0.00495255	0.0466781	-1.33587	4.76212	3.3e-06	4.98e-05
DLGAP5	14.6967	4.85667	-1.04673	0.425199	-2.46174	0.0138265	0.107773	-1.60187	3.81648	0.000234822	0.00240747
DBNDD2	33.1033	13.1633	-1.04637	0.34646	-3.02018	0.00252621	0.0270468	-1.26154	4.93813	2.49e-06	3.83e-05
MYC	33.7	13.22	-1.04566	0.343115	-3.04755	0.00230717	0.0251491	-1.25345	4.96707	2.1e-06	3.31e-05
CDCA5	12.2633	4.12333	-1.03826	0.4353	-2.38516	0.0170716	0.126291	-1.71485	3.58705	0.000536213	0.00497286
COPZ2	159.633	71.74	-1.03485	0.189451	-5.46237	4.7e-08	1.4e-06	-1.06453	7.18205	2.75e-17	1.41e-15
OMD	37.39	14.89	-1.03183	0.333611	-3.09291	0.00198204	0.0222078	-1.21793	5.1037	9e-07	1.51e-05
VIM	4826.92	2228.97	-1.03156	0.0737893	-13.9798	2.07e-44	2.49e-41	-1.01772	12.0855	9.41e-63	7.15e-60
MZT2B	500.303	229.61	-1.0294	0.124263	-8.28402	1.19e-16	1.5e-14	-1.02886	8.82592	3.36e-32	7.57e-30
TCF19	12.4667	4.05	-1.02886	0.436236	-2.35849	0.0183495	0.133286	-1.71485	3.58703	0.000536213	0.00497286
SPC24	16.1633	5.62333	-1.02826	0.419973	-2.4484	0.0143492	0.111099	-1.52787	3.93844	0.000176652	0.00186947
PSG5	4.84667	0.826667	-1.02441	0.403429	-2.53926	0.0111086	NA	-5.21399	2.42964	0.000122116	0.00134505
HN1	326.827	149.247	-1.02273	0.159701	-6.40403	1.51e-10	6.64e-09	-1.03584	8.21348	4.61e-16	2.07e-14
MT1M	52.44	22.0967	-1.01791	0.30329	-3.35622	0.000790168	0.0103233	-1.1521	5.58629	2.09e-08	4.51e-07
CSPG4	10.5767	3.13	-1.01726	0.441176	-2.30579	0.0211226	0.148316	-1.81097	3.40152	0.000472448	0.00444943
NME1	172.153	78.69	-1.01444	0.183046	-5.54199	2.99e-08	9.2e-07	-1.03951	7.29832	2.47e-17	1.27e-15
LY6K	14.3033	4.97	-1.01286	0.427335	-2.37018	0.0177797	0.130271	-1.56823	3.79511	0.000355811	0.00344992
UBE2S	381.557	176.623	-1.00967	0.138037	-7.31448	2.58e-13	1.69e-11	-1.01356	8.44196	2.25e-25	2.76e-23
PYCR1	153.12	69.7433	-1.00916	0.193103	-5.22599	1.73e-07	4.71e-06	-1.04005	7.132	1.39e-15	5.99e-14
CRIP2	6.25	1.28667	-1.00848	0.431685	-2.33614	0.0194841	NA	-2.86319	2.72918	0.000402652	0.0038579
MAD2L1	25.2267	9.95333	-1.00672	0.377931	-2.66376	0.00772719	0.0667787	-1.29384	4.56171	2.25e-05	0.000288075
HMMR	13.73	4.48	-1.00331	0.432183	-2.32149	0.0202605	0.144063	-1.61072	3.72904	0.000410107	0.00391697
MND1	5.64	0.953333	-1.00302	0.41948	-2.39111	0.0167975	NA	-3.49118	2.58717	0.000274778	0.00274755
FAM110B	4.66667	12.53	1.0025	0.43259	2.31744	0.02048	0.145249	1.65079	3.6366	0.00022255	0.00229327
BDNF	7.06333	17.22	1.00312	0.403953	2.48326	0.0130186	0.102615	1.43026	4.10484	0.00011252	0.00125361
NR4A2	2.5	8.68667	1.00504	0.444294	2.2621	0.0236909	NA	2.08658	3.15591	0.000535481	0.00497286
XPNPEP3	5.20667	14.0133	1.00514	0.429623	2.33959	0.0193048	0.138318	1.62073	3.79582	0.000113805	0.00126498
FAM20C	169.04	326.627	1.00692	0.135338	7.44006	1.01e-13	7.13e-12	1.05157	8.28114	9.87e-32	2.14e-29
ADGRG1	4.14333	12.48	1.00704	0.432041	2.33088	0.0197599	0.141219	1.65079	3.6366	0.00022255	0.00229327
HSPG2	28.4733	58.1967	1.00918	0.271389	3.71855	0.000200367	0.00314765	1.14423	5.80738	7.24e-10	1.85e-08
OSMR	35.1333	71.5133	1.01115	0.25363	3.98671	6.7e-05	0.00116875	1.1286	6.09275	2.39e-11	7.28e-10
PTPRG	29.2233	60.51	1.01692	0.269964	3.76686	0.000165311	0.00265823	1.15122	5.84436	3.71e-10	9.83e-09
DIRAS3	8.11	20.0933	1.01714	0.396517	2.56518	0.0103122	0.0850204	1.41653	4.26902	3.24e-05	0.000400233
GABARAPL1	63.1233	126.19	1.01727	0.208382	4.88175	1.05e-06	2.58e-05	1.09941	6.9042	2.12e-15	8.99e-14
CSF1	100.127	197.147	1.01748	0.168587	6.03536	1.59e-09	6.02e-08	1.07688	7.54803	2.57e-22	2.12e-20
ID3	185.23	365.15	1.02008	0.164804	6.18966	6.03e-10	2.45e-08	1.07733	8.43181	2e-13	7.37e-12
PMEPA1	25.5	54.0033	1.02545	0.297995	3.44115	0.000579237	0.00797492	1.19515	5.68475	1.03e-09	2.59e-08
ARMCX2	45.7633	92.61	1.0256	0.226119	4.53565	5.74e-06	0.000124387	1.12125	6.46248	3.04e-13	1.11e-11
CORO6	12.73	28.91	1.02607	0.358194	2.86456	0.00417595	0.0411539	1.30508	4.80686	1.95e-06	3.09e-05
MAGI1	12.5233	28.6333	1.02819	0.359497	2.86008	0.00423536	0.041663	1.31039	4.77444	2.29e-06	3.56e-05
SLPI	58.16	119.593	1.02916	0.24799	4.15	3.32e-05	0.00061535	1.1431	6.81655	3.39e-09	8.05e-08
CXCL2	15.0267	32.9967	1.03537	0.341063	3.03573	0.00239957	0.0259738	1.27807	4.98749	5.09e-07	8.94e-06
PDE4D	19.7067	42.6733	1.03873	0.315581	3.29149	0.000996569	0.0125511	1.236	5.33765	3.53e-08	7.41e-07
ZNF385A	6.84667	17.4467	1.04278	0.406898	2.56275	0.0103846	0.085533	1.50282	4.08737	5.86e-05	0.000690259
SGK1	24.15	52.1367	1.04629	0.291356	3.59109	0.000329294	0.00489353	1.20982	5.61918	2.02e-09	4.93e-08
HS6ST1	48.23	99.5433	1.04959	0.229443	4.57449	4.77e-06	0.000104479	1.14947	6.55156	3.81e-14	1.5e-12
SRPX2	34.3533	71.7033	1.04974	0.253418	4.14234	3.44e-05	0.000631099	1.17067	6.07958	5.64e-12	1.82e-10
DAAM2	15.1	34.0233	1.05592	0.334045	3.16101	0.00157225	0.0184253	1.28853	5.02476	3.02e-07	5.56e-06
NID1	52.5933	108.627	1.05986	0.215531	4.91744	8.77e-07	2.17e-05	1.14968	6.67402	2.23e-15	9.42e-14
VWA5A	74.6933	152.973	1.06213	0.182979	5.80464	6.45e-09	2.17e-07	1.13102	7.16678	2.99e-20	2.04e-18
ZNF521	20.44	44.7567	1.06252	0.307252	3.45814	0.000543914	0.00757524	1.25105	5.41686	6.26e-09	1.44e-07
HIST1H4H	1.24667	6.29667	1.06324	0.432465	2.45857	0.0139493	NA	3.04034	2.72959	0.000402652	0.0038579
GAS1	343.883	694.387	1.07334	0.118362	9.06827	1.21e-19	1.96e-17	1.11297	9.34638	8.08e-30	1.46e-27
IRS1	26.4167	58.2533	1.07559	0.282945	3.80141	0.000143878	0.00235858	1.23234	5.7805	9.64e-11	2.72e-09
HIST2H2AA3	62.48	132.32	1.07571	0.237508	4.52917	5.92e-06	0.000127612	1.18472	6.94631	2.04e-10	5.48e-09
C1RL	51.9233	109.787	1.08039	0.23212	4.65447	3.25e-06	7.34e-05	1.18544	6.67991	3.65e-14	1.44e-12
LAMA2	14.5567	34.0933	1.08096	0.335431	3.2226	0.00127034	0.015357	1.32141	5.01556	1.71e-07	3.29e-06
FOXF2	59.5467	125.477	1.08627	0.205181	5.29421	1.2e-07	3.35e-06	1.17043	6.87394	1.1e-17	6.04e-16
BCL2L11	3.56333	11.77	1.08904	0.439293	2.47907	0.0131725	0.103633	1.92663	3.48459	0.00017037	0.00181087
KREMEN1	29.6633	64.8933	1.08916	0.279217	3.90076	9.59e-05	0.00162243	1.24305	5.92064	3.83e-12	1.27e-10
GPX3	62.36	132.023	1.09791	0.198729	5.52469	3.3e-08	1.01e-06	1.17839	6.94136	8.41e-19	5.11e-17
SKIL	7.71333	19.8067	1.0993	0.399598	2.75102	0.00594099	0.0541762	1.5455	4.23768	8.61e-06	0.000120493
TTC28	9.83667	24.29	1.0999	0.375217	2.93137	0.00337476	0.0347201	1.44722	4.53734	3.19e-06	4.83e-05
HLA-B	382.993	786.453	1.10221	0.0968697	11.3782	5.37e-30	1.61e-27	1.13613	9.51795	2.49e-76	2.32e-73
CREG1	18.0833	41.4167	1.10784	0.315525	3.51109	0.000446273	0.00635822	1.31721	5.29255	8.07e-09	1.82e-07
SULF2	91.1867	197.687	1.11519	0.222797	5.00541	5.57e-07	1.43e-05	1.21392	7.50634	1.54e-09	3.79e-08
SRRM2	73.11	156.02	1.11857	0.189898	5.89036	3.85e-09	1.34e-07	1.19467	7.17729	1.09e-20	7.8e-19
GALNT15	103.377	219.49	1.11969	0.175021	6.39745	1.58e-10	6.86e-09	1.18634	7.66853	4.19e-23	3.86e-21
SPRY2	22.48	51.34	1.12341	0.290219	3.8709	0.000108436	0.00181286	1.29576	5.57599	2.8e-10	7.48e-09
DOCK4	7.95	21.4933	1.12454	0.389806	2.88488	0.00391566	0.0391738	1.53512	4.34463	4.37e-06	6.41e-05
CCL8	0.793333	6.11333	1.12539	0.42581	2.64295	0.00821875	NA	3.74251	2.63648	0.000145031	0.00157883
SEMA4D	3.39333	11.9733	1.135	0.437644	2.59344	0.00950218	0.0796671	1.96924	3.51108	0.00010619	0.00119013
RGS2	60.2833	132.857	1.14033	0.216279	5.27249	1.35e-07	3.73e-06	1.23628	6.9342	2.95e-18	1.68e-16
NPR3	80.83	175.26	1.14102	0.187435	6.08753	1.15e-09	4.41e-08	1.21622	7.3345	5e-23	4.54e-21
EMID1	9.85333	25.5567	1.14318	0.375487	3.04453	0.00233046	0.0253701	1.50582	4.57549	9.75e-07	1.61e-05
NID2	22.8167	52.8533	1.14755	0.28867	3.97529	7.03e-05	0.00122279	1.32078	5.61321	5.63e-11	1.63e-09
C2	5.97667	17.8033	1.15072	0.411193	2.7985	0.00513404	0.0480127	1.68771	4.06969	9.12e-06	0.000126634
CPE	47.25	105.16	1.15097	0.219402	5.24593	1.55e-07	4.25e-06	1.24998	6.59884	4.07e-17	2.04e-15
SST	1.49	9.60667	1.1511	0.44192	2.60476	0.00919388	NA	2.73792	3.15595	1.93e-05	0.00025001
CXCL3	44.4933	98.7267	1.15127	0.224876	5.11958	3.06e-07	8.04e-06	1.25499	6.50947	1.64e-16	7.8e-15
DHRS3	13.5633	33.3	1.15564	0.344294	3.35655	0.000789206	0.0103233	1.4322	4.95901	3.25e-08	6.87e-07
DGKI	5.50667	16.5567	1.15718	0.418124	2.76754	0.00564806	0.0522973	1.74936	3.95865	1.12e-05	0.000151365
MMP2	880.103	1879.14	1.15814	0.0925374	12.5154	6.15e-36	2.88e-33	1.19108	10.7593	9.9e-45	4.63e-42
RERG	2.09333	9.30667	1.15829	0.444314	2.60691	0.00913624	NA	2.388	3.15592	0.000113184	0.00125922
ROR2	5.54667	17.0233	1.16231	0.412995	2.81434	0.0048878	0.0462229	1.71698	4.01524	1.01e-05	0.000139278
SAMD5	1.90333	8.63667	1.16341	0.4438	2.62148	0.00875488	NA	2.57038	3.05158	0.000103807	0.00116881
CHST2	22.55	52.7567	1.16406	0.290687	4.00451	6.21e-05	0.00108867	1.34235	5.60709	3.16e-11	9.46e-10
KCNIP3	15.1467	37.29	1.16715	0.334739	3.48674	0.000488939	0.00691241	1.42427	5.114	7.22e-09	1.64e-07
TNFAIP3	28.01	65.26	1.17011	0.280377	4.17337	3e-05	0.000563234	1.33549	5.90072	1.66e-13	6.21e-12
PTPRD	6.64667	20.0233	1.17023	0.406779	2.87683	0.00401692	0.0399134	1.68714	4.20565	1.98e-06	3.14e-05
TMEM100	27.53	64.4367	1.17523	0.272417	4.31408	1.6e-05	0.000317741	1.33067	5.88058	4.02e-13	1.43e-11
CPZ	3.2	11.3867	1.1756	0.439348	2.67578	0.00745548	0.0648296	2.08913	3.45763	6.89e-05	0.000802148
MICALL2	9.02667	23.7767	1.17745	0.380194	3.09697	0.00195512	0.0219651	1.56792	4.47144	9.75e-07	1.61e-05
SLC1A3	21.7667	51.5267	1.17757	0.305786	3.85095	0.000117663	0.00195934	1.38129	5.56984	2.37e-11	7.24e-10
NDNF	1.36	7.49	1.17899	0.436144	2.70321	0.00686731	NA	3.25866	2.85892	3.59e-05	0.000437148
ABTB2	2.88667	11.12	1.17965	0.441725	2.67055	0.0075726	0.0656448	2.18309	3.37356	7.03e-05	0.00081468
SLC26A2	3.75333	13.0433	1.18479	0.433911	2.73049	0.00632405	0.0572357	1.98207	3.63665	1.52e-05	0.000201596
PPARGC1A	4.09	14.23	1.18513	0.434412	2.72813	0.00636949	0.0575234	1.99256	3.75216	5.56e-06	8e-05
CA12	24.4733	58.58	1.18906	0.278489	4.26968	1.96e-05	0.000381729	1.35397	5.75306	2.46e-12	8.32e-11
POLR2A	18.46	45.84	1.19539	0.317195	3.76864	0.00016414	0.00264444	1.42334	5.38866	1.66e-10	4.51e-09
CTSS	9.31667	25.9333	1.19836	0.375333	3.19278	0.00140909	0.0167934	1.57658	4.57552	3.3e-07	6.01e-06
CUL4B	13.7767	35.4833	1.19948	0.336383	3.56582	0.000362724	0.00531532	1.46686	5.01563	8.68e-09	1.96e-07
KIF26B	5.91	17.7967	1.2	0.412926	2.90608	0.00365983	0.0369722	1.77316	4.0518	4.13e-06	6.09e-05
CXCL12	347.453	837.367	1.20267	0.275318	4.36829	1.25e-05	0.00025425	1.36614	9.53885	4.4e-12	1.45e-10
EHF	1.83333	8.82667	1.20317	0.444046	2.70955	0.00673736	NA	2.62842	3.0872	5.95e-05	0.000699489
RGS5	4.23333	13.9067	1.20472	0.430253	2.80003	0.00510975	0.0478918	1.95809	3.72977	9.08e-06	0.000126245
LSAMP	7.77333	21.4233	1.20599	0.393493	3.06482	0.00217798	0.0240205	1.66409	4.31491	1.03e-06	1.7e-05
MMP3	3.93333	14.32	1.20727	0.437109	2.76194	0.00574584	0.0528542	2.09025	3.70704	1.51e-05	0.000200301
CHMP1B	47.48	110.71	1.20732	0.241844	4.99215	5.97e-07	1.52e-05	1.33158	6.64471	5.06e-17	2.53e-15
PTGDS	32.6367	77.3133	1.20821	0.253824	4.76001	1.94e-06	4.53e-05	1.34557	6.14045	3.09e-15	1.3e-13
CD74	3.11667	11.9633	1.21077	0.439894	2.7524	0.00591598	0.0540065	2.17312	3.51111	2.55e-05	0.000322232
FBN1	95.39	215.72	1.21392	0.169944	7.14305	9.13e-13	5.53e-11	1.28152	7.61304	2.19e-29	3.74e-27
RASSF2	4.20333	14.62	1.21407	0.429186	2.82877	0.00467278	0.0445898	1.95809	3.72979	9.08e-06	0.000126245
MCC	10.7333	28.3333	1.21488	0.367111	3.30928	0.000935349	0.0120141	1.57036	4.7074	9.82e-08	1.95e-06
CDH11	246.17	556.917	1.21903	0.15156	8.04324	8.75e-16	9.33e-14	1.27576	8.97778	1.82e-18	1.05e-16
HLA-A	445.453	997.837	1.22672	0.0941396	13.0309	8.16e-39	5.73e-36	1.2612	9.82339	1.65e-86	2.23e-83
CPM	57.1167	132.833	1.23278	0.201233	6.1261	9.01e-10	3.56e-08	1.32246	6.91204	1.81e-22	1.55e-20
TWIST1	116.353	270.237	1.24136	0.174347	7.12009	1.08e-12	6.45e-11	1.31267	7.92546	2.8e-23	2.62e-21
DUSP16	2.11	8.92	1.24556	0.444235	2.80384	0.00504982	NA	2.68421	3.12199	3.4e-05	0.000415844
ADGRA3	5.58333	17.8767	1.25173	0.414546	3.01952	0.00253172	0.0270714	1.864	4.03366	1.78e-06	2.84e-05
FAM20A	14.56	37.79	1.25201	0.330137	3.7924	0.000149197	0.00242689	1.51647	5.11402	9.01e-10	2.28e-08
C1S	989.727	2261.02	1.2543	0.0944808	13.2757	3.2e-40	2.7e-37	1.28874	10.9974	8.35e-45	4.06e-42
COL18A1	41.54	99.85	1.25442	0.230491	5.44236	5.26e-08	1.55e-06	1.37104	6.4898	1.5e-18	8.83e-17
FAM65C	19.3967	49.7667	1.25938	0.300585	4.18977	2.79e-05	0.000526355	1.46756	5.49211	5.63e-12	1.82e-10
SPON1	30.3033	74.7033	1.26005	0.267047	4.71847	2.38e-06	5.49e-05	1.41848	6.07098	2.34e-16	1.09e-14
C8orf4	4.36667	15.8833	1.26043	0.42401	2.97263	0.00295256	0.0309817	1.96984	3.83834	3.32e-06	5e-05
MASP1	122.653	285.6	1.26423	0.149524	8.45502	2.79e-17	3.73e-15	1.32197	8.0037	1.2e-40	5.04e-38
LRP1	242.03	564.343	1.26658	0.13723	9.22958	2.72e-20	4.87e-18	1.31778	8.98331	5.56e-28	8.55e-26
OSBPL10	13.1033	35.28	1.27201	0.350418	3.62999	0.000283431	0.00430304	1.59197	4.9971	7.46e-10	1.89e-08
LGR4	5.67	18.7633	1.27422	0.408932	3.11598	0.00183336	0.0208021	1.85354	4.10495	6.56e-07	1.13e-05
SAMD11	1.77	9.22	1.27588	0.442407	2.88396	0.00392708	NA	3.05737	3.08724	8.44e-06	0.000118267
COL4A4	0.796667	7.22667	1.27597	0.432902	2.94748	0.00320373	NA	3.97245	2.77402	1.1e-05	0.000149156
NR1D1	4.57333	16.81	1.29317	0.420176	3.07769	0.00208615	0.0230984	1.97975	3.93932	1.22e-06	1.98e-05
FLRT2	17.4733	47.0667	1.29324	0.321285	4.0252	5.69e-05	0.00100557	1.5469	5.39591	4.94e-12	1.61e-10
GNAL	4.74667	16.6233	1.29658	0.419632	3.08979	0.00200296	0.0223536	1.97975	3.93932	1.22e-06	1.98e-05
ACSL4	63.02	154.713	1.30749	0.193922	6.74237	1.56e-11	7.77e-10	1.3956	7.10554	1.95e-27	2.81e-25
NRCAM	5.35667	17.7267	1.30912	0.415699	3.1492	0.00163719	0.0190515	1.96094	4.0153	7.26e-07	1.24e-05
CTNNB1	127.287	311.603	1.32035	0.169488	7.79025	6.69e-15	5.78e-13	1.3914	8.10698	4.75e-25	5.5e-23
SFRP2	5.91333	19.5733	1.32184	0.406303	3.25335	0.00114053	0.0140704	1.90474	4.13932	2.56e-07	4.77e-06
BDKRB2	15.7767	43.4367	1.32287	0.319254	4.14364	3.42e-05	0.000628901	1.57685	5.27737	1.39e-11	4.34e-10
CXCL6	568.023	1364.72	1.32692	0.0909787	14.5849	3.5e-48	4.92e-45	1.36198	10.2459	9.04e-103	2.2e-99
SLC30A1	24.28	64.2233	1.33599	0.278915	4.78995	1.67e-06	3.95e-05	1.5198	5.82898	1.53e-15	6.57e-14
ENTPD1	40.8567	106.517	1.34089	0.24553	5.46121	4.73e-08	1.41e-06	1.48083	6.55527	6.54e-20	4.32e-18
KYNU	51.77	132.12	1.34244	0.218186	6.15273	7.62e-10	3.05e-08	1.45368	6.86419	4.54e-24	4.63e-22
CH25H	3.62333	14.3467	1.34385	0.432566	3.1067	0.00189191	0.0213689	2.23673	3.68401	1.17e-06	1.9e-05
STAT4	1.54667	9.12	1.34694	0.443869	3.03454	0.00240903	NA	3.05737	3.08724	8.44e-06	0.000118267
H6PD	28.9167	76.0233	1.35058	0.260567	5.18324	2.18e-07	5.91e-06	1.51014	6.07105	3.52e-18	1.98e-16
COL4A2	46.9767	121.407	1.35199	0.219745	6.15254	7.63e-10	3.05e-08	1.46518	6.73775	1.53e-23	1.48e-21
RDH10	5.07333	18.52	1.35336	0.414197	3.26742	0.00108531	0.0135089	2.01502	4.05185	2.76e-07	5.1e-06
JUP	12.5567	36.68	1.35572	0.342027	3.96376	7.38e-05	0.00127126	1.67159	5.01574	1e-10	2.81e-09
IL11	3.81	15.3533	1.35618	0.428737	3.16321	0.00156041	0.018312	2.19171	3.77422	7.31e-07	1.25e-05
G0S2	3.66333	14.5533	1.35709	0.433096	3.13347	0.00172751	0.0198853	2.27119	3.7071	6.88e-07	1.18e-05
BEX1	2.00667	10.32	1.35733	0.444272	3.05517	0.00224931	NA	2.8397	3.22156	6.17e-06	8.79e-05
CRISPLD2	30.13	80.5433	1.35798	0.276098	4.91848	8.72e-07	2.17e-05	1.54044	6.14077	1.25e-17	6.77e-16
RASD1	38.88	102.24	1.35986	0.244681	5.5577	2.73e-08	8.47e-07	1.50102	6.48664	1.2e-20	8.47e-19
TIMP3	67.4967	171.58	1.36094	0.188291	7.22783	4.91e-13	3.02e-11	1.44725	7.23688	3.47e-30	6.49e-28
CSGALNACT1	102.497	260.863	1.37162	0.170578	8.041	8.91e-16	9.39e-14	1.44561	7.8352	3.94e-33	9.2e-31
ADGRL2	8.12333	26.59	1.3807	0.380743	3.62633	0.000287479	0.00434103	1.84166	4.55029	6.47e-09	1.48e-07
HAPLN3	8.79667	28.21	1.3914	0.370791	3.75253	0.000175061	0.00279899	1.81251	4.63704	3.53e-09	8.36e-08
CTSC	47.8067	126.807	1.39614	0.218297	6.39558	1.6e-10	6.91e-09	1.51091	6.7903	1.29e-25	1.62e-23
SORBS2	47.3133	127.083	1.40328	0.229888	6.10419	1.03e-09	4.01e-08	1.53111	6.78489	8.31e-25	9.44e-23
PF4V1	236.323	607.827	1.41402	0.123256	11.4722	1.82e-30	5.68e-28	1.46217	9.04989	5.91e-55	3.99e-52
GOLGA8N	1.45	12.1933	1.42063	0.442614	3.20964	0.00132901	0.0159974	3.47907	3.37362	9.19e-06	0.000127486
ADGRD1	4.91	18.4233	1.4215	0.414089	3.43283	0.000597316	0.00819705	2.11895	4.0337	1.03e-07	2.04e-06
CCDC69	26.7367	75.2933	1.42941	0.272165	5.25201	1.5e-07	4.13e-06	1.61437	6.0259	9.44e-20	6.13e-18
WDR86	4.54667	17.6467	1.43045	0.418323	3.41949	0.000627387	0.00855398	2.17687	3.97784	1.01e-07	2e-06
AKAP12	25.91	73.5133	1.4338	0.264188	5.42718	5.72e-08	1.69e-06	1.60695	6.00267	2.43e-19	1.55e-17
TGFB2	10.7833	35.4333	1.442	0.358347	4.02404	5.72e-05	0.00100846	1.83058	4.93004	1.07e-11	3.36e-10
ITGB8	3.91	16.8533	1.45757	0.427621	3.40856	0.000653056	0.00881835	2.34579	3.87965	5.28e-08	1.08e-06
TBX3	48.8467	136.78	1.46142	0.218009	6.70348	2.04e-11	1.01e-09	1.58066	6.87978	1.54e-28	2.5e-26
MFGE8	431.133	1149.83	1.46906	0.110935	13.2426	4.98e-40	3.81e-37	1.51244	9.95707	2.06e-50	1.32e-47
IGFBP2	419.967	1119.99	1.47517	0.0974651	15.1354	9.46e-52	1.59e-48	1.51371	9.91895	8.01e-97	1.62e-93
PTGS2	2.84	14.2333	1.48915	0.435935	3.41599	0.000635506	0.00863674	2.58238	3.63672	3.63e-07	6.56e-06
KSR1	17.26	56.41	1.49895	0.335262	4.47098	7.79e-06	0.000164426	1.82907	5.57015	1.46e-17	7.78e-16
GK	32.0267	93.7067	1.50095	0.243389	6.1669	6.96e-10	2.82e-08	1.65258	6.32787	6.44e-23	5.75e-21
ST3GAL1	11.7867	38.9067	1.51108	0.339847	4.44636	8.73e-06	0.000181259	1.8559	5.07031	5.68e-13	2.01e-11
SMOC1	6.60333	24.12	1.51406	0.390286	3.87937	0.000104726	0.00175781	2.07375	4.40252	1.2e-09	2.99e-08
TMEM155	2.8	14.9233	1.5471	0.434412	3.56137	0.000368918	0.00539671	2.6505	3.68405	1.21e-07	2.37e-06
TRANK1	7.32667	28.0033	1.54899	0.379287	4.08394	4.43e-05	0.000800618	2.05986	4.58818	1.02e-10	2.84e-09
PCSK2	1.89667	13.2167	1.54919	0.441246	3.51095	0.000446511	0.00635822	2.92921	3.51118	1.41e-07	2.73e-06
WNT2	57.0067	171.097	1.54959	0.226857	6.8307	8.45e-12	4.39e-10	1.68471	7.17224	1.39e-24	1.52e-22
SLC16A4	9.35	34.4367	1.5556	0.364376	4.26921	1.96e-05	0.000381729	1.99933	4.86993	1.91e-12	6.47e-11
RP11-162P23.2	18.1067	58.7167	1.55562	0.301956	5.15181	2.58e-07	6.86e-06	1.813	5.6378	2.1e-18	1.21e-16
HAS1	0.913333	9.59	1.57386	0.441296	3.56645	0.000361852	NA	4.39874	3.05165	1.12e-07	2.2e-06
WNT4	0.303333	8.58667	1.57718	0.435344	3.62283	0.000291395	NA	6.07106	2.89963	5.97e-08	1.21e-06
VEGFA	48.47	148.26	1.59165	0.21459	7.41718	1.2e-13	8.2e-12	1.71567	6.9594	2.27e-33	5.41e-31
ZFAT	4.26333	20.9267	1.61031	0.413425	3.89506	9.82e-05	0.00165442	2.4057	4.1394	5.35e-10	1.4e-08
FAT4	8.21667	31.1967	1.61508	0.368374	4.38434	1.16e-05	0.000238503	2.09434	4.7303	3.29e-12	1.1e-10
SCARA5	0.253333	8.78667	1.63345	0.437204	3.73613	0.000186875	NA	6.1291	2.93916	2.98e-08	6.33e-07
AKR1C1	48.8667	153.42	1.63936	0.205822	7.9649	1.65e-15	1.58e-13	1.75705	6.99984	1.85e-37	6.07e-35
ZNF503	18.9767	65.9	1.64196	0.295145	5.56323	2.65e-08	8.23e-07	1.89731	5.77558	1.89e-21	1.42e-19
ROBO1	14.9867	52.9667	1.65074	0.315826	5.22674	1.73e-07	4.7e-06	1.95598	5.45878	5.39e-18	3.01e-16
COL8A1	167.023	511.727	1.65775	0.134958	12.2835	1.11e-34	4.26e-32	1.7175	8.73725	9.5e-62	6.79e-59
IL13RA2	0.4	9.34667	1.66852	0.438138	3.80822	0.000139973	NA	6.18489	2.97765	1.49e-08	3.3e-07
WNT16	9.36	35.8933	1.67075	0.355083	4.70524	2.54e-06	5.84e-05	2.1083	4.90036	1.07e-13	4.08e-12
COL4A1	21.19	72.6167	1.67698	0.276103	6.07374	1.25e-09	4.76e-08	1.89801	5.91623	1.41e-23	1.38e-21
THBS2	57.18	184.713	1.69314	0.189304	8.94404	3.75e-19	5.97e-17	1.79663	7.2554	6.51e-45	3.29e-42
HLA-F	6.04667	27.0533	1.69574	0.38692	4.38267	1.17e-05	0.000239765	2.3057	4.49838	7.45e-12	2.38e-10
VCAN	89.01	293.9	1.69987	0.207191	8.20436	2.32e-16	2.79e-14	1.82212	7.91466	5.53e-21	4.02e-19
IL32	37.6767	127.637	1.70789	0.241931	7.05941	1.67e-12	9.58e-11	1.87678	6.71269	1.97e-32	4.51e-30
CTSH	1.58333	14.42	1.71236	0.442076	3.87346	0.000107301	0.00179745	3.36873	3.58788	6.76e-09	1.54e-07
TMEM132A	31.6933	110.21	1.73536	0.248259	6.99013	2.75e-12	1.49e-10	1.91576	6.49379	1.13e-31	2.36e-29
SLC2A13	3.97	22.1667	1.74667	0.41146	4.24505	2.19e-05	0.000423331	2.59599	4.17303	2.98e-11	8.96e-10
MXRA5	41.1067	143.41	1.76544	0.220216	8.01685	1.08e-15	1.12e-13	1.90793	6.87008	3.26e-38	1.16e-35
EDNRB	39.9933	142.153	1.77136	0.229134	7.73067	1.07e-14	8.92e-13	1.9266	6.84937	4.26e-37	1.29e-34
IGFBP5	1202.84	4525.96	1.7789	0.272801	6.52087	6.99e-11	3.17e-09	2.00726	11.824	2.13e-24	2.23e-22
SLC23A2	6.8	31.6067	1.79259	0.377764	4.74525	2.08e-06	4.86e-05	2.38032	4.69616	2.83e-14	1.12e-12
RORB	2.63667	17.1867	1.79541	0.432669	4.14963	3.33e-05	0.00061535	3.07624	3.81743	5.7e-10	1.48e-08
HSD11B1	3.37	20.6833	1.8191	0.418231	4.34951	1.36e-05	0.000273735	2.80576	4.08761	1.03e-11	3.28e-10
RHOU	4.95333	25.7467	1.84022	0.399144	4.61041	4.02e-06	8.96e-05	2.6092	4.38842	5.25e-13	1.86e-11
WNT5A	135.043	588.227	1.84129	0.328005	5.61359	1.98e-08	6.22e-07	2.21923	8.83076	9.11e-21	6.55e-19
SNCAIP	33.49	125.713	1.84933	0.23452	7.88561	3.13e-15	2.81e-13	2.01812	6.66052	1.03e-37	3.48e-35
LBP	0.98	12.2033	1.8702	0.44425	4.20979	2.56e-05	0.000485083	4.76876	3.31479	5.54e-10	1.45e-08
PLPP1	91.1833	343.407	1.90004	0.184821	10.2804	8.64e-25	2.08e-22	2.00884	8.09688	2.05e-38	7.55e-36
PAPPA	11.5233	52.7067	1.93215	0.329183	5.86954	4.37e-09	1.51e-07	2.33395	5.3892	2.31e-22	1.94e-20
AREG	36.0533	149.303	1.95795	0.253645	7.71924	1.17e-14	9.57e-13	2.1689	6.87562	6.21e-36	1.8e-33
KANK4	1.32333	15.0133	2.00439	0.442787	4.52676	5.99e-06	0.000128743	4.31293	3.58792	1.61e-11	4.98e-10
SLC19A3	4.49333	29.7933	2.08123	0.395521	5.262	1.42e-07	3.92e-06	2.93177	4.53771	1.44e-16	6.92e-15
CPXM1	2.28	19.7267	2.08166	0.42902	4.85213	1.22e-06	2.97e-05	3.53456	3.95889	9.06e-13	3.14e-11
ENC1	72.4133	308.02	2.09167	0.171653	12.1855	3.72e-34	1.36e-31	2.19534	7.90291	1.11e-82	1.35e-79
C11orf96	68.9233	306.89	2.11789	0.196321	10.7879	3.93e-27	1.14e-24	2.25154	7.8879	1.47e-48	8.93e-46
PAPLN	3.57333	27.5867	2.18797	0.404961	5.40292	6.56e-08	1.92e-06	3.21277	4.40274	7.66e-17	3.77e-15
TGFBI	99.4267	472.243	2.23344	0.179909	12.4142	2.19e-35	8.78e-33	2.35185	8.49069	8.65e-44	3.89e-41
PTGES	21.7267	113.3	2.25188	0.252956	8.90224	5.47e-19	8.54e-17	2.4909	6.4262	7.27e-46	3.84e-43
ALDH2	36.21	199.907	2.37533	0.220475	10.7737	4.58e-27	1.28e-24	2.56191	7.22284	1.3e-69	1.13e-66
CFB	41.96	231.173	2.42976	0.190462	12.7572	2.84e-37	1.5e-34	2.57181	7.42738	4.28e-88	7.44e-85
UBD	0.256667	17.8333	2.45528	0.443113	5.54099	3.01e-08	9.22e-07	7.17494	3.73004	2.23e-16	1.04e-14
PI15	0.493333	18.0433	2.53785	0.44214	5.73992	9.47e-09	3.11e-07	7.22901	3.77448	5.59e-17	2.78e-15
IDO1	0.87	20.57	2.54346	0.43834	5.80248	6.53e-09	2.18e-07	5.5639	3.93963	7.1e-18	3.93e-16
HTRA3	25.6267	195.707	2.78204	0.237909	11.6937	1.37e-31	4.63e-29	3.03743	7.13183	1.57e-87	2.38e-84
FNDC1	33.14	257.297	2.84695	0.219585	12.9651	1.93e-38	1.16e-35	3.06599	7.51811	9.61e-104	2.92e-100
TFPI2	74.7067	597.073	2.98556	0.153698	19.4249	4.75e-84	2e-80	3.09986	8.72695	8.89e-148	5.4e-144
ASL	34.7267	298.53	3.04908	0.190925	15.97	2.07e-57	5.81e-54	3.22402	7.71504	1.71e-135	6.93e-132
CXCL5	56.28	727.76	3.67353	0.148548	24.7295	5.15e-135	4.34e-131	3.80189	8.95114	7.5e-281	9.11e-277
