# Supplementary material for: Expression and regulation of long noncoding RNAs during the osteogenic differentiation of periodontal ligament stem cells in the inflammatory microenvironment
Source: Sci Rep. 2017 Oct 25;7:13991. doi: 10.1038/s41598-017-14451-4 (PMC5656573; doi:10.1038/s41598-017-14451-4)
Supplement: Supplementary file 7 — Supplementary Table 6 [file 41598_2017_14451_MOESM7_ESM.xlsx]

## Sheet: A
Gene Set name	Gene Set Size	Enrichment Scores	Normalized Enrichment Scores	P Value	False Discovery Rate
KEGG_RIBOSOME	87	0.52093	2.13103	0	0
KEGG_REGULATION_OF_AUTOPHAGY	34	0.51538	2.10833	0	0
KEGG_HOMOLOGOUS_RECOMBINATION	28	0.49406	2.02111	0	0
KEGG_GLYCOSAMINOGLYCAN_BIOSYNTHESIS_KERATAN_SULFATE	14	0.47003	1.92281	0	0
KEGG_GLYCOSPHINGOLIPID_BIOSYNTHESIS_LACTO_AND_NEOLACTO_SERIES	23	0.4552	1.86214	0	0
KEGG_O_GLYCAN_BIOSYNTHESIS	27	0.43768	1.79047	0	0
KEGG_RNA_POLYMERASE	28	0.4196	1.71651	0	0
KEGG_STEROID_BIOSYNTHESIS	15	0.41302	1.68959	0.02	0.154783
KEGG_GLYCOSAMINOGLYCAN_BIOSYNTHESIS_HEPARAN_SULFATE	25	0.4093	1.67437	0.04	0.237333
KEGG_HISTIDINE_METABOLISM	28	0.40392	1.65236	0.01	0.089
KEGG_GLYCOSPHINGOLIPID_BIOSYNTHESIS_GANGLIO_SERIES	15	0.358	1.46451	0.22	0.593333
KEGG_ACUTE_MYELOID_LEUKEMIA	57	0.35507	1.45253	0	0
KEGG_GLYCOSAMINOGLYCAN_DEGRADATION	19	0.34346	1.40503	0.12	0.435918
KEGG_HUNTINGTONS_DISEASE	168	0.34059	1.39329	0	0
KEGG_RIG_I_LIKE_RECEPTOR_SIGNALING_PATHWAY	67	0.34036	1.39235	0	0
KEGG_TOLL_LIKE_RECEPTOR_SIGNALING_PATHWAY	101	0.3403	1.3921	0	0
KEGG_SELENOAMINO_ACID_METABOLISM	26	0.33543	1.37218	0.08	0.365128
KEGG_TYPE_II_DIABETES_MELLITUS	46	0.33247	1.36007	0.03	0.190714
KEGG_CYTOSOLIC_DNA_SENSING_PATHWAY	55	0.32951	1.34797	0.02	0.154783
KEGG_COMPLEMENT_AND_COAGULATION_CASCADES	69	0.32504	1.32968	0.01	0.089
KEGG_SNARE_INTERACTIONS_IN_VESICULAR_TRANSPORT	38	0.32458	1.3278	0.03	0.190714
KEGG_GLYCINE_SERINE_AND_THREONINE_METABOLISM	31	0.3232	1.32215	0.08	0.365128
KEGG_TERPENOID_BACKBONE_BIOSYNTHESIS	15	0.31898	1.30489	0.28	0.607805
KEGG_MISMATCH_REPAIR	23	0.3187	1.30374	0.14	0.461481
KEGG_VIBRIO_CHOLERAE_INFECTION	54	0.31651	1.29478	0.03	0.190714
KEGG_OTHER_GLYCAN_DEGRADATION	16	0.31484	1.28795	0.48	0.792909
KEGG_PYRUVATE_METABOLISM	38	0.30928	1.26521	0.09	0.4005
KEGG_LYSINE_DEGRADATION	42	0.30915	1.26468	0.06	0.305143
KEGG_SYSTEMIC_LUPUS_ERYTHEMATOSUS	128	0.3047	1.24647	0.01	0.089
KEGG_PANTOTHENATE_AND_COA_BIOSYNTHESIS	16	0.30324	1.2405	0.38	0.719574
KEGG_GLYOXYLATE_AND_DICARBOXYLATE_METABOLISM	16	0.30254	1.23764	0.38	0.719574
KEGG_N_GLYCAN_BIOSYNTHESIS	45	0.30054	1.22945	0.06	0.305143
KEGG_CITRATE_CYCLE_TCA_CYCLE	30	0.29791	1.2187	0.14	0.461481
KEGG_LEUKOCYTE_TRANSENDOTHELIAL_MIGRATION	113	0.29315	1.19922	0	0
KEGG_STARCH_AND_SUCROSE_METABOLISM	42	0.29175	1.1935	0.1	0.413953
KEGG_FATTY_ACID_METABOLISM	42	0.28909	1.18261	0.1	0.413953
KEGG_PARKINSONS_DISEASE	110	0.28864	1.18077	0.01	0.089
KEGG_ASCORBATE_AND_ALDARATE_METABOLISM	18	0.28631	1.17124	0.41	0.737172
KEGG_TYROSINE_METABOLISM	41	0.28356	1.15999	0.13	0.461481
KEGG_NUCLEOTIDE_EXCISION_REPAIR	44	0.28313	1.15823	0.25	0.60075
KEGG_OOCYTE_MEIOSIS	109	0.28296	1.15754	0	0
KEGG_JAK_STAT_SIGNALING_PATHWAY	147	0.28266	1.15631	0	0
KEGG_GALACTOSE_METABOLISM	25	0.28111	1.14997	0.34	0.672444
KEGG_PHENYLALANINE_METABOLISM	18	0.28103	1.14964	0.33	0.66
KEGG_NOTCH_SIGNALING_PATHWAY	46	0.28039	1.14702	0.16	0.491034
KEGG_ALPHA_LINOLENIC_ACID_METABOLISM	16	0.28037	1.14694	0.39	0.730737
KEGG_NITROGEN_METABOLISM	23	0.28022	1.14633	0.27	0.60075
KEGG_HEDGEHOG_SIGNALING_PATHWAY	55	0.27887	1.14081	0.05	0.278125
KEGG_FC_GAMMA_R_MEDIATED_PHAGOCYTOSIS	94	0.27293	1.11651	0.05	0.278125
KEGG_CHRONIC_MYELOID_LEUKEMIA	73	0.27284	1.11614	0.03	0.190714
KEGG_TRYPTOPHAN_METABOLISM	37	0.27044	1.10632	0.19	0.563667
KEGG_VASOPRESSIN_REGULATED_WATER_REABSORPTION	44	0.27023	1.10546	0.1	0.413953
KEGG_SMALL_CELL_LUNG_CANCER	84	0.27003	1.10464	0.04	0.237333
KEGG_BLADDER_CANCER	41	0.26588	1.08767	0.21	0.593333
KEGG_DORSO_VENTRAL_AXIS_FORMATION	23	0.26436	1.08145	0.5	0.801802
KEGG_APOPTOSIS	86	0.26384	1.07932	0.03	0.190714
KEGG_ETHER_LIPID_METABOLISM	29	0.26233	1.07314	0.36	0.696522
KEGG_LYSOSOME	117	0.26214	1.07237	0.01	0.089
KEGG_VASCULAR_SMOOTH_MUSCLE_CONTRACTION	112	0.26039	1.06521	0.01	0.089
KEGG_RENIN_ANGIOTENSIN_SYSTEM	17	0.26027	1.06472	0.46	0.792909
KEGG_VEGF_SIGNALING_PATHWAY	72	0.25849	1.05744	0.11	0.425652
KEGG_BASE_EXCISION_REPAIR	33	0.25835	1.05686	0.23	0.593333
KEGG_SPLICEOSOME	124	0.25827	1.05654	0.07	0.346111
KEGG_ANTIGEN_PROCESSING_AND_PRESENTATION	84	0.25821	1.05629	1	1
KEGG_AMINO_SUGAR_AND_NUCLEOTIDE_SUGAR_METABOLISM	43	0.25621	1.04811	0.24	0.593333
KEGG_DILATED_CARDIOMYOPATHY	90	0.25522	1.04406	0.08	0.365128
KEGG_PRION_DISEASES	35	0.25468	1.04185	0.23	0.593333
KEGG_PROTEIN_EXPORT	22	0.25271	1.03379	0.4	0.734021
KEGG_NATURAL_KILLER_CELL_MEDIATED_CYTOTOXICITY	133	0.25251	1.03297	0.64	0.876912
KEGG_BASAL_CELL_CARCINOMA	55	0.25242	1.0326	0.16	0.491034
KEGG_AUTOIMMUNE_THYROID_DISEASE	52	0.2522	1.0317	1	1
KEGG_LONG_TERM_DEPRESSION	67	0.2498	1.02189	0.2	0.574194
KEGG_GAP_JUNCTION	89	0.24904	1.01878	0.11	0.425652
KEGG_GLYCOLYSIS_GLUCONEOGENESIS	58	0.24711	1.01088	0.2	0.574194
KEGG_RENAL_CELL_CARCINOMA	70	0.24586	1.00577	0.16	0.491034
KEGG_FC_EPSILON_RI_SIGNALING_PATHWAY	76	0.24582	1.0056	0.16	0.491034
KEGG_ALANINE_ASPARTATE_AND_GLUTAMATE_METABOLISM	32	0.24525	1.00327	0.27	0.60075
KEGG_LONG_TERM_POTENTIATION	69	0.24464	1.00078	0.12	0.435918
KEGG_PROGESTERONE_MEDIATED_OOCYTE_MATURATION	85	0.24377	0.997218	0.11	0.425652
KEGG_ERBB_SIGNALING_PATHWAY	87	0.2433	0.995296	0.14	0.461481
KEGG_EPITHELIAL_CELL_SIGNALING_IN_HELICOBACTER_PYLORI_INFECTION	67	0.24158	0.98826	0.26	0.60075
KEGG_PROSTATE_CANCER	89	0.24025	0.982819	0.12	0.435918
KEGG_INOSITOL_PHOSPHATE_METABOLISM	53	0.23994	0.981551	0.22	0.593333
KEGG_FOCAL_ADHESION	198	0.23763	0.972101	0.02	0.154783
KEGG_AMYOTROPHIC_LATERAL_SCLEROSIS_ALS	52	0.23661	0.967928	0.32	0.647273
KEGG_B_CELL_RECEPTOR_SIGNALING_PATHWAY	74	0.23659	0.967846	0.27	0.60075
KEGG_AXON_GUIDANCE	128	0.23518	0.962078	0.06	0.305143
KEGG_BETA_ALANINE_METABOLISM	22	0.23445	0.959092	0.49	0.792909
KEGG_GLYCOSYLPHOSPHATIDYLINOSITOL_GPI_ANCHOR_BIOSYNTHESIS	25	0.23394	0.957006	0.52	0.81193
KEGG_T_CELL_RECEPTOR_SIGNALING_PATHWAY	107	0.23372	0.956106	0.23	0.593333
KEGG_TIGHT_JUNCTION	127	0.23355	0.95541	0.14	0.461481
KEGG_RNA_DEGRADATION	57	0.23354	0.955369	0.49	0.792909
KEGG_GLIOMA	65	0.23027	0.941992	0.26	0.60075
KEGG_MATURITY_ONSET_DIABETES_OF_THE_YOUNG	23	0.22904	0.936961	0.58	0.832581
KEGG_PATHOGENIC_ESCHERICHIA_COLI_INFECTION	55	0.22855	0.934956	0.4	0.734021
KEGG_DNA_REPLICATION	36	0.22832	0.934015	0.47	0.792909
KEGG_DRUG_METABOLISM_OTHER_ENZYMES	42	0.22792	0.932379	0.41	0.737172
KEGG_LINOLEIC_ACID_METABOLISM	24	0.22743	0.930374	0.59	0.84016
KEGG_PENTOSE_PHOSPHATE_PATHWAY	26	0.22645	0.926365	0.52	0.81193
KEGG_RIBOFLAVIN_METABOLISM	15	0.22524	0.921416	0.52	0.81193
KEGG_STEROID_HORMONE_BIOSYNTHESIS	47	0.22256	0.910452	0.53	0.813276
KEGG_NICOTINATE_AND_NICOTINAMIDE_METABOLISM	22	0.22247	0.910084	0.58	0.832581
KEGG_PPAR_SIGNALING_PATHWAY	68	0.2216	0.906525	0.35	0.684615
KEGG_HYPERTROPHIC_CARDIOMYOPATHY_HCM	83	0.2208	0.903252	0.31	0.641628
KEGG_ARRHYTHMOGENIC_RIGHT_VENTRICULAR_CARDIOMYOPATHY_ARVC	74	0.22075	0.903048	0.28	0.607805
KEGG_THYROID_CANCER	29	0.21799	0.891757	0.72	0.922014
KEGG_MELANOGENESIS	101	0.21765	0.890366	0.24	0.593333
KEGG_PHOSPHATIDYLINOSITOL_SIGNALING_SYSTEM	76	0.21764	0.890325	0.29	0.614524
KEGG_GNRH_SIGNALING_PATHWAY	98	0.21502	0.879607	0.24	0.593333
KEGG_DRUG_METABOLISM_CYTOCHROME_P450	61	0.21324	0.872326	0.48	0.792909
KEGG_INSULIN_SIGNALING_PATHWAY	136	0.21316	0.871999	0.26	0.60075
KEGG_PYRIMIDINE_METABOLISM	94	0.20996	0.858908	0.32	0.647273
KEGG_NON_SMALL_CELL_LUNG_CANCER	54	0.20976	0.85809	0.55	0.832581
KEGG_PANCREATIC_CANCER	70	0.20825	0.851913	0.45	0.792909
KEGG_PRIMARY_IMMUNODEFICIENCY	35	0.20817	0.851585	0.73	0.928143
KEGG_CYSTEINE_AND_METHIONINE_METABOLISM	33	0.2079	0.850481	0.57	0.832581
KEGG_ALZHEIMERS_DISEASE	154	0.20745	0.84864	0.17	0.512881
KEGG_PRIMARY_BILE_ACID_BIOSYNTHESIS	16	0.20666	0.845408	0.75	0.940141
KEGG_FRUCTOSE_AND_MANNOSE_METABOLISM	34	0.20285	0.829822	0.67	0.876912
KEGG_OXIDATIVE_PHOSPHORYLATION	114	0.2022	0.827163	0.44	0.7832
KEGG_NOD_LIKE_RECEPTOR_SIGNALING_PATHWAY	61	0.2006	0.820618	0.63	0.876094
KEGG_PEROXISOME	78	0.19962	0.816609	0.49	0.792909
KEGG_PORPHYRIN_AND_CHLOROPHYLL_METABOLISM	35	0.19895	0.813868	0.66	0.876912
KEGG_ALDOSTERONE_REGULATED_SODIUM_REABSORPTION	42	0.19851	0.812068	0.67	0.876912
KEGG_REGULATION_OF_ACTIN_CYTOSKELETON	211	0.1983	0.811209	0.23	0.593333
KEGG_RETINOL_METABOLISM	53	0.19828	0.811127	0.53	0.813276
KEGG_WNT_SIGNALING_PATHWAY	147	0.19792	0.809654	0.29	0.614524
KEGG_ENDOMETRIAL_CANCER	52	0.19669	0.804623	0.61	0.854961
KEGG_METABOLISM_OF_XENOBIOTICS_BY_CYTOCHROME_P450	60	0.19307	0.789814	0.58	0.832581
KEGG_MTOR_SIGNALING_PATHWAY	52	0.19293	0.789241	0.61	0.854961
KEGG_CELL_CYCLE	122	0.19229	0.786623	0.47	0.792909
KEGG_ENDOCYTOSIS	178	0.19156	0.783637	0.66	0.876912
KEGG_VALINE_LEUCINE_AND_ISOLEUCINE_DEGRADATION	44	0.19001	0.777296	0.67	0.876912
KEGG_PURINE_METABOLISM	152	0.18949	0.775169	0.3	0.628235
KEGG_NEUROTROPHIN_SIGNALING_PATHWAY	126	0.18738	0.766537	0.49	0.792909
KEGG_CELL_ADHESION_MOLECULES_CAMS	130	0.18407	0.752997	0.92	1
KEGG_PATHWAYS_IN_CANCER	324	0.18376	0.751729	0.26	0.60075
KEGG_GLYCOSAMINOGLYCAN_BIOSYNTHESIS_CHONDROITIN_SULFATE	22	0.18288	0.748129	0.79	0.956599
KEGG_ONE_CARBON_POOL_BY_FOLATE	17	0.18159	0.742851	0.9	1
KEGG_AMINOACYL_TRNA_BIOSYNTHESIS	40	0.18144	0.742238	0.79	0.956599
KEGG_CHEMOKINE_SIGNALING_PATHWAY	186	0.18123	0.741379	0.57	0.832581
KEGG_ECM_RECEPTOR_INTERACTION	82	0.17798	0.728084	0.74	0.934184
KEGG_ARGININE_AND_PROLINE_METABOLISM	52	0.17636	0.721456	0.66	0.876912
KEGG_P53_SIGNALING_PATHWAY	66	0.17529	0.717079	0.66	0.876912
KEGG_ADIPOCYTOKINE_SIGNALING_PATHWAY	66	0.1736	0.710166	0.78	0.956599
KEGG_TGF_BETA_SIGNALING_PATHWAY	84	0.17251	0.705707	0.69	0.896496
KEGG_MAPK_SIGNALING_PATHWAY	262	0.172	0.703621	0.58	0.832581
KEGG_COLORECTAL_CANCER	62	0.17169	0.702352	0.76	0.946014
KEGG_UBIQUITIN_MEDIATED_PROTEOLYSIS	132	0.17126	0.700593	0.57	0.832581
KEGG_HEMATOPOIETIC_CELL_LINEAGE	86	0.16564	0.677603	0.81	0.967651
KEGG_MELANOMA	71	0.16536	0.676457	0.71	0.915797
KEGG_LEISHMANIA_INFECTION	71	0.16489	0.674535	1	1
KEGG_SPHINGOLIPID_METABOLISM	37	0.16237	0.664226	0.86	1
KEGG_ADHERENS_JUNCTION	73	0.16109	0.65899	0.79	0.956599
KEGG_GLUTATHIONE_METABOLISM	46	0.16058	0.656903	0.81	0.967651
KEGG_TYPE_I_DIABETES_MELLITUS	43	0.15972	0.653385	1	1
KEGG_PROXIMAL_TUBULE_BICARBONATE_RECLAMATION	23	0.15035	0.615054	0.9	1
KEGG_BUTANOATE_METABOLISM	33	0.15002	0.613704	0.86	1
KEGG_PROTEASOME	44	0.14659	0.599673	0.91	1
KEGG_ABC_TRANSPORTERS	40	0.13938	0.570178	1	1
KEGG_VIRAL_MYOCARDITIS	70	0.13905	0.568828	1	1
KEGG_CYTOKINE_CYTOKINE_RECEPTOR_INTERACTION	255	0.1388	0.567805	0.97	1
KEGG_CARDIAC_MUSCLE_CONTRACTION	71	0.13873	0.567519	0.95	1
KEGG_PROPANOATE_METABOLISM	31	0.13799	0.564492	0.89	1
KEGG_BASAL_TRANSCRIPTION_FACTORS	35	0.13028	0.532952	1	1
KEGG_ARACHIDONIC_ACID_METABOLISM	53	0.12878	0.526815	0.96	1
KEGG_GLYCEROLIPID_METABOLISM	45	0.12701	0.519575	0.93	1
KEGG_PENTOSE_AND_GLUCURONATE_INTERCONVERSIONS	21	0.12656	0.517734	0.93	1
KEGG_CALCIUM_SIGNALING_PATHWAY	176	0.12374	0.506198	0.94	1
KEGG_NEUROACTIVE_LIGAND_RECEPTOR_INTERACTION	263	0.12325	0.504193	0.99	1
KEGG_INTESTINAL_IMMUNE_NETWORK_FOR_IGA_PRODUCTION	48	0.1161	0.474944	1	1
KEGG_GLYCEROPHOSPHOLIPID_METABOLISM	72	0.085272	0.348832	0.99	1
KEGG_GRAFT_VERSUS_HOST_DISEASE	41	-0.16366	-0.624776	1	1
KEGG_ASTHMA	28	-0.16949	-0.647032	1	1
KEGG_ALLOGRAFT_REJECTION	37	-0.2021	-0.771521	1	1
KEGG_BIOSYNTHESIS_OF_UNSATURATED_FATTY_ACIDS	19	-0.25412	-0.970109	1	1
KEGG_TASTE_TRANSDUCTION	48	-0.25718	-0.98179	1	1
KEGG_OLFACTORY_TRANSDUCTION	368	-0.52515	-2.00477	1	1

## Sheet: B
Gene Set name	Gene Set Size	Enrichment Scores	Normalized Enrichment Scores	P Value	False Discovery Rate
KEGG_GLYCOLYSIS_GLUCONEOGENESIS	58	0.32348	1.42982	0	0
KEGG_OXIDATIVE_PHOSPHORYLATION	114	0.40196	1.77671	0	0
KEGG_GLUTATHIONE_METABOLISM	46	0.31909	1.41041	0	0
KEGG_GLYCOSAMINOGLYCAN_BIOSYNTHESIS_HEPARAN_SULFATE	25	0.42321	1.87063	0	0
KEGG_METABOLISM_OF_XENOBIOTICS_BY_CYTOCHROME_P450	60	0.35452	1.56702	0	0
KEGG_RIBOSOME	87	0.46704	2.06437	0	0
KEGG_SPLICEOSOME	124	0.28623	1.26517	0	0
KEGG_HOMOLOGOUS_RECOMBINATION	28	0.39002	1.72393	0	0
KEGG_GAP_JUNCTION	89	0.31537	1.39397	0	0
KEGG_OLFACTORY_TRANSDUCTION	368	0.5257	2.32365	0	0
KEGG_PROGESTERONE_MEDIATED_OOCYTE_MATURATION	85	0.32215	1.42394	0	0
KEGG_ALZHEIMERS_DISEASE	154	0.31976	1.41337	0	0
KEGG_PARKINSONS_DISEASE	110	0.39803	1.75934	0	0
KEGG_HUNTINGTONS_DISEASE	168	0.3295	1.45643	0	0
KEGG_INOSITOL_PHOSPHATE_METABOLISM	53	0.32318	1.42849	0.01	0.118667
KEGG_PENTOSE_AND_GLUCURONATE_INTERCONVERSIONS	21	0.41439	1.83165	0.02	0.197778
KEGG_RIBOFLAVIN_METABOLISM	15	0.45054	1.99144	0.02	0.197778
KEGG_HEDGEHOG_SIGNALING_PATHWAY	55	0.29493	1.30362	0.02	0.197778
KEGG_NEUROACTIVE_LIGAND_RECEPTOR_INTERACTION	263	0.21856	0.966059	0.03	0.281053
KEGG_GLYCOSAMINOGLYCAN_DEGRADATION	19	0.36582	1.61696	0.04	0.2848
KEGG_GLYCOSAMINOGLYCAN_BIOSYNTHESIS_CHONDROITIN_SULFATE	22	0.3351	1.48118	0.04	0.2848
KEGG_GLYOXYLATE_AND_DICARBOXYLATE_METABOLISM	16	0.4319	1.90905	0.04	0.2848
KEGG_PORPHYRIN_AND_CHLOROPHYLL_METABOLISM	35	0.33659	1.48776	0.04	0.2848
KEGG_DRUG_METABOLISM_CYTOCHROME_P450	61	0.29432	1.30093	0.04	0.2848
KEGG_RENIN_ANGIOTENSIN_SYSTEM	17	0.40199	1.77684	0.04	0.2848
KEGG_PROSTATE_CANCER	89	0.26375	1.1658	0.05	0.342308
KEGG_REGULATION_OF_ACTIN_CYTOSKELETON	211	0.21525	0.951429	0.06	0.381429
KEGG_VASOPRESSIN_REGULATED_WATER_REABSORPTION	44	0.29562	1.30667	0.06	0.381429
KEGG_CITRATE_CYCLE_TCA_CYCLE	30	0.32505	1.43676	0.07	0.429655
KEGG_CHEMOKINE_SIGNALING_PATHWAY	186	0.22292	0.985331	0.08	0.445
KEGG_P53_SIGNALING_PATHWAY	66	0.26532	1.17274	0.08	0.445
KEGG_PEROXISOME	78	0.25146	1.11148	0.08	0.445
KEGG_ASCORBATE_AND_ALDARATE_METABOLISM	18	0.40741	1.8008	0.09	0.457714
KEGG_PROTEIN_EXPORT	22	0.34004	1.50301	0.09	0.457714
KEGG_MISMATCH_REPAIR	23	0.30802	1.36148	0.09	0.457714
KEGG_NUCLEOTIDE_EXCISION_REPAIR	44	0.28837	1.27463	0.1	0.494444
KEGG_PYRUVATE_METABOLISM	38	0.28124	1.24311	0.11	0.515263
KEGG_OOCYTE_MEIOSIS	109	0.22776	1.00672	0.11	0.515263
KEGG_STARCH_AND_SUCROSE_METABOLISM	42	0.29657	1.31087	0.12	0.547692
KEGG_LEUKOCYTE_TRANSENDOTHELIAL_MIGRATION	113	0.21912	0.968534	0.13	0.5785
KEGG_CYSTEINE_AND_METHIONINE_METABOLISM	33	0.30359	1.3419	0.14	0.579535
KEGG_ONE_CARBON_POOL_BY_FOLATE	17	0.37173	1.64309	0.14	0.579535
KEGG_DNA_REPLICATION	36	0.2771	1.22481	0.14	0.579535
KEGG_INSULIN_SIGNALING_PATHWAY	136	0.22165	0.979717	0.15	0.593333
KEGG_ACUTE_MYELOID_LEUKEMIA	57	0.25777	1.13937	0.15	0.593333
KEGG_RENAL_CELL_CARCINOMA	70	0.23731	1.04894	0.16	0.61913
KEGG_VALINE_LEUCINE_AND_ISOLEUCINE_DEGRADATION	44	0.26731	1.18154	0.17	0.630417
KEGG_CELL_CYCLE	122	0.21991	0.972026	0.17	0.630417
KEGG_LYSOSOME	117	0.21243	0.938964	0.18	0.653878
KEGG_PENTOSE_PHOSPHATE_PATHWAY	26	0.28494	1.25947	0.22	0.712
KEGG_FATTY_ACID_METABOLISM	42	0.26345	1.16448	0.2	0.712
KEGG_SELENOAMINO_ACID_METABOLISM	26	0.27412	1.21164	0.21	0.712
KEGG_ENDOCYTOSIS	178	0.22168	0.97985	0.22	0.712
KEGG_TASTE_TRANSDUCTION	48	0.30064	1.32886	0.22	0.712
KEGG_MELANOMA	71	0.23136	1.02264	0.22	0.712
KEGG_EPITHELIAL_CELL_SIGNALING_IN_HELICOBACTER_PYLORI_INFECTION	67	0.23455	1.03674	0.23	0.731071
KEGG_CALCIUM_SIGNALING_PATHWAY	176	0.18833	0.832439	0.24	0.749474
KEGG_LYSINE_DEGRADATION	42	0.25577	1.13053	0.25	0.754237
KEGG_PHOSPHATIDYLINOSITOL_SIGNALING_SYSTEM	76	0.23263	1.02825	0.25	0.754237
KEGG_LONG_TERM_DEPRESSION	67	0.23087	1.02047	0.29	0.860333
KEGG_STEROID_BIOSYNTHESIS	15	0.31939	1.41174	0.32	0.904127
KEGG_BUTANOATE_METABOLISM	33	0.26133	1.15511	0.32	0.904127
KEGG_MTOR_SIGNALING_PATHWAY	52	0.24002	1.06091	0.32	0.904127
KEGG_PRIMARY_BILE_ACID_BIOSYNTHESIS	16	0.29672	1.31154	0.36	0.912821
KEGG_STEROID_HORMONE_BIOSYNTHESIS	47	0.24782	1.09539	0.39	0.912821
KEGG_GLYCINE_SERINE_AND_THREONINE_METABOLISM	31	0.23783	1.05123	0.37	0.912821
KEGG_HISTIDINE_METABOLISM	28	0.24576	1.08629	0.36	0.912821
KEGG_TRYPTOPHAN_METABOLISM	37	0.24241	1.07148	0.37	0.912821
KEGG_RETINOL_METABOLISM	53	0.21823	0.964601	0.4	0.912821
KEGG_NITROGEN_METABOLISM	23	0.25312	1.11882	0.4	0.912821
KEGG_PPAR_SIGNALING_PATHWAY	68	0.21267	0.940025	0.39	0.912821
KEGG_FOCAL_ADHESION	198	0.18258	0.807024	0.37	0.912821
KEGG_NOD_LIKE_RECEPTOR_SIGNALING_PATHWAY	61	0.22916	1.01291	0.38	0.912821
KEGG_GNRH_SIGNALING_PATHWAY	98	0.19838	0.876861	0.34	0.912821
KEGG_MELANOGENESIS	101	0.20294	0.897017	0.34	0.912821
KEGG_ENDOMETRIAL_CANCER	52	0.22046	0.974457	0.38	0.912821
KEGG_GLIOMA	65	0.21349	0.943649	0.35	0.912821
KEGG_BASAL_CELL_CARCINOMA	55	0.21918	0.9688	0.34	0.912821
KEGG_GLYCOSAMINOGLYCAN_BIOSYNTHESIS_KERATAN_SULFATE	14	0.2951	1.30437	0.42	0.922169
KEGG_PROPANOATE_METABOLISM	31	0.23736	1.04916	0.41	0.922169
KEGG_BASE_EXCISION_REPAIR	33	0.21532	0.951738	0.43	0.922169
KEGG_SNARE_INTERACTIONS_IN_VESICULAR_TRANSPORT	38	0.21802	0.963672	0.43	0.922169
KEGG_MATURITY_ONSET_DIABETES_OF_THE_YOUNG	23	0.25731	1.13734	0.42	0.922169
KEGG_BLADDER_CANCER	41	0.21977	0.971408	0.44	0.932381
KEGG_CYTOKINE_CYTOKINE_RECEPTOR_INTERACTION	255	0.17949	0.793366	0.45	0.942353
KEGG_FC_EPSILON_RI_SIGNALING_PATHWAY	76	0.2026	0.895514	0.46	0.952093
KEGG_N_GLYCAN_BIOSYNTHESIS	45	0.20001	0.884066	0.47	0.961609
KEGG_ABC_TRANSPORTERS	40	0.24452	1.08081	0.48	0.970909
KEGG_TYROSINE_METABOLISM	41	0.20749	0.917129	0.5	0.978022
KEGG_RNA_POLYMERASE	28	0.22614	0.999564	0.5	0.978022
KEGG_CARDIAC_MUSCLE_CONTRACTION	71	0.18551	0.819975	0.49	0.978022
KEGG_FRUCTOSE_AND_MANNOSE_METABOLISM	34	0.16174	0.714909	0.86	1
KEGG_GALACTOSE_METABOLISM	25	0.23581	1.04231	0.53	1
KEGG_PURINE_METABOLISM	152	0.16062	0.709958	0.63	1
KEGG_PYRIMIDINE_METABOLISM	94	0.12596	0.556757	0.97	1
KEGG_ALANINE_ASPARTATE_AND_GLUTAMATE_METABOLISM	32	-0.25139	-1.45013	1	1
KEGG_ARGININE_AND_PROLINE_METABOLISM	52	0.15298	0.676188	0.82	1
KEGG_PHENYLALANINE_METABOLISM	18	0.22683	1.00261	0.67	1
KEGG_BETA_ALANINE_METABOLISM	22	0.10067	0.444972	0.92	1
KEGG_OTHER_GLYCAN_DEGRADATION	16	0.29058	1.2844	0.54	1
KEGG_O_GLYCAN_BIOSYNTHESIS	27	0.14629	0.646618	0.87	1
KEGG_AMINO_SUGAR_AND_NUCLEOTIDE_SUGAR_METABOLISM	43	0.1482	0.65506	0.88	1
KEGG_GLYCEROLIPID_METABOLISM	45	0.13428	0.593532	0.95	1
KEGG_GLYCOSYLPHOSPHATIDYLINOSITOL_GPI_ANCHOR_BIOSYNTHESIS	25	0.19984	0.883315	0.72	1
KEGG_GLYCEROPHOSPHOLIPID_METABOLISM	72	0.17448	0.771221	0.74	1
KEGG_ETHER_LIPID_METABOLISM	29	-0.1971	-1.13696	0.99	1
KEGG_ARACHIDONIC_ACID_METABOLISM	53	0.1803	0.796946	0.66	1
KEGG_LINOLEIC_ACID_METABOLISM	24	0.19295	0.85286	0.74	1
KEGG_ALPHA_LINOLENIC_ACID_METABOLISM	16	-0.24325	-1.40318	1	1
KEGG_SPHINGOLIPID_METABOLISM	37	0.13417	0.593046	0.96	1
KEGG_GLYCOSPHINGOLIPID_BIOSYNTHESIS_LACTO_AND_NEOLACTO_SERIES	23	0.22266	0.984182	0.61	1
KEGG_GLYCOSPHINGOLIPID_BIOSYNTHESIS_GANGLIO_SERIES	15	-0.11497	-0.663199	0.91	1
KEGG_NICOTINATE_AND_NICOTINAMIDE_METABOLISM	22	0.18717	0.827312	0.79	1
KEGG_PANTOTHENATE_AND_COA_BIOSYNTHESIS	16	-0.19231	-1.10933	0.95	1
KEGG_TERPENOID_BACKBONE_BIOSYNTHESIS	15	0.22728	1.0046	0.6	1
KEGG_AMINOACYL_TRNA_BIOSYNTHESIS	40	0.15662	0.692278	0.91	1
KEGG_DRUG_METABOLISM_OTHER_ENZYMES	42	0.2043	0.903028	0.65	1
KEGG_BIOSYNTHESIS_OF_UNSATURATED_FATTY_ACIDS	19	0.20467	0.904664	0.76	1
KEGG_RNA_DEGRADATION	57	0.17818	0.787575	0.82	1
KEGG_BASAL_TRANSCRIPTION_FACTORS	35	0.14767	0.652718	0.91	1
KEGG_PROTEASOME	44	0.16867	0.74554	0.85	1
KEGG_MAPK_SIGNALING_PATHWAY	262	0.11975	0.529308	0.99	1
KEGG_ERBB_SIGNALING_PATHWAY	87	0.16194	0.715793	0.69	1
KEGG_UBIQUITIN_MEDIATED_PROTEOLYSIS	132	0.10037	0.443646	0.99	1
KEGG_REGULATION_OF_AUTOPHAGY	34	-0.25268	-1.45757	1	1
KEGG_APOPTOSIS	86	0.14442	0.638352	0.87	1
KEGG_VASCULAR_SMOOTH_MUSCLE_CONTRACTION	112	0.17186	0.75964	0.54	1
KEGG_WNT_SIGNALING_PATHWAY	147	0.1435	0.634286	0.84	1
KEGG_DORSO_VENTRAL_AXIS_FORMATION	23	0.23712	1.0481	0.63	1
KEGG_NOTCH_SIGNALING_PATHWAY	46	0.17688	0.781829	0.76	1
KEGG_TGF_BETA_SIGNALING_PATHWAY	84	0.10021	0.442939	0.97	1
KEGG_AXON_GUIDANCE	128	0.11856	0.524048	0.97	1
KEGG_VEGF_SIGNALING_PATHWAY	72	0.16428	0.726136	0.81	1
KEGG_ECM_RECEPTOR_INTERACTION	82	0.19507	0.862231	0.57	1
KEGG_CELL_ADHESION_MOLECULES_CAMS	130	0.12433	0.549552	1	1
KEGG_ADHERENS_JUNCTION	73	0.15953	0.70514	0.79	1
KEGG_TIGHT_JUNCTION	127	0.13682	0.604759	0.94	1
KEGG_COMPLEMENT_AND_COAGULATION_CASCADES	69	0.19308	0.853435	0.78	1
KEGG_ANTIGEN_PROCESSING_AND_PRESENTATION	84	0.10924	0.482853	1	1
KEGG_TOLL_LIKE_RECEPTOR_SIGNALING_PATHWAY	101	0.12015	0.531076	0.99	1
KEGG_RIG_I_LIKE_RECEPTOR_SIGNALING_PATHWAY	67	0.099585	0.440177	0.97	1
KEGG_CYTOSOLIC_DNA_SENSING_PATHWAY	55	0.15181	0.671017	0.83	1
KEGG_JAK_STAT_SIGNALING_PATHWAY	147	0.15938	0.704477	0.73	1
KEGG_HEMATOPOIETIC_CELL_LINEAGE	86	0.19485	0.861258	0.56	1
KEGG_NATURAL_KILLER_CELL_MEDIATED_CYTOTOXICITY	133	0.17569	0.776569	0.99	1
KEGG_T_CELL_RECEPTOR_SIGNALING_PATHWAY	107	0.14958	0.66116	0.8	1
KEGG_B_CELL_RECEPTOR_SIGNALING_PATHWAY	74	0.1949	0.861479	0.57	1
KEGG_FC_GAMMA_R_MEDIATED_PHAGOCYTOSIS	94	0.1796	0.793852	0.65	1
KEGG_INTESTINAL_IMMUNE_NETWORK_FOR_IGA_PRODUCTION	48	-0.10758	-0.62057	1	1
KEGG_LONG_TERM_POTENTIATION	69	0.18178	0.803488	0.62	1
KEGG_NEUROTROPHIN_SIGNALING_PATHWAY	126	0.13727	0.606748	0.96	1
KEGG_ADIPOCYTOKINE_SIGNALING_PATHWAY	66	0.15855	0.700808	0.88	1
KEGG_TYPE_II_DIABETES_MELLITUS	46	0.13962	0.617136	0.91	1
KEGG_TYPE_I_DIABETES_MELLITUS	43	0.092764	0.410027	1	1
KEGG_ALDOSTERONE_REGULATED_SODIUM_REABSORPTION	42	0.16225	0.717163	0.84	1
KEGG_PROXIMAL_TUBULE_BICARBONATE_RECLAMATION	23	0.21505	0.950545	0.63	1
KEGG_AMYOTROPHIC_LATERAL_SCLEROSIS_ALS	52	0.17692	0.782006	0.76	1
KEGG_PRION_DISEASES	35	0.15333	0.677735	0.92	1
KEGG_VIBRIO_CHOLERAE_INFECTION	54	0.18599	0.822096	0.68	1
KEGG_PATHOGENIC_ESCHERICHIA_COLI_INFECTION	55	0.16552	0.731617	0.89	1
KEGG_LEISHMANIA_INFECTION	71	0.12414	0.548712	1	1
KEGG_PATHWAYS_IN_CANCER	324	0.1568	0.693073	0.61	1
KEGG_COLORECTAL_CANCER	62	0.17056	0.753894	0.64	1
KEGG_PANCREATIC_CANCER	70	0.17101	0.755883	0.69	1
KEGG_THYROID_CANCER	29	0.22198	0.981176	0.6	1
KEGG_CHRONIC_MYELOID_LEUKEMIA	73	0.17657	0.780459	0.65	1
KEGG_SMALL_CELL_LUNG_CANCER	84	0.17324	0.76574	0.66	1
KEGG_NON_SMALL_CELL_LUNG_CANCER	54	0.21178	0.936091	0.54	1
KEGG_ASTHMA	28	-0.13646	-0.787163	1	1
KEGG_AUTOIMMUNE_THYROID_DISEASE	52	-0.14432	-0.832503	1	1
KEGG_SYSTEMIC_LUPUS_ERYTHEMATOSUS	128	0.12599	0.55689	1	1
KEGG_ALLOGRAFT_REJECTION	37	-0.093507	-0.539391	1	1
KEGG_GRAFT_VERSUS_HOST_DISEASE	41	0.088526	0.391295	1	1
KEGG_PRIMARY_IMMUNODEFICIENCY	35	0.16988	0.750888	0.94	1
KEGG_HYPERTROPHIC_CARDIOMYOPATHY_HCM	83	0.11653	0.515075	0.99	1
KEGG_ARRHYTHMOGENIC_RIGHT_VENTRICULAR_CARDIOMYOPATHY_ARVC	74	0.12702	0.561442	0.93	1
KEGG_DILATED_CARDIOMYOPATHY	90	0.15537	0.686752	0.84	1
KEGG_VIRAL_MYOCARDITIS	70	0.13569	0.599765	1	1
