# Supplementary material for: Expression and regulation of long noncoding RNAs during the osteogenic differentiation of periodontal ligament stem cells in the inflammatory microenvironment
Source: Sci Rep. 2017 Oct 25;7:13991. doi: 10.1038/s41598-017-14451-4 (PMC5656573; doi:10.1038/s41598-017-14451-4)
Supplement: Supplementary file 8 — Supplementary Table 7 [file 41598_2017_14451_MOESM8_ESM.xlsx]

## Sheet: S6A
mRNA	lncRNA	miRNA	miRNA_num	corrlation index	mRNA_expression_uPDLSC-1	mRNA_expression_uPDLSC-2	mRNA_expression_uPDLSC-3	mRNA_expression_dPDLSC-1	mRNA_expression_dPDLSC-2	mRNA_expression_dPDLSC-3	mRNA_expression_TNF-α-dPDLSC-1	mRNA_expression_TNF-α-dPDLSC-2	mRNA_expression_TNF-α-dPDLSC-3	lncRNA_expression_uPDLSC-1	lncRNA_expression_uPDLSC-2	lncRNA_expression_uPDLSC-3	lncRNA_expression_dPDLSC-1	lncRNA_expression_dPDLSC-2	lncRNA_expression_dPDLSC-3	lncRNA_expression_TNF-α-dPDLSC-1	lncRNA_expression_TNF-α-dPDLSC-2	lncRNA_expression_TNF-α-dPDLSC-3
FOXC2	LINC-IER5L-7	hsa-miR-5787', 'hsa-miR-185-3p', 'hsa-miR-762', 'hsa-miR-4498', 'hsa-miR-3620-5p', 'hsa-miR-6763-5p', 'hsa-miR-6848-5p', 'hsa-miR-5001-5p'	8	0.944654	1.29	7.16	3.24	13.59	15.38	13.19	3.69	4.58	5.22	110.57	16.38	67.52	226.83	162.03	104.86	268.91	287.97	238.74
IGFBP5	ASMTL-AS-1	'hsa-miR-6739-5p', 'hsa-miR-4728-5p', 'hsa-miR-4739', 'hsa-miR-1249-5p', 'hsa-miR-6797-5p', 'hsa-miR-7111-5p', 'hsa-miR-6795-5p', 'hsa-miR-6876-5p'	8	0.906774	725.08	246.24	467.05	1684.77	863.38	1060.37	4907.86	4210.86	4459.15	200.21	32.12	60.28	27.34	22.14	22.18	71.94	54.65	84.31
ATP2B4	ASMTL-AS-1	'hsa-miR-4728-5p', 'hsa-miR-4739', 'hsa-miR-1249-5p', 'hsa-miR-6797-5p', 'hsa-miR-7111-5p', 'hsa-miR-6795-5p', 'hsa-miR-6124', 'hsa-miR-6887-5p'	8	0.737664	35.94	56.97	39.48	16.32	20.39	20.25	14.19	11.58	12.22	200.21	32.12	60.28	27.34	22.14	22.18	71.94	54.65	84.31
RASL10B	AP000350.10-AS-2	'hsa-miR-328-5p', 'hsa-miR-4739', 'hsa-miR-8089', 'hsa-miR-608', 'hsa-miR-6756-5p', 'hsa-miR-1913', 'hsa-miR-4763-3p'	7	0.749482	2.38	2.52	1.97	8.5	5.62	6.69	12.8	15.09	13.18	613.82	781.84	604.39	1180.12	1477.82	1312.35	643.85	709.7	638.16
RASL10B	LINC-TOPAZ1-1	'hsa-miR-4739', 'hsa-miR-8089', 'hsa-miR-6721-5p', 'hsa-miR-4763-3p', 'hsa-miR-6756-5p', 'hsa-miR-608'	6	0.968093	2.38	2.52	1.97	8.5	5.62	6.69	12.8	15.09	13.18	11.84	13.04	8.88	26.72	46.81	50.81	16.72	13.02	22.66
PDLIM2	INS-IGF2-AS-1	'hsa-miR-328-5p', 'hsa-miR-6813-5p', 'hsa-miR-4728-5p', 'hsa-miR-939-5p', 'hsa-miR-6825-5p', 'hsa-miR-149-3p'	6	0.703723	220.63	186.63	173.95	434.59	473.78	427.2	230.13	252.69	235.38	96.89	28.13	79.79	166.14	132.43	147.63	236.1	259.19	211.69
PDLIM2	LINC-DIO3-1	'hsa-miR-6825-5p', 'hsa-miR-4739', 'hsa-miR-4685-5p', 'hsa-miR-6791-5p', 'hsa-miR-4728-5p', 'hsa-miR-149-3p'	6	0.930825	220.63	186.63	173.95	434.59	473.78	427.2	230.13	252.69	235.38	71.17	4.94	15.88	281.46	141.27	178.55	469.86	498.33	456.3
VEGFA	SOGA1-AS-1	'hsa-miR-6875-3p', 'hsa-miR-6881-3p', 'hsa-miR-1236-3p', 'hsa-miR-5193', 'hsa-miR-6873-3p', 'hsa-miR-877-3p'	6	0.748192	164.33	123.62	71.19	61.19	38.68	45.54	160.1	137.75	146.93	231.88	482.54	379.93	134.72	152.59	169.46	196.77	168.88	165
SBSN	ASMTL-AS-1	'hsa-miR-4728-5p', 'hsa-miR-4739', 'hsa-miR-1249-5p', 'hsa-miR-6797-5p', 'hsa-miR-6876-5p', 'hsa-miR-6808-5p'	6	0.7979	6.08	12.74	11.4	1.39	1.72	1.2	0.51	0.76	0.55	200.21	32.12	60.28	27.34	22.14	22.18	71.94	54.65	84.31
WDR86	LINC-SAMD11-2	'hsa-miR-328-5p', 'hsa-miR-4632-5p', 'hsa-miR-661', 'hsa-miR-637', 'hsa-miR-939-5p', 'hsa-miR-6852-5p'	6	0.756835	1.4	0.36	0.28	5.82	3.11	4.71	17.19	16.23	19.52	18.24	5.89	36.96	3.73	0	3.1	9.2	11.78	14.29
LRRN4CL	LINC-IER5L-7	'hsa-miR-5787', 'hsa-miR-762', 'hsa-miR-4739', 'hsa-miR-6848-5p', 'hsa-miR-6846-5p', 'hsa-miR-6884-5p'	6	0.753815	3.11	0.61	0.96	6.15	8.27	7.6	1.76	2.61	2.9	110.57	16.38	67.52	226.83	162.03	104.86	268.91	287.97	238.74
IGFBP5	U2AF2-AS-1	'hsa-miR-6825-5p', 'hsa-miR-4739', 'hsa-miR-7111-5p', 'hsa-miR-6795-5p', 'hsa-miR-6876-5p', 'hsa-miR-4728-5p'	6	0.801253	725.08	246.24	467.05	1684.77	863.38	1060.37	4907.86	4210.86	4459.15	220.49	51.36	87.05	8.16	15.48	33.05	95.51	139.46	48.56
LOXL1	LINC-DIO3-1	'hsa-miR-6722-3p', 'hsa-miR-6836-5p', 'hsa-miR-6721-5p', 'hsa-miR-4685-5p', 'hsa-miR-6791-5p', 'hsa-miR-4763-3p'	6	0.967395	102.44	104.93	90.95	222.66	247.41	225.48	110.71	137.64	118.29	71.17	4.94	15.88	281.46	141.27	178.55	469.86	498.33	456.3
CARD19	LINC-IER5L-7	'hsa-miR-5787', 'hsa-miR-4492', 'hsa-miR-4739', 'hsa-miR-1182', 'hsa-miR-4505', 'hsa-miR-185-3p'	6	0.87809	82.89	123.62	74.22	183.61	207.21	195.34	105.68	114.65	110.75	110.57	16.38	67.52	226.83	162.03	104.86	268.91	287.97	238.74
CARD19	LINC-DIO3-1	'hsa-miR-6836-5p', 'hsa-miR-4739', 'hsa-miR-4685-5p', 'hsa-miR-185-3p', 'hsa-miR-6791-5p', 'hsa-miR-4763-3p'	6	0.97282	82.89	123.62	74.22	183.61	207.21	195.34	105.68	114.65	110.75	71.17	4.94	15.88	281.46	141.27	178.55	469.86	498.33	456.3
WDR62	LINC-SAMD11-2	'hsa-miR-8089', 'hsa-miR-4632-5p', 'hsa-miR-608', 'hsa-miR-6808-5p', 'hsa-miR-6721-5p', 'hsa-miR-4763-3p'	6	0.742425	2.66	16	7.57	2.13	2.82	2.15	0.89	1.03	1.11	18.24	5.89	36.96	3.73	0	3.1	9.2	11.78	14.29
WDR62	AP000350.10-AS-2	'hsa-miR-5787', 'hsa-miR-8089', 'hsa-miR-4763-3p', 'hsa-miR-6756-5p', 'hsa-miR-608', 'hsa-miR-5001-5p'	6	0.712022	2.66	16	7.57	2.13	2.82	2.15	0.89	1.03	1.11	613.82	781.84	604.39	1180.12	1477.82	1312.35	643.85	709.7	638.16
ACE	LINC-DIO3-1	'hsa-miR-6825-5p', 'hsa-miR-4739', 'hsa-miR-6836-5p', 'hsa-miR-6721-5p', 'hsa-miR-4685-5p', 'hsa-miR-4763-3p'	6	0.897161	2.76	3.3	2.54	11.24	14.03	9.54	4.09	4.51	2.8	71.17	4.94	15.88	281.46	141.27	178.55	469.86	498.33	456.3
CCDC69	LINC-MACC1-1	'hsa-miR-5196-5p', 'hsa-miR-4739', 'hsa-miR-1249-5p', 'hsa-miR-765', 'hsa-miR-6858-5p', 'hsa-miR-6770-5p'	6	0.968522	3.19	2.87	1.44	35.46	20.81	23.94	80.05	70.87	74.96	1409.6	2888.22	1635.23	4914.66	5134.93	4126.48	2239.81	2916.33	2609.73
ZFP36L2	ZNF503-AS-1	'hsa-miR-3960', 'hsa-miR-6791-3p', 'hsa-miR-8072', 'hsa-miR-6880-3p', 'hsa-miR-6749-3p', 'hsa-miR-6803-3p'	6	0.914609	38.52	37.55	26.5	80.73	89.86	81.6	44.73	55	48.67	115.76	71.08	98.27	287.96	158.49	209.45	720.27	754.96	720.2
GPR68	ASMTL-AS-1	'hsa-miR-4728-5p', 'hsa-miR-4739', 'hsa-miR-1249-5p', 'hsa-miR-6797-5p', 'hsa-miR-7111-5p'	5	0.852313	2.54	13.5	5.67	0.58	0.29	0.42	0.36	0.45	0.58	200.21	32.12	60.28	27.34	22.14	22.18	71.94	54.65	84.31
TMEM132A	INS-IGF2-AS-1	'hsa-miR-6722-3p', 'hsa-miR-328-5p', 'hsa-miR-4763-3p', 'hsa-miR-1207-5p', 'hsa-miR-6813-5p'	5	0.891856	77.78	133.52	82.19	27.92	43.65	23.51	114.62	111.36	104.65	96.89	28.13	79.79	166.14	132.43	147.63	236.1	259.19	211.69
VEGFA	LINC-SLC39A11-2	'hsa-miR-877-3p', 'hsa-miR-6873-3p', 'hsa-miR-4728-5p', 'hsa-miR-4739', 'hsa-miR-1236-3p'	5	0.880488	164.33	123.62	71.19	61.19	38.68	45.54	160.1	137.75	146.93	37.83	69.36	49.59	16.51	4.65	18.71	5.42	11.02	6.64
NRP1	ASMTL-AS-1	'hsa-miR-3153', 'hsa-miR-6739-5p', 'hsa-miR-185-5p', 'hsa-miR-6887-5p', 'hsa-miR-6876-5p'	5	0.943336	65.04	175.5	81.2	29.26	37.31	35.45	29.51	25.52	24.86	200.21	32.12	60.28	27.34	22.14	22.18	71.94	54.65	84.31
NBL1	AP000350.10-AS-2	'hsa-miR-4739', 'hsa-miR-608', 'hsa-miR-328-5p', 'hsa-miR-8089', 'hsa-miR-6756-5p'	5	0.79042	102.27	133.82	151.13	295.39	250.23	261.64	337.85	368.35	362.27	613.82	781.84	604.39	1180.12	1477.82	1312.35	643.85	709.7	638.16
IGFBP2	LINC-TOPAZ1-1	'hsa-miR-6722-3p', 'hsa-miR-4763-3p', 'hsa-miR-6721-5p', 'hsa-miR-608', 'hsa-miR-8089'	5	0.948139	26.23	39.01	22.13	450.59	414.77	394.54	1161.48	1052.44	1146.04	11.84	13.04	8.88	26.72	46.81	50.81	16.72	13.02	22.66
CMTM8	U2AF2-AS-1	'hsa-miR-6879-5p', 'hsa-miR-6825-5p', 'hsa-miR-4739', 'hsa-miR-6876-5p', 'hsa-miR-6775-5p'	5	0.821079	5.95	0.84	4.4	13.65	9.67	11.6	17.99	17.6	17.54	220.49	51.36	87.05	8.16	15.48	33.05	95.51	139.46	48.56
WDR62	LINC-OR4F3-4	'hsa-miR-762', 'hsa-miR-5787', 'hsa-miR-378g', 'hsa-miR-4763-3p', 'hsa-miR-6808-5p'	5	0.946526	2.66	16	7.57	2.13	2.82	2.15	0.89	1.03	1.11	225.2	109.28	117.62	83.63	58.44	42.35	109.08	93.77	143.18
NME4	ZNF503-AS-1	'hsa-miR-4436b-3p', 'hsa-miR-6735-5p', 'hsa-miR-6879-5p', 'hsa-miR-4763-3p', 'hsa-miR-4632-5p'	5	0.822098	143.3	155.31	122.75	308.62	326.53	293.6	201.5	230.92	202.96	115.76	71.08	98.27	287.96	158.49	209.45	720.27	754.96	720.2
SMTN	LINC-SAMD11-2	'hsa-miR-4632-5p', 'hsa-miR-6808-5p', 'hsa-miR-4763-3p', 'hsa-miR-661', 'hsa-miR-608'	5	0.931591	34.46	233.95	77.9	33.98	46.09	42.76	23.85	25.16	27.75	18.24	5.89	36.96	3.73	0	3.1	9.2	11.78	14.29
COL13A1	LINC-SAMD11-2	'hsa-miR-6791-5p', 'hsa-miR-637', 'hsa-miR-6852-5p', 'hsa-miR-661', 'hsa-miR-4292'	5	0.977012	6.2	37.47	13.15	4.44	6.28	6.26	2.62	1.99	2.48	18.24	5.89	36.96	3.73	0	3.1	9.2	11.78	14.29
LIG1	U2AF2-AS-1	'hsa-miR-6735-5p', 'hsa-miR-4739', 'hsa-miR-6510-5p', 'hsa-miR-6876-5p', 'hsa-miR-765'	5	0.778968	12.42	44.23	21.85	9.54	9.84	12.14	5.97	5.49	6.08	220.49	51.36	87.05	8.16	15.48	33.05	95.51	139.46	48.56
AMT	ZNF503-AS-1	'hsa-miR-4436b-3p', 'hsa-miR-6735-5p', 'hsa-miR-6879-5p', 'hsa-miR-4763-3p', 'hsa-miR-4632-5p'	5	0.956345	10.55	2.35	7.75	2.97	1.85	1.74	5.16	4.02	6.51	115.76	71.08	98.27	287.96	158.49	209.45	720.27	754.96	720.2
TWIST2	AP000350.10-AS-2	'hsa-miR-6756-5p', 'hsa-miR-5787', 'hsa-miR-328-5p', 'hsa-miR-608'	4	0.861964	92.46	73.1	67.06	219.22	201.52	194.21	286.22	302.79	308.58	613.82	781.84	604.39	1180.12	1477.82	1312.35	643.85	709.7	638.16
PDLIM2	LINC-SPTLC1-6	'hsa-miR-328-5p', 'hsa-miR-6791-5p', 'hsa-miR-3620-5p', 'hsa-miR-637'	4	0.921931	220.63	186.63	173.95	434.59	473.78	427.2	230.13	252.69	235.38	73.7	24.18	53.6	121.93	106.07	102.35	210.85	190.73	219.74
SLC27A6	LINC-KLF6-26	'hsa-miR-548d-5p', 'hsa-miR-548ar-5p', 'hsa-miR-3145-3p', 'hsa-miR-627-3p'	4	0.966528	10.27	0.94	9.33	1.34	1.08	1.28	4.39	2.9	2.5	0.34	33.47	17.09	0.37	1.25	0.73	0	0.19	0.92
PGF	C1QTNF9B-AS-1	'hsa-miR-185-5p', 'hsa-miR-939-5p', 'hsa-miR-4739', 'hsa-miR-328-5p'	4	0.772335	1.89	0.69	0.85	6.8	4.14	3.92	9.97	12.93	10.03	47.69	51.86	51.99	123.74	168.51	62.18	50.78	80.01	68.37
PGF	AP000350.10-AS-2	'hsa-miR-4739', 'hsa-miR-328-5p', 'hsa-miR-8089', 'hsa-miR-4763-3p'	4	0.702175	1.89	0.69	0.85	6.8	4.14	3.92	9.97	12.93	10.03	613.82	781.84	604.39	1180.12	1477.82	1312.35	643.85	709.7	638.16
PGF	U2AF2-AS-1	'hsa-miR-6825-5p', 'hsa-miR-4739', 'hsa-miR-7106-5p', 'hsa-miR-765'	4	0.967183	1.89	0.69	0.85	6.8	4.14	3.92	9.97	12.93	10.03	220.49	51.36	87.05	8.16	15.48	33.05	95.51	139.46	48.56
CDCA8	AP000350.10-AS-2	'hsa-miR-4739', 'hsa-miR-328-5p', 'hsa-miR-8089', 'hsa-miR-4763-3p'	4	0.751197	8.68	44.73	28.49	8.02	9.18	10.74	3.03	3.67	3.49	613.82	781.84	604.39	1180.12	1477.82	1312.35	643.85	709.7	638.16
CDCA8	U2AF2-AS-1	'hsa-miR-6879-5p', 'hsa-miR-6858-5p', 'hsa-miR-4739', 'hsa-miR-6735-5p'	4	0.711999	8.68	44.73	28.49	8.02	9.18	10.74	3.03	3.67	3.49	220.49	51.36	87.05	8.16	15.48	33.05	95.51	139.46	48.56
RAMP1	LINC-APCDD1L-1	'hsa-miR-6894-3p', 'hsa-miR-328-5p', 'hsa-miR-6748-3p', 'hsa-miR-661'	4	0.765705	3.61	3.11	3.25	8.65	11.08	7.39	3.34	2.16	2.7	54.32	58.04	67.22	31.41	15.6	17.15	3.22	3.05	0.96
DBF4B	U2AF2-AS-1	'hsa-miR-6879-5p', 'hsa-miR-4728-5p', 'hsa-miR-4739', 'hsa-miR-6735-5p'	4	0.70017	7.61	14.38	12.39	3.96	3.6	3.92	4.84	3.69	4.5	220.49	51.36	87.05	8.16	15.48	33.05	95.51	139.46	48.56
DEPDC5	ZNF503-AS-1	'hsa-miR-4436b-3p', 'hsa-miR-6735-5p', 'hsa-miR-6879-5p', 'hsa-miR-4632-5p'	4	0.728602	17.47	39.72	11.51	4.73	13.54	4.24	9.83	2.36	33.87	115.76	71.08	98.27	287.96	158.49	209.45	720.27	754.96	720.2
GAS6	LINC-IER5L-7	'hsa-miR-5787', 'hsa-miR-5001-5p', 'hsa-miR-185-3p', 'hsa-miR-6848-5p'	4	0.915926	312.17	315.84	368.39	696.59	914.32	862.83	309.89	373.9	333.97	110.57	16.38	67.52	226.83	162.03	104.86	268.91	287.97	238.74
PTGDS	LINC-TOPAZ1-1	'hsa-miR-6722-3p', 'hsa-miR-5196-5p', 'hsa-miR-4763-3p', 'hsa-miR-6721-5p'	4	0.826723	2.65	1.71	0.67	33.67	37.23	27.01	74.26	73.14	84.54	11.84	13.04	8.88	26.72	46.81	50.81	16.72	13.02	22.66
LOXL1	INS-IGF2-AS-1	'hsa-miR-6722-3p', 'hsa-miR-6754-5p', 'hsa-miR-4763-3p', 'hsa-miR-1207-5p'	4	0.747736	102.44	104.93	90.95	222.66	247.41	225.48	110.71	137.64	118.29	96.89	28.13	79.79	166.14	132.43	147.63	236.1	259.19	211.69
LOXL1	LINC-SPTLC1-6	'hsa-miR-6791-5p', 'hsa-miR-3620-5p', 'hsa-miR-661', 'hsa-miR-637'	4	0.984877	102.44	104.93	90.95	222.66	247.41	225.48	110.71	137.64	118.29	73.7	24.18	53.6	121.93	106.07	102.35	210.85	190.73	219.74
IFIT1	LINC-CHIC1-6	'hsa-miR-6809-3p', 'hsa-miR-153-5p', 'hsa-miR-6754-5p', 'hsa-miR-627-3p'	4	0.899366	9.97	15.28	17.24	2.76	3.89	5.33	2	1.68	3.34	1958.16	614.63	966.17	582.42	413.53	591.49	1079.64	1149.82	1328.81
PITPNC1	ASMTL-AS-1	'hsa-miR-4728-5p', 'hsa-miR-4739', 'hsa-miR-6797-5p', 'hsa-miR-6876-5p'	4	0.835838	31.69	64.96	34.57	15.93	15.55	17.64	23.12	21.03	20.32	200.21	32.12	60.28	27.34	22.14	22.18	71.94	54.65	84.31
TSPAN18	LINC-DIO3-1	'hsa-miR-4728-5p', 'hsa-miR-4739', 'hsa-miR-8089', 'hsa-miR-149-3p'	4	0.706104	10.2	1.72	7.12	19.88	18.02	19.96	11.25	11.07	6.68	71.17	4.94	15.88	281.46	141.27	178.55	469.86	498.33	456.3
SLC2A10	LINC-MACC1-1	'hsa-miR-6859-5p', 'hsa-miR-6858-5p', 'hsa-miR-4739', 'hsa-miR-1249-5p'	4	0.736356	29.75	11.03	20.94	71.14	44.92	55.52	97.69	92.95	96.07	1409.6	2888.22	1635.23	4914.66	5134.93	4126.48	2239.81	2916.33	2609.73
SLC2A10	C1QTNF9B-AS-1	'hsa-miR-939-5p', 'hsa-miR-4739', 'hsa-miR-328-5p', 'hsa-miR-6089'	4	0.794092	29.75	11.03	20.94	71.14	44.92	55.52	97.69	92.95	96.07	47.69	51.86	51.99	123.74	168.51	62.18	50.78	80.01	68.37
WDR62	CTNS-AS-1	'hsa-miR-762', 'hsa-miR-5787', 'hsa-miR-3620-5p', 'hsa-miR-5001-5p'	4	0.988321	2.66	16	7.57	2.13	2.82	2.15	0.89	1.03	1.11	99.61	28.21	37.43	15.33	13.83	14.33	19.82	34.05	34.1
PER1	AP000350.10-AS-2	'hsa-miR-4667-5p', 'hsa-miR-6791-3p', 'hsa-miR-8089', 'hsa-miR-4763-3p'	4	0.935056	14.06	2.64	5.2	25.84	16.8	27.72	30.33	35.68	37.57	613.82	781.84	604.39	1180.12	1477.82	1312.35	643.85	709.7	638.16
KCNIP3	NHSL1-AS-1	'hsa-miR-6785-5p', 'hsa-miR-4763-3p', 'hsa-miR-3620-5p', 'hsa-miR-7974'	4	0.828439	6.9	5.04	4.98	19.43	10.74	15.27	39.15	36.5	36.22	142.11	145.06	172.91	419.22	374.5	353.09	128.25	205.34	227.57
ITGA10	INS-IGF2-AS-1	'hsa-miR-6856-5p', 'hsa-miR-6785-5p', 'hsa-miR-4728-5p', 'hsa-miR-149-3p'	4	0.770215	3.23	5.96	2.74	20.47	27.49	28.24	6.99	8.98	8.58	96.89	28.13	79.79	166.14	132.43	147.63	236.1	259.19	211.69
ROMO1	LINC-IER5L-7	'hsa-miR-762', 'hsa-miR-4505', 'hsa-miR-5787', 'hsa-miR-3620-5p'	4	0.993994	217.78	288.14	214.86	476.35	487.25	509.86	248.72	266.57	264.97	110.57	16.38	67.52	226.83	162.03	104.86	268.91	287.97	238.74
SERPING1	LINC-CHIC1-6	'hsa-miR-761', 'hsa-miR-6510-5p', 'hsa-miR-3619-5p', 'hsa-miR-214-3p'	4	0.952845	27.6	23.71	18.75	62.55	59.74	51.3	92.19	88.36	89.63	1958.16	614.63	966.17	582.42	413.53	591.49	1079.64	1149.82	1328.81
SMTN	AP000350.10-AS-2	'hsa-miR-6756-5p', 'hsa-miR-4739', 'hsa-miR-4763-3p', 'hsa-miR-608'	4	0.817291	34.46	233.95	77.9	33.98	46.09	42.76	23.85	25.16	27.75	613.82	781.84	604.39	1180.12	1477.82	1312.35	643.85	709.7	638.16
NANOS1	ZNF503-AS-1	'hsa-miR-663a', 'hsa-miR-8072', 'hsa-miR-4707-5p', 'hsa-miR-3960'	4	0.946651	0.54	0.08	0.09	4.82	5.73	5.1	1.5	2.43	2.29	115.76	71.08	98.27	287.96	158.49	209.45	720.27	754.96	720.2
COL13A1	LINC-SEMA3B-2	'hsa-miR-6742-3p', 'hsa-miR-6783-3p', 'hsa-miR-661', 'hsa-miR-637'	4	0.76178	6.2	37.47	13.15	4.44	6.28	6.26	2.62	1.99	2.48	26.48	6.74	187.08	4.14	7	6.19	3.28	12	16.56
SRRM2	NES-AS-1	'hsa-miR-4667-5p', 'hsa-miR-4739', 'hsa-miR-7106-5p', 'hsa-miR-1249-5p'	4	0.719792	244.54	129.15	112.71	78.54	71.18	69.61	141.02	149.36	177.68	775.08	3311.32	1443.66	679.18	908.01	788.09	213.42	253.3	198.29
SRRM2	PCGF1-AS-1	'hsa-miR-6780b-5p', 'hsa-miR-4739', 'hsa-miR-8089', 'hsa-miR-4763-3p'	4	0.801376	244.54	129.15	112.71	78.54	71.18	69.61	141.02	149.36	177.68	22.69	23.94	15.23	64.38	42.2	47.38	70.49	73.37	69.2
SLC19A3	RAB4A-AS-1	'hsa-miR-6780a-5p', 'hsa-miR-3689b-3p', 'hsa-miR-6779-5p', 'hsa-miR-3689c'	4	0.982093	0.77	0.2	0.24	6.08	3.64	3.76	28.51	26.44	34.43	32.61	73.82	32.37	106.78	131.79	133.01	99.81	95.68	46.86
ASXL2	PHC2-AS-2	'hsa-miR-497-5p', 'hsa-miR-6838-5p', 'hsa-miR-195-5p', 'hsa-miR-424-5p'	4	0.780611	13.34	14.67	9.71	5.11	4.68	4.13	10.2	10.15	11.47	76.77	19.46	17.61	91.56	117.06	79.97	191.24	156.76	173.76
SOX9	LINC-PLAC1-2	'hsa-miR-6756-5p', 'hsa-miR-6803-5p', 'hsa-miR-6825-5p', 'hsa-miR-6752-5p'	4	0.853548	4.9	13.68	4.93	2.72	1.63	2.27	1.79	2.45	2.3	300.09	75.66	132.91	53.65	102.48	47.8	99.53	83.49	83.63
FGF10	LINC-MACC1-1	'hsa-miR-5196-5p', 'hsa-miR-3916', 'hsa-miR-6891-5p', 'hsa-miR-3154'	4	0.750776	8.54	0.54	6.59	14.67	15.32	12.23	21.3	24.17	25.59	1409.6	2888.22	1635.23	4914.66	5134.93	4126.48	2239.81	2916.33	2609.73
CCDC69	ASMTL-AS-1	'hsa-miR-4739', 'hsa-miR-1249-5p', 'hsa-miR-6797-5p', 'hsa-miR-6887-5p'	4	0.8171	3.19	2.87	1.44	35.46	20.81	23.94	80.05	70.87	74.96	200.21	32.12	60.28	27.34	22.14	22.18	71.94	54.65	84.31
CCDC69	LINC-TOPAZ1-1	'hsa-miR-5196-5p', 'hsa-miR-6756-5p', 'hsa-miR-4739', 'hsa-miR-6884-5p'	4	0.924547	3.19	2.87	1.44	35.46	20.81	23.94	80.05	70.87	74.96	11.84	13.04	8.88	26.72	46.81	50.81	16.72	13.02	22.66
COL8A2	LINC-DIO3-1	'hsa-miR-6722-3p', 'hsa-miR-4685-5p', 'hsa-miR-6791-5p', 'hsa-miR-4763-3p'	4	0.987517	1.69	1.41	1.8	4.98	6.69	5.43	2.22	2.43	2.55	71.17	4.94	15.88	281.46	141.27	178.55	469.86	498.33	456.3
FOLR3	CTNS-AS-1	'hsa-miR-762', 'hsa-miR-5787', 'hsa-miR-3620-5p', 'hsa-miR-5001-5p'	4	0.774489	1.3	6.99	5.78	0	0.16	0.16	0.72	0.15	0.27	99.61	28.21	37.43	15.33	13.83	14.33	19.82	34.05	34.1
BUB1B	LINC-ANKRD36-4	'hsa-miR-4778-3p', 'hsa-miR-6868-3p', 'hsa-miR-942-5p'	3	0.728139	21.17	97.78	70.76	24.59	30.12	23.34	6.25	15.13	9.3	167.29	45.54	78.9	36.21	32.33	8.43	17.87	22.63	38.25
FKBP4	ASMTL-AS-1	'hsa-miR-4728-5p', 'hsa-miR-4739', 'hsa-miR-6797-5p'	3	0.86847	24.62	48.63	26.72	13.62	12.48	14.12	12.93	11.8	12.47	200.21	32.12	60.28	27.34	22.14	22.18	71.94	54.65	84.31
CPZ	LINC-IER5L-7	'hsa-miR-5787', 'hsa-miR-185-3p', 'hsa-miR-5001-5p'	3	0.780024	29.67	7.02	14.89	3.61	2.83	3.16	11.31	10.38	12.47	110.57	16.38	67.52	226.83	162.03	104.86	268.91	287.97	238.74
CRABP2	INS-IGF2-AS-1	'hsa-miR-6763-5p', 'hsa-miR-939-5p', 'hsa-miR-8089'	3	0.719912	51.44	25.06	38.88	232.29	230.51	236.41	55.25	91.26	54.63	96.89	28.13	79.79	166.14	132.43	147.63	236.1	259.19	211.69
GPR68	LINC-PLAC1-2	'hsa-miR-6785-5p', 'hsa-miR-4728-5p', 'hsa-miR-4739'	3	0.934725	2.54	13.5	5.67	0.58	0.29	0.42	0.36	0.45	0.58	300.09	75.66	132.91	53.65	102.48	47.8	99.53	83.49	83.63
GPR68	U2AF2-AS-1	'hsa-miR-4728-5p', 'hsa-miR-4739', 'hsa-miR-7111-5p'	3	0.999345	2.54	13.5	5.67	0.58	0.29	0.42	0.36	0.45	0.58	220.49	51.36	87.05	8.16	15.48	33.05	95.51	139.46	48.56
HEBP2	LINC-ZNF32-9	'hsa-miR-9-5p', 'hsa-miR-153-5p', 'hsa-miR-4739'	3	0.872674	65.9	85.01	58.97	144.31	142.38	148.61	74.83	102.36	88.12	8.31	0	2.3	87.47	26.03	36.89	213.25	216.5	193.04
OSBPL5	LINC-HEATR6-2	'hsa-miR-5581-5p', 'hsa-miR-4763-3p', 'hsa-miR-3667-3p'	3	0.898075	21.49	18.12	11.86	44.9	35.15	31.28	58.47	59.99	46.81	638.68	116.86	740.85	1560.24	2091.18	2360.98	550.96	768.47	654.56
ENC1	BMP8A-AS-1	'hsa-miR-877-3p', 'hsa-miR-6791-3p', 'hsa-miR-7111-3p'	3	0.722335	19.33	47.06	27.62	89.98	56.96	70.3	295.96	308.7	319.4	298	98.13	118.94	53.78	39.8	55.53	92.57	129.56	101.63
RASL10B	LINC-MACC1-1	'hsa-miR-3192-5p', 'hsa-miR-4739', 'hsa-miR-1249-5p'	3	0.769775	2.38	2.52	1.97	8.5	5.62	6.69	12.8	15.09	13.18	1409.6	2888.22	1635.23	4914.66	5134.93	4126.48	2239.81	2916.33	2609.73
RASL10B	U2AF2-AS-1	'hsa-miR-6808-5p', 'hsa-miR-6735-5p', 'hsa-miR-4739'	3	0.874008	2.38	2.52	1.97	8.5	5.62	6.69	12.8	15.09	13.18	220.49	51.36	87.05	8.16	15.48	33.05	95.51	139.46	48.56
MMP19	ASMTL-AS-1	'hsa-miR-185-5p', 'hsa-miR-6760-5p', 'hsa-miR-1249-5p'	3	0.871113	25.4	8.33	16.66	51.34	32.97	40.73	56.85	67.27	67.27	200.21	32.12	60.28	27.34	22.14	22.18	71.94	54.65	84.31
COL3A1	ENDOV-AS-1	'hsa-miR-665', 'hsa-miR-6840-3p', 'hsa-miR-4459'	3	0.76571	1360.48	192.5	970.73	3300.57	2393.7	2926.53	5219.23	4960.57	5020.86	47.68	5.56	18.95	2.52	4.06	5.86	13.3	18.89	16.76
TMEM132A	LINC-IER5L-7	'hsa-miR-762', 'hsa-miR-185-3p', 'hsa-miR-4498'	3	0.900181	77.78	133.52	82.19	27.92	43.65	23.51	114.62	111.36	104.65	110.57	16.38	67.52	226.83	162.03	104.86	268.91	287.97	238.74
KCNMA1	BMP8A-AS-1	'hsa-miR-877-3p', 'hsa-miR-7111-3p', 'hsa-miR-5193'	3	0.915213	94.51	460.43	162.39	48.44	66.89	52.02	20	21.62	22	298	98.13	118.94	53.78	39.8	55.53	92.57	129.56	101.63
GPX3	LINC-FAM71A-1	'hsa-miR-3153', 'hsa-miR-4518', 'hsa-miR-1266-5p'	3	0.832249	22.16	4.42	12.45	66.18	59.67	61.23	133.83	121.95	140.29	1.71	0.5	1.25	4.37	8.21	11.87	1.36	2.78	3.7
GPX3	AP000350.10-AS-2	'hsa-miR-6756-5p', 'hsa-miR-608', 'hsa-miR-6810-5p'	3	0.760668	22.16	4.42	12.45	66.18	59.67	61.23	133.83	121.95	140.29	613.82	781.84	604.39	1180.12	1477.82	1312.35	643.85	709.7	638.16
FOXC2	INS-IGF2-AS-1	'hsa-miR-6763-5p', 'hsa-miR-939-5p', 'hsa-miR-8089'	3	0.890482	1.29	7.16	3.24	13.59	15.38	13.19	3.69	4.58	5.22	96.89	28.13	79.79	166.14	132.43	147.63	236.1	259.19	211.69
FOXC2	LINC-GAS1-1	'hsa-miR-4498', 'hsa-miR-8089', 'hsa-miR-6848-5p'	3	0.947038	1.29	7.16	3.24	13.59	15.38	13.19	3.69	4.58	5.22	121.3	34.89	72.08	288.62	165.76	312.47	448.68	371.48	374.4
FOXM1	U2AF2-AS-1	'hsa-miR-766-5p', 'hsa-miR-6858-5p', 'hsa-miR-7106-5p'	3	0.723337	19.81	73.22	43.74	17.7	19.49	19.71	8.76	7.99	8.19	220.49	51.36	87.05	8.16	15.48	33.05	95.51	139.46	48.56
RGMB	LINC-PLAC1-2	'hsa-miR-1237-5p', 'hsa-miR-4728-5p', 'hsa-miR-4739'	3	0.949847	38.53	147.75	66.81	24.27	30.56	30.92	21.69	21.74	21.14	300.09	75.66	132.91	53.65	102.48	47.8	99.53	83.49	83.63
RGMB	LINC-SAMD11-2	'hsa-miR-328-5p', 'hsa-miR-4763-3p', 'hsa-miR-4632-5p'	3	0.801986	38.53	147.75	66.81	24.27	30.56	30.92	21.69	21.74	21.14	18.24	5.89	36.96	3.73	0	3.1	9.2	11.78	14.29
RGMB	U2AF2-AS-1	'hsa-miR-486-3p', 'hsa-miR-4728-5p', 'hsa-miR-4739'	3	0.853567	38.53	147.75	66.81	24.27	30.56	30.92	21.69	21.74	21.14	220.49	51.36	87.05	8.16	15.48	33.05	95.51	139.46	48.56
AK5	LINC-CHIC1-6	'hsa-miR-153-5p', 'hsa-miR-5006-3p', 'hsa-miR-6781-3p'	3	0.958368	22.42	49	31.65	4.34	7.13	6.77	2.77	2.49	2.45	1958.16	614.63	966.17	582.42	413.53	591.49	1079.64	1149.82	1328.81
EMID1	LINC-OR4F3-4	'hsa-miR-328-5p', 'hsa-miR-4722-5p', 'hsa-miR-4763-3p'	3	0.776629	2.6	1.42	2.5	10.2	12.74	6.62	25.8	24.17	26.7	225.2	109.28	117.62	83.63	58.44	42.35	109.08	93.77	143.18
GCHFR	ZNF503-AS-1	'hsa-miR-6735-5p', 'hsa-miR-6879-5p', 'hsa-miR-6784-5p'	3	0.823041	1.4	0	1.48	5.12	7.49	7.11	2.81	3.82	3.63	115.76	71.08	98.27	287.96	158.49	209.45	720.27	754.96	720.2
PGF	ASMTL-AS-1	'hsa-miR-4739', 'hsa-miR-7106-5p', 'hsa-miR-185-5p'	3	0.809863	1.89	0.69	0.85	6.8	4.14	3.92	9.97	12.93	10.03	200.21	32.12	60.28	27.34	22.14	22.18	71.94	54.65	84.31
PGF	LINC-TOPAZ1-1	'hsa-miR-4739', 'hsa-miR-8089', 'hsa-miR-4763-3p'	3	0.918703	1.89	0.69	0.85	6.8	4.14	3.92	9.97	12.93	10.03	11.84	13.04	8.88	26.72	46.81	50.81	16.72	13.02	22.66
CDCA8	BMP8A-AS-1	'hsa-miR-6735-5p', 'hsa-miR-3619-5p', 'hsa-miR-6721-5p'	3	0.927804	8.68	44.73	28.49	8.02	9.18	10.74	3.03	3.67	3.49	298	98.13	118.94	53.78	39.8	55.53	92.57	129.56	101.63
IL32	U2AF2-AS-1	'hsa-miR-6883-5p', 'hsa-miR-4728-5p', 'hsa-miR-6735-5p'	3	0.889194	9.61	6.75	9.44	25.91	52.56	34.56	115.53	139.38	128	220.49	51.36	87.05	8.16	15.48	33.05	95.51	139.46	48.56
IL32	LINC-TOPAZ1-1	'hsa-miR-6756-5p', 'hsa-miR-4763-3p', 'hsa-miR-6721-5p'	3	0.89102	9.61	6.75	9.44	25.91	52.56	34.56	115.53	139.38	128	11.84	13.04	8.88	26.72	46.81	50.81	16.72	13.02	22.66
NRP1	U2AF2-AS-1	'hsa-miR-766-5p', 'hsa-miR-6876-5p', 'hsa-miR-6731-5p'	3	0.933079	65.04	175.5	81.2	29.26	37.31	35.45	29.51	25.52	24.86	220.49	51.36	87.05	8.16	15.48	33.05	95.51	139.46	48.56
TGM2	PHC2-AS-2	'hsa-miR-4459', 'hsa-miR-4739', 'hsa-miR-8089'	3	0.70849	72.23	24.09	26.42	13.94	13.61	17.81	26.33	24.32	21.72	76.77	19.46	17.61	91.56	117.06	79.97	191.24	156.76	173.76
TGM2	RGMB-AS-1	'hsa-miR-6720-5p', 'hsa-miR-4739', 'hsa-miR-5787'	3	0.844612	72.23	24.09	26.42	13.94	13.61	17.81	26.33	24.32	21.72	116.35	466.55	289.48	39.41	90.42	39.74	35.97	36.66	38.25
DHRS3	PHC2-AS-2	'hsa-miR-4459', 'hsa-miR-6762-3p', 'hsa-miR-765'	3	0.886098	69.64	19.99	45.88	17.34	11.59	11.76	33.57	32.15	34.18	76.77	19.46	17.61	91.56	117.06	79.97	191.24	156.76	173.76
RAMP1	INS-IGF2-AS-1	'hsa-miR-328-5p', 'hsa-miR-4763-3p', 'hsa-miR-7113-3p'	3	0.768855	3.61	3.11	3.25	8.65	11.08	7.39	3.34	2.16	2.7	96.89	28.13	79.79	166.14	132.43	147.63	236.1	259.19	211.69
CSF1	AP000350.10-AS-2	'hsa-miR-665', 'hsa-miR-214-3p', 'hsa-miR-4763-3p'	3	0.733802	50.52	37.07	38.31	86.01	104.43	109.94	194.27	192.56	204.61	613.82	781.84	604.39	1180.12	1477.82	1312.35	643.85	709.7	638.16
CSF1	LINC-CHIC1-6	'hsa-miR-761', 'hsa-miR-214-3p', 'hsa-miR-3619-5p'	3	0.712805	50.52	37.07	38.31	86.01	104.43	109.94	194.27	192.56	204.61	1958.16	614.63	966.17	582.42	413.53	591.49	1079.64	1149.82	1328.81
CSF1	LINC-TOPAZ1-1	'hsa-miR-761', 'hsa-miR-214-3p', 'hsa-miR-4763-3p'	3	0.812873	50.52	37.07	38.31	86.01	104.43	109.94	194.27	192.56	204.61	11.84	13.04	8.88	26.72	46.81	50.81	16.72	13.02	22.66
ANGPT1	ASMTL-AS-1	'hsa-miR-6739-5p', 'hsa-miR-6797-5p', 'hsa-miR-6758-5p'	3	0.789247	50.42	23.2	44.59	110.94	70.05	87.71	141.24	124.8	132.47	200.21	32.12	60.28	27.34	22.14	22.18	71.94	54.65	84.31
KIF18B	AP000350.10-AS-2	'hsa-miR-6829-3p', 'hsa-miR-6783-3p', 'hsa-miR-5001-5p'	3	0.826786	5.96	28.36	13.74	4.82	6.31	5.7	1.52	2.18	1.91	613.82	781.84	604.39	1180.12	1477.82	1312.35	643.85	709.7	638.16
MAOA	AP000350.10-AS-2	'hsa-miR-6756-5p', 'hsa-miR-4722-5p', 'hsa-miR-608'	3	0.948693	4.71	1.74	4.93	64.89	52.04	50.1	98.69	98.19	100.68	613.82	781.84	604.39	1180.12	1477.82	1312.35	643.85	709.7	638.16
TNFSF10	ASMTL-AS-1	'hsa-miR-185-5p', 'hsa-miR-4644', 'hsa-miR-6876-5p'	3	0.786354	3.57	0.05	1.13	12.62	6.65	9.51	19.48	20.57	15.92	200.21	32.12	60.28	27.34	22.14	22.18	71.94	54.65	84.31
PLPP1	U2AF2-AS-1	'hsa-miR-6825-5p', 'hsa-miR-4728-5p', 'hsa-miR-6883-5p'	3	0.824822	35.26	23.9	30.89	125.4	63.13	85.02	333.21	362.05	334.96	220.49	51.36	87.05	8.16	15.48	33.05	95.51	139.46	48.56
CKAP2L	LINC-MACC1-1	'hsa-miR-6124', 'hsa-miR-6760-5p', 'hsa-miR-5197-3p'	3	0.756594	5.92	31.16	17.96	4.65	8.56	6.33	1.17	1.74	2.26	1409.6	2888.22	1635.23	4914.66	5134.93	4126.48	2239.81	2916.33	2609.73
HAPLN3	LINC-SAMD11-2	'hsa-miR-6852-5p', 'hsa-miR-661', 'hsa-miR-637'	3	0.774019	2.96	2.93	3.64	10.39	7.32	8.68	27.58	28.97	28.08	18.24	5.89	36.96	3.73	0	3.1	9.2	11.78	14.29
HAPLN3	RAB4A-AS-1	'hsa-miR-6756-5p', 'hsa-miR-6858-5p', 'hsa-miR-6882-3p'	3	0.765829	2.96	2.93	3.64	10.39	7.32	8.68	27.58	28.97	28.08	32.61	73.82	32.37	106.78	131.79	133.01	99.81	95.68	46.86
EZH2	ASMTL-AS-1	'hsa-miR-4644', 'hsa-miR-6739-5p', 'hsa-miR-6758-5p'	3	0.754499	7.82	24.21	16.12	5.28	5.99	6.15	2.5	2.31	3.11	200.21	32.12	60.28	27.34	22.14	22.18	71.94	54.65	84.31
NLRP10	U2AF2-AS-1	'hsa-miR-6858-5p', 'hsa-miR-6510-5p', 'hsa-miR-765'	3	0.858243	2.37	5.5	4.22	1.27	0.84	0.45	0.64	0.16	0.79	220.49	51.36	87.05	8.16	15.48	33.05	95.51	139.46	48.56
LOXL1	LINC-IER5L-7	'hsa-miR-6846-5p', 'hsa-miR-3620-5p', 'hsa-miR-6848-5p'	3	0.715411	102.44	104.93	90.95	222.66	247.41	225.48	110.71	137.64	118.29	110.57	16.38	67.52	226.83	162.03	104.86	268.91	287.97	238.74
LOXL1	PHC2-AS-2	'hsa-miR-6722-3p', 'hsa-miR-6754-5p', 'hsa-miR-1207-5p'	3	0.838809	102.44	104.93	90.95	222.66	247.41	225.48	110.71	137.64	118.29	76.77	19.46	17.61	91.56	117.06	79.97	191.24	156.76	173.76
FYN	U2AF2-AS-1	'hsa-miR-6825-5p', 'hsa-miR-6858-5p', 'hsa-miR-765'	3	0.762645	92.13	58.22	69.93	173.74	160.57	138.46	208.23	225.15	190.47	220.49	51.36	87.05	8.16	15.48	33.05	95.51	139.46	48.56
CMTM8	AP000350.10-AS-2	'hsa-miR-4739', 'hsa-miR-8089', 'hsa-miR-4763-3p'	3	0.992567	5.95	0.84	4.4	13.65	9.67	11.6	17.99	17.6	17.54	613.82	781.84	604.39	1180.12	1477.82	1312.35	643.85	709.7	638.16
NTN1	ZNF503-AS-1	'hsa-miR-6791-3p', 'hsa-miR-6735-5p', 'hsa-miR-4763-3p'	3	0.98519	4.94	2.16	3.25	55.55	76.51	72.06	20.85	29.11	27.98	115.76	71.08	98.27	287.96	158.49	209.45	720.27	754.96	720.2
ACTG2	INS-IGF2-AS-1	'hsa-miR-4728-5p', 'hsa-miR-6754-5p', 'hsa-miR-4763-3p'	3	0.872926	40.63	35.84	37.88	94.48	142.03	142.78	24.23	45.33	35.44	96.89	28.13	79.79	166.14	132.43	147.63	236.1	259.19	211.69
ACTG2	NES-AS-1	'hsa-miR-6127', 'hsa-miR-4739', 'hsa-miR-4728-5p'	3	0.802916	40.63	35.84	37.88	94.48	142.03	142.78	24.23	45.33	35.44	775.08	3311.32	1443.66	679.18	908.01	788.09	213.42	253.3	198.29
SLC2A10	AP000350.10-AS-2	'hsa-miR-4739', 'hsa-miR-328-5p', 'hsa-miR-214-3p'	3	0.842213	29.75	11.03	20.94	71.14	44.92	55.52	97.69	92.95	96.07	613.82	781.84	604.39	1180.12	1477.82	1312.35	643.85	709.7	638.16
WDR62	BMP8A-AS-1	'hsa-miR-6743-5p', 'hsa-miR-4632-5p', 'hsa-miR-6721-5p'	3	0.96415	2.66	16	7.57	2.13	2.82	2.15	0.89	1.03	1.11	298	98.13	118.94	53.78	39.8	55.53	92.57	129.56	101.63
A1BG	LINC-ZNF32-9	'hsa-miR-6764-5p', 'hsa-miR-1915-3p', 'hsa-miR-4498'	3	0.968456	52.51	45.13	39.95	146.71	134.43	133.81	63.16	82.2	77.42	8.31	0	2.3	87.47	26.03	36.89	213.25	216.5	193.04
PER1	LINC-OR4F16-1	'hsa-miR-6736-3p', 'hsa-miR-6791-3p', 'hsa-miR-6882-3p'	3	0.777732	14.06	2.64	5.2	25.84	16.8	27.72	30.33	35.68	37.57	280.31	46.37	60.47	39.17	40.96	37.37	84.09	70.86	82.45
ROR2	LINC-MACC1-1	'hsa-miR-3192-5p', 'hsa-miR-4739', 'hsa-miR-765'	3	0.959107	0.69	0.13	0.81	7.52	4	5.12	17.4	16.38	17.29	1409.6	2888.22	1635.23	4914.66	5134.93	4126.48	2239.81	2916.33	2609.73
ROR2	U2AF2-AS-1	'hsa-miR-765', 'hsa-miR-4739', 'hsa-miR-7111-5p'	3	0.960014	0.69	0.13	0.81	7.52	4	5.12	17.4	16.38	17.29	220.49	51.36	87.05	8.16	15.48	33.05	95.51	139.46	48.56
KCNIP3	LINC-OR4F3-4	'hsa-miR-762', 'hsa-miR-4763-3p', 'hsa-miR-378g'	3	0.815835	6.9	5.04	4.98	19.43	10.74	15.27	39.15	36.5	36.22	225.2	109.28	117.62	83.63	58.44	42.35	109.08	93.77	143.18
KCNIP3	LINC-TOPAZ1-1	'hsa-miR-6511a-5p', 'hsa-miR-6756-5p', 'hsa-miR-4763-3p'	3	0.844918	6.9	5.04	4.98	19.43	10.74	15.27	39.15	36.5	36.22	11.84	13.04	8.88	26.72	46.81	50.81	16.72	13.02	22.66
SPON1	LINC-TOPAZ1-1	'hsa-miR-4763-3p', 'hsa-miR-6875-3p', 'hsa-miR-8089'	3	0.991273	4.52	2.2	3.79	39.54	22.45	28.92	79.52	69.31	75.28	11.84	13.04	8.88	26.72	46.81	50.81	16.72	13.02	22.66
NPTX1	ENDOV-AS-1	'hsa-miR-6810-3p', 'hsa-miR-6801-3p', 'hsa-miR-6840-3p'	3	0.770862	11.54	32.9	18.67	0	0.02	0	0.04	0	0	47.68	5.56	18.95	2.52	4.06	5.86	13.3	18.89	16.76
C16orf86	LINC-OR4F16-1	'hsa-miR-6744-3p', 'hsa-miR-6829-3p', 'hsa-miR-6791-3p'	3	0.786641	8.35	2.09	3.97	14.58	17.21	8.69	14.22	13.07	18.97	280.31	46.37	60.47	39.17	40.96	37.37	84.09	70.86	82.45
ROMO1	LINC-SPTLC1-6	'hsa-miR-762', 'hsa-miR-6808-5p', 'hsa-miR-3620-5p'	3	0.806717	217.78	288.14	214.86	476.35	487.25	509.86	248.72	266.57	264.97	73.7	24.18	53.6	121.93	106.07	102.35	210.85	190.73	219.74
ADAMTS2	AP000350.10-AS-2	'hsa-miR-665', 'hsa-miR-5787', 'hsa-miR-1913'	3	0.751918	46.89	37.9	51.75	153.62	134	134.43	196.44	186.59	199.5	613.82	781.84	604.39	1180.12	1477.82	1312.35	643.85	709.7	638.16
SERPING1	NHSL1-AS-1	'hsa-miR-4446-3p', 'hsa-miR-4763-3p', 'hsa-miR-3620-5p'	3	0.700879	27.6	23.71	18.75	62.55	59.74	51.3	92.19	88.36	89.63	142.11	145.06	172.91	419.22	374.5	353.09	128.25	205.34	227.57
ACSS1	LINC-IER5L-7	'hsa-miR-6846-5p', 'hsa-miR-6779-5p', 'hsa-miR-185-3p'	3	0.718167	1.57	0.88	0.61	5.39	6.93	6.85	1.74	2.21	2.56	110.57	16.38	67.52	226.83	162.03	104.86	268.91	287.97	238.74
SMTN	LINC-OR4F3-4	'hsa-miR-6808-5p', 'hsa-miR-4763-3p', 'hsa-miR-6893-5p'	3	0.940902	34.46	233.95	77.9	33.98	46.09	42.76	23.85	25.16	27.75	225.2	109.28	117.62	83.63	58.44	42.35	109.08	93.77	143.18
SMTN	LINC-PLAC1-2	'hsa-miR-6756-5p', 'hsa-miR-4739', 'hsa-miR-4651'	3	0.724396	34.46	233.95	77.9	33.98	46.09	42.76	23.85	25.16	27.75	300.09	75.66	132.91	53.65	102.48	47.8	99.53	83.49	83.63
IL11	LINC-SEMA3B-2	'hsa-miR-6783-3p', 'hsa-miR-661', 'hsa-miR-637'	3	0.711988	13.08	33.26	16.72	4.56	4.3	2.57	15.59	15.86	14.61	26.48	6.74	187.08	4.14	7	6.19	3.28	12	16.56
MYO10	ASMTL-AS-1	'hsa-miR-4739', 'hsa-miR-1249-5p', 'hsa-miR-6797-5p'	3	0.821354	19.83	36.55	23.56	10.93	10.17	10.26	8.08	8.55	9.4	200.21	32.12	60.28	27.34	22.14	22.18	71.94	54.65	84.31
MYO10	U2AF2-AS-1	'hsa-miR-766-5p', 'hsa-miR-4739', 'hsa-miR-765'	3	0.754427	19.83	36.55	23.56	10.93	10.17	10.26	8.08	8.55	9.4	220.49	51.36	87.05	8.16	15.48	33.05	95.51	139.46	48.56
OCEL1	AP000350.10-AS-2	'hsa-miR-6756-5p', 'hsa-miR-665', 'hsa-miR-328-5p'	3	0.802484	9.93	6.61	5.59	21.47	14.51	16.8	24.14	24.42	20.93	613.82	781.84	604.39	1180.12	1477.82	1312.35	643.85	709.7	638.16
C11orf96	C1QTNF9B-AS-1	'hsa-miR-939-5p', 'hsa-miR-328-5p', 'hsa-miR-6089'	3	0.838448	16.95	2.64	10.76	100.41	52.18	54.18	307.4	298.46	314.81	47.69	51.86	51.99	123.74	168.51	62.18	50.78	80.01	68.37
GCNT1	LINC-EHBP1-2	'hsa-miR-3646', 'hsa-miR-1272', 'hsa-miR-651-3p'	3	0.871819	8.73	16.15	15.17	38.34	41.98	53.65	26.49	35.19	34.58	0	0	0	4.85	7.18	7.65	56.88	5.53	0
ESYT1	LINC-CHIC1-6	'hsa-miR-761', 'hsa-miR-214-3p', 'hsa-miR-3619-5p'	3	0.875029	44.1	88.81	58.74	20.74	21.81	24.33	17.19	15.35	14.95	1958.16	614.63	966.17	582.42	413.53	591.49	1079.64	1149.82	1328.81
SRRM2	LINC-IER5L-7	'hsa-miR-762', 'hsa-miR-4739', 'hsa-miR-5001-5p'	3	0.84919	244.54	129.15	112.71	78.54	71.18	69.61	141.02	149.36	177.68	110.57	16.38	67.52	226.83	162.03	104.86	268.91	287.97	238.74
SRRM2	INS-IGF2-AS-1	'hsa-miR-4763-3p', 'hsa-miR-8089', 'hsa-miR-6813-5p'	3	0.907235	244.54	129.15	112.71	78.54	71.18	69.61	141.02	149.36	177.68	96.89	28.13	79.79	166.14	132.43	147.63	236.1	259.19	211.69
SRRM2	RGMB-AS-1	'hsa-miR-4739', 'hsa-miR-1249-5p', 'hsa-miR-6797-5p'	3	0.981568	244.54	129.15	112.71	78.54	71.18	69.61	141.02	149.36	177.68	116.35	466.55	289.48	39.41	90.42	39.74	35.97	36.66	38.25
SRRM2	LINC-DIO3-1	'hsa-miR-4739', 'hsa-miR-8089', 'hsa-miR-4763-3p'	3	0.777344	244.54	129.15	112.71	78.54	71.18	69.61	141.02	149.36	177.68	71.17	4.94	15.88	281.46	141.27	178.55	469.86	498.33	456.3
NRCAM	LINC-MACC1-1	'hsa-miR-6124', 'hsa-miR-6859-5p', 'hsa-miR-3916'	3	0.859954	1.04	0.76	1.15	6.47	3.68	5.92	19.08	18.16	15.94	1409.6	2888.22	1635.23	4914.66	5134.93	4126.48	2239.81	2916.33	2609.73
MSX1	ZNF503-AS-1	'hsa-miR-8072', 'hsa-miR-4707-5p', 'hsa-miR-3960'	3	0.764165	66.6	76.13	55.6	159.82	160.36	150.67	103.01	113.37	102.97	115.76	71.08	98.27	287.96	158.49	209.45	720.27	754.96	720.2
TFPI2	LINC-KLF6-26	'hsa-miR-548d-5p', 'hsa-miR-329-5p', 'hsa-miR-6894-5p'	3	0.960356	366.81	326.26	372.24	92.02	63.85	68.25	654.41	579.59	557.22	0.34	33.47	17.09	0.37	1.25	0.73	0	0.19	0.92
RP11-468E2.2	LINC-MDM1-1	'hsa-miR-7974', 'hsa-miR-3907', 'hsa-miR-765'	3	0.846219	0.78	7.97	8.66	14.26	12.69	18.96	5.23	11.8	3.99	2.26	0	0	14.41	14.23	4.51	15.73	9.52	23.75
GOLGA8A	PHC2-AS-2	'hsa-miR-6838-5p', 'hsa-miR-424-5p', 'hsa-miR-765'	3	0.787509	41.79	11.54	16.51	9.65	6.85	8.16	17.44	16.67	24.91	76.77	19.46	17.61	91.56	117.06	79.97	191.24	156.76	173.76
GOLGA8A	LRRK1-AS-1	'hsa-miR-6838-5p', 'hsa-miR-6859-5p', 'hsa-miR-3125'	3	0.822198	41.79	11.54	16.51	9.65	6.85	8.16	17.44	16.67	24.91	202.49	423.99	360.75	106.68	167.06	153.16	65.02	69.13	47.53
HLA-F	LINC-ANKRD20A2-24	'hsa-miR-665', 'hsa-miR-4518', 'hsa-miR-3918'	3	0.852261	1.94	1.81	0.83	6.16	5.93	6.05	27.28	24.76	29.12	87.33	194.12	143.05	45.53	43.49	86.14	113.16	196.21	70.98
KREMEN1	LINC-OR4F3-4	'hsa-miR-762', 'hsa-miR-5787', 'hsa-miR-4763-3p'	3	0.904332	19.05	7.12	7.1	40.7	21.92	26.37	68.49	63.39	62.8	225.2	109.28	117.62	83.63	58.44	42.35	109.08	93.77	143.18
AMT	LINC-DIO3-1	'hsa-miR-4685-5p', 'hsa-miR-4446-3p', 'hsa-miR-4763-3p'	3	0.829755	10.55	2.35	7.75	2.97	1.85	1.74	5.16	4.02	6.51	71.17	4.94	15.88	281.46	141.27	178.55	469.86	498.33	456.3
ITPR1	LINC-CHIC1-6	'hsa-miR-6809-3p', 'hsa-miR-153-5p', 'hsa-miR-4753-3p'	3	0.759304	2.92	0.87	1.76	9.08	8.46	11.73	11.51	10.88	12.26	1958.16	614.63	966.17	582.42	413.53	591.49	1079.64	1149.82	1328.81
OLFML2A	LINC-ZNF32-9	'hsa-miR-4685-5p', 'hsa-miR-4739', 'hsa-miR-4498'	3	0.972124	2.82	0.86	1.28	11.33	12.71	16.12	4.7	6.34	5.93	8.31	0	2.3	87.47	26.03	36.89	213.25	216.5	193.04
CFTR	LINC-KLF6-26	'hsa-miR-6770-5p', 'hsa-miR-153-5p', 'hsa-miR-3145-3p'	3	0.863462	7.41	0.56	5.54	0.4	0.24	0.09	0.59	1.1	0.71	0.34	33.47	17.09	0.37	1.25	0.73	0	0.19	0.92
ACE	LINC-IER5L-7	'hsa-miR-762', 'hsa-miR-4739', 'hsa-miR-5787'	3	0.766637	2.76	3.3	2.54	11.24	14.03	9.54	4.09	4.51	2.8	110.57	16.38	67.52	226.83	162.03	104.86	268.91	287.97	238.74
ACE	INS-IGF2-AS-1	'hsa-miR-6825-5p', 'hsa-miR-328-5p', 'hsa-miR-4763-3p'	3	0.881505	2.76	3.3	2.54	11.24	14.03	9.54	4.09	4.51	2.8	96.89	28.13	79.79	166.14	132.43	147.63	236.1	259.19	211.69
ACE	LINC-SPTLC1-6	'hsa-miR-762', 'hsa-miR-328-5p', 'hsa-miR-661'	3	0.894795	2.76	3.3	2.54	11.24	14.03	9.54	4.09	4.51	2.8	73.7	24.18	53.6	121.93	106.07	102.35	210.85	190.73	219.74
SOX9	LINC-SAMD11-2	'hsa-miR-6803-5p', 'hsa-miR-939-5p', 'hsa-miR-608'	3	0.838697	4.9	13.68	4.93	2.72	1.63	2.27	1.79	2.45	2.3	18.24	5.89	36.96	3.73	0	3.1	9.2	11.78	14.29
CCDC69	U2AF2-AS-1	'hsa-miR-6858-5p', 'hsa-miR-4739', 'hsa-miR-765'	3	0.906224	3.19	2.87	1.44	35.46	20.81	23.94	80.05	70.87	74.96	220.49	51.36	87.05	8.16	15.48	33.05	95.51	139.46	48.56
ZFP36L2	LINC-SPTLC1-6	'hsa-miR-6885-5p', 'hsa-miR-6791-3p', 'hsa-miR-328-5p'	3	0.711028	38.52	37.55	26.5	80.73	89.86	81.6	44.73	55	48.67	73.7	24.18	53.6	121.93	106.07	102.35	210.85	190.73	219.74
RGS12	LINC-IER5L-7	'hsa-miR-6848-5p', 'hsa-miR-185-3p', 'hsa-miR-6884-5p'	3	0.703989	52.61	31.13	14.67	16.6	5.82	8.49	44.06	10.34	8.14	110.57	16.38	67.52	226.83	162.03	104.86	268.91	287.97	238.74
VMO1	LINC-SPTLC1-6	'hsa-miR-1909-3p', 'hsa-miR-6791-5p', 'hsa-miR-661'	3	0.822237	15.48	8.18	6.56	5.18	2.73	1.44	6.59	6.04	9.24	73.7	24.18	53.6	121.93	106.07	102.35	210.85	190.73	219.74
CORO6	LINC-OR4F3-4	'hsa-miR-762', 'hsa-miR-5787', 'hsa-miR-4487'	3	0.981246	8.74	2.03	2.59	17.35	9.82	11.02	28.3	26.29	32.14	225.2	109.28	117.62	83.63	58.44	42.35	109.08	93.77	143.18
COL8A2	INS-IGF2-AS-1	'hsa-miR-6722-3p', 'hsa-miR-939-5p', 'hsa-miR-4763-3p'	3	0.743313	1.69	1.41	1.8	4.98	6.69	5.43	2.22	2.43	2.55	96.89	28.13	79.79	166.14	132.43	147.63	236.1	259.19	211.69
GDNF	ASMTL-AS-1	'hsa-miR-4739', 'hsa-miR-7106-5p', 'hsa-miR-6760-5p'	3	0.721285	11.5	23.86	13.01	3.58	5.26	3.46	7.19	6.02	6.55	200.21	32.12	60.28	27.34	22.14	22.18	71.94	54.65	84.31
FKBP4	U2AF2-AS-1	'hsa-miR-4728-5p', 'hsa-miR-4739'	2	0.777939	24.62	48.63	26.72	13.62	12.48	14.12	12.93	11.8	12.47	220.49	51.36	87.05	8.16	15.48	33.05	95.51	139.46	48.56
CPZ	LINC-DIO3-1	'hsa-miR-4446-3p', 'hsa-miR-185-3p'	2	0.715333	29.67	7.02	14.89	3.61	2.83	3.16	11.31	10.38	12.47	71.17	4.94	15.88	281.46	141.27	178.55	469.86	498.33	456.3
CRABP2	LINC-IER5L-7	'hsa-miR-6763-5p', 'hsa-miR-1182'	2	0.707856	51.44	25.06	38.88	232.29	230.51	236.41	55.25	91.26	54.63	110.57	16.38	67.52	226.83	162.03	104.86	268.91	287.97	238.74
BLOC1S5	PHC2-AS-2	'hsa-miR-4739', 'hsa-miR-6081'	2	0.822173	3.97	12.44	5.33	14.84	21.4	14.98	7.54	9.33	5.08	76.77	19.46	17.61	91.56	117.06	79.97	191.24	156.76	173.76
BLOC1S5	RGMB-AS-1	'hsa-miR-4739', 'hsa-miR-6797-5p'	2	0.87696	3.97	12.44	5.33	14.84	21.4	14.98	7.54	9.33	5.08	116.35	466.55	289.48	39.41	90.42	39.74	35.97	36.66	38.25
BLOC1S5	LINC-EHBP1-2	'hsa-miR-8060', 'hsa-miR-539-5p'	2	0.891981	3.97	12.44	5.33	14.84	21.4	14.98	7.54	9.33	5.08	0	0	0	4.85	7.18	7.65	56.88	5.53	0
BLOC1S5	LINC-KLF6-26	'hsa-miR-6770-5p', 'hsa-miR-30b-3p'	2	0.944317	3.97	12.44	5.33	14.84	21.4	14.98	7.54	9.33	5.08	0.34	33.47	17.09	0.37	1.25	0.73	0	0.19	0.92
BLOC1S5	LRRK1-AS-1	'hsa-miR-4709-3p', 'hsa-miR-6873-5p'	2	0.999456	3.97	12.44	5.33	14.84	21.4	14.98	7.54	9.33	5.08	202.49	423.99	360.75	106.68	167.06	153.16	65.02	69.13	47.53
GPR68	BMP8A-AS-1	'hsa-miR-5196-5p', 'hsa-miR-877-3p'	2	0.780837	2.54	13.5	5.67	0.58	0.29	0.42	0.36	0.45	0.58	298	98.13	118.94	53.78	39.8	55.53	92.57	129.56	101.63
GPR68	ENDOV-AS-1	'hsa-miR-6780a-5p', 'hsa-miR-6727-3p'	2	0.875066	2.54	13.5	5.67	0.58	0.29	0.42	0.36	0.45	0.58	47.68	5.56	18.95	2.52	4.06	5.86	13.3	18.89	16.76
HEBP2	PHC2-AS-2	'hsa-miR-4739', 'hsa-miR-6754-5p'	2	0.807307	65.9	85.01	58.97	144.31	142.38	148.61	74.83	102.36	88.12	76.77	19.46	17.61	91.56	117.06	79.97	191.24	156.76	173.76
HEBP2	LINC-DIO3-1	'hsa-miR-4728-5p', 'hsa-miR-4739'	2	0.803621	65.9	85.01	58.97	144.31	142.38	148.61	74.83	102.36	88.12	71.17	4.94	15.88	281.46	141.27	178.55	469.86	498.33	456.3
ARHGEF19	LINC-TOPAZ1-1	'hsa-miR-6756-5p', 'hsa-miR-4700-5p'	2	0.992427	15.69	7.39	12.17	49.38	27.07	30.02	64.97	66.64	70.82	11.84	13.04	8.88	26.72	46.81	50.81	16.72	13.02	22.66
SFRP1	BMP8A-AS-1	'hsa-miR-486-3p', 'hsa-miR-4632-5p'	2	0.735464	36.9	104.68	45.7	23.25	18.72	21.35	31.63	27.91	29.7	298	98.13	118.94	53.78	39.8	55.53	92.57	129.56	101.63
SFRP1	U2AF2-AS-1	'hsa-miR-486-3p', 'hsa-miR-6795-5p'	2	0.910318	36.9	104.68	45.7	23.25	18.72	21.35	31.63	27.91	29.7	220.49	51.36	87.05	8.16	15.48	33.05	95.51	139.46	48.56
GK	LINC-MREG-5	'hsa-miR-1248', 'hsa-miR-627-3p'	2	0.999097	15.54	14.4	10.86	36.03	27.73	32.32	90.62	90.07	100.43	2.8	2.33	2.99	32.94	10.76	15.23	5.56	9.07	7.17
OSBPL5	AP000350.10-AS-2	'hsa-miR-4722-5p', 'hsa-miR-4763-3p'	2	0.984212	21.49	18.12	11.86	44.9	35.15	31.28	58.47	59.99	46.81	613.82	781.84	604.39	1180.12	1477.82	1312.35	643.85	709.7	638.16
OSBPL5	LINC-ANKRD20A2-24	'hsa-miR-4722-5p', 'hsa-miR-3918'	2	0.834688	21.49	18.12	11.86	44.9	35.15	31.28	58.47	59.99	46.81	87.33	194.12	143.05	45.53	43.49	86.14	113.16	196.21	70.98
SNAP25	ASMTL-AS-1	'hsa-miR-6795-5p', 'hsa-miR-4644'	2	0.760526	2.17	0.47	0.95	6.84	4.48	5.36	11.82	11.39	8.33	200.21	32.12	60.28	27.34	22.14	22.18	71.94	54.65	84.31
SNAP25	U2AF2-AS-1	'hsa-miR-6795-5p', 'hsa-miR-765'	2	0.986548	2.17	0.47	0.95	6.84	4.48	5.36	11.82	11.39	8.33	220.49	51.36	87.05	8.16	15.48	33.05	95.51	139.46	48.56
TRAPPC5	ZNF503-AS-1	'hsa-miR-6791-3p', 'hsa-miR-4763-3p'	2	0.781721	77.96	83.22	64.16	185.24	185.48	157.86	98.69	137.67	120.4	115.76	71.08	98.27	287.96	158.49	209.45	720.27	754.96	720.2
ENC1	LINC-LCA5-1	'hsa-miR-1254', 'hsa-miR-8089'	2	0.973091	19.33	47.06	27.62	89.98	56.96	70.3	295.96	308.7	319.4	64.26	28.45	147.11	18.31	0	0	35.14	40.01	84.24
ENC1	LINC-SAMD11-2	'hsa-miR-939-3p', 'hsa-miR-8089'	2	0.819703	19.33	47.06	27.62	89.98	56.96	70.3	295.96	308.7	319.4	18.24	5.89	36.96	3.73	0	3.1	9.2	11.78	14.29
LGR4	LINC-IER5L-7	'hsa-miR-185-3p', 'hsa-miR-5001-5p'	2	0.739018	24.12	11.76	20.65	7.46	4.24	5.31	20.51	18.13	17.65	110.57	16.38	67.52	226.83	162.03	104.86	268.91	287.97	238.74
LGR4	LINC-AGRN-1	'hsa-miR-9-5p', 'hsa-miR-5692c'	2	0.811434	24.12	11.76	20.65	7.46	4.24	5.31	20.51	18.13	17.65	4.8	43.36	24.83	0	0	0	0	0	0
RASL10B	PGLS-AS-1	'hsa-miR-6846-5p', 'hsa-miR-3192-5p'	2	0.77825	2.38	2.52	1.97	8.5	5.62	6.69	12.8	15.09	13.18	78.5	107.98	139.52	216.57	243.63	248.75	132.87	169.47	112.92
RASL10B	C1QTNF9B-AS-1	'hsa-miR-4739', 'hsa-miR-328-5p'	2	0.838169	2.38	2.52	1.97	8.5	5.62	6.69	12.8	15.09	13.18	47.69	51.86	51.99	123.74	168.51	62.18	50.78	80.01	68.37
MMP13	LINC-EHBP1-2	'hsa-miR-1272', 'hsa-miR-490-3p'	2	0.99973	1.53	0.14	1.03	70.2	120.45	105.6	23.32	33.41	30.81	0	0	0	4.85	7.18	7.65	56.88	5.53	0
ITGA2	LINC-PLAC1-2	'hsa-miR-29a-5p', 'hsa-miR-508-5p'	2	0.936969	3.46	23.96	6.73	0.54	0.8	0.78	1.62	1.58	1.38	300.09	75.66	132.91	53.65	102.48	47.8	99.53	83.49	83.63
MMP19	LINC-OR4F16-1	'hsa-miR-6744-3p', 'hsa-miR-6877-3p'	2	0.732423	25.4	8.33	16.66	51.34	32.97	40.73	56.85	67.27	67.27	280.31	46.37	60.47	39.17	40.96	37.37	84.09	70.86	82.45
TMEM132A	LINC-APCDD1L-1	'hsa-miR-4685-5p', 'hsa-miR-328-5p'	2	0.947615	77.78	133.52	82.19	27.92	43.65	23.51	114.62	111.36	104.65	54.32	58.04	67.22	31.41	15.6	17.15	3.22	3.05	0.96
TMEM132A	PCGF1-AS-1	'hsa-miR-6756-5p', 'hsa-miR-4763-3p'	2	0.94848	77.78	133.52	82.19	27.92	43.65	23.51	114.62	111.36	104.65	22.69	23.94	15.23	64.38	42.2	47.38	70.49	73.37	69.2
TMEM132A	LINC-GAS1-1	'hsa-miR-4763-3p', 'hsa-miR-4498'	2	0.985224	77.78	133.52	82.19	27.92	43.65	23.51	114.62	111.36	104.65	121.3	34.89	72.08	288.62	165.76	312.47	448.68	371.48	374.4
TMEM132A	MYLK-AS-1	'hsa-miR-762', 'hsa-miR-4498'	2	0.712941	77.78	133.52	82.19	27.92	43.65	23.51	114.62	111.36	104.65	118	57.75	139.92	24.17	53.15	33.24	55.57	41.36	22.67
KCNMA1	CTNS-AS-1	'hsa-miR-4731-5p', 'hsa-miR-7111-3p'	2	0.897402	94.51	460.43	162.39	48.44	66.89	52.02	20	21.62	22	99.61	28.21	37.43	15.33	13.83	14.33	19.82	34.05	34.1
DIO2	LINC-EHBP1-2	'hsa-miR-1252-5p', 'hsa-miR-651-3p'	2	0.86154	0.16	0.02	0.3	11.28	13.36	9.53	1.51	3.13	2.27	0	0	0	4.85	7.18	7.65	56.88	5.53	0
DIO2	LINC-ZNF32-9	'hsa-miR-3916', 'hsa-miR-4739'	2	0.750195	0.16	0.02	0.3	11.28	13.36	9.53	1.51	3.13	2.27	8.31	0	2.3	87.47	26.03	36.89	213.25	216.5	193.04
PDLIM2	PHC2-AS-2	'hsa-miR-4739', 'hsa-miR-328-5p'	2	0.761332	220.63	186.63	173.95	434.59	473.78	427.2	230.13	252.69	235.38	76.77	19.46	17.61	91.56	117.06	79.97	191.24	156.76	173.76
PDLIM2	LINC-ZNF32-9	'hsa-miR-4685-5p', 'hsa-miR-4739'	2	0.730106	220.63	186.63	173.95	434.59	473.78	427.2	230.13	252.69	235.38	8.31	0	2.3	87.47	26.03	36.89	213.25	216.5	193.04
SLC39A8	LINC-MACC1-1	'hsa-miR-3916', 'hsa-miR-6858-5p'	2	0.746892	15.27	4.25	10.77	25.73	32.61	32.03	50.63	53.08	52.56	1409.6	2888.22	1635.23	4914.66	5134.93	4126.48	2239.81	2916.33	2609.73
SLC39A8	LINC-MREG-5	'hsa-miR-3916', 'hsa-miR-6858-5p'	2	0.750466	15.27	4.25	10.77	25.73	32.61	32.03	50.63	53.08	52.56	2.8	2.33	2.99	32.94	10.76	15.23	5.56	9.07	7.17
VEGFA	LINC-APCDD1L-1	'hsa-miR-4685-5p', 'hsa-miR-328-5p'	2	0.770545	164.33	123.62	71.19	61.19	38.68	45.54	160.1	137.75	146.93	54.32	58.04	67.22	31.41	15.6	17.15	3.22	3.05	0.96
VEGFA	ADCY3-AS-1	'hsa-miR-4739', 'hsa-miR-5787'	2	0.942294	164.33	123.62	71.19	61.19	38.68	45.54	160.1	137.75	146.93	55.26	118.03	82.96	31.45	16.5	48.67	21.19	21.16	14.9
VEGFA	NES-AS-1	'hsa-miR-4728-5p', 'hsa-miR-4739'	2	0.727301	164.33	123.62	71.19	61.19	38.68	45.54	160.1	137.75	146.93	775.08	3311.32	1443.66	679.18	908.01	788.09	213.42	253.3	198.29
VEGFA	RGMB-AS-1	'hsa-miR-4739', 'hsa-miR-5787'	2	0.998295	164.33	123.62	71.19	61.19	38.68	45.54	160.1	137.75	146.93	116.35	466.55	289.48	39.41	90.42	39.74	35.97	36.66	38.25
VEGFA	DUT-AS-1	'hsa-miR-5787', 'hsa-miR-5193'	2	0.805423	164.33	123.62	71.19	61.19	38.68	45.54	160.1	137.75	146.93	80.06	79.84	68.71	189.55	174.46	173.58	208.3	183.93	173.29
VEGFA	LINC-RPS24-2	'hsa-miR-6873-3p', 'hsa-miR-5787'	2	0.9363	164.33	123.62	71.19	61.19	38.68	45.54	160.1	137.75	146.93	99.91	97.12	182.55	10.93	39.77	5.81	7.08	7.16	16.93
GPX3	LINC-ANKRD20A2-24	'hsa-miR-1266-5p', 'hsa-miR-4518'	2	0.729131	22.16	4.42	12.45	66.18	59.67	61.23	133.83	121.95	140.29	87.33	194.12	143.05	45.53	43.49	86.14	113.16	196.21	70.98
GPX3	LINC-TOPAZ1-1	'hsa-miR-6756-5p', 'hsa-miR-608'	2	0.825975	22.16	4.42	12.45	66.18	59.67	61.23	133.83	121.95	140.29	11.84	13.04	8.88	26.72	46.81	50.81	16.72	13.02	22.66
IL11RA	LINC-ZNF32-9	'hsa-miR-4685-5p', 'hsa-miR-4498'	2	0.982295	21.77	10.59	15.6	50.35	43.68	43.46	21.46	28.09	22.23	8.31	0	2.3	87.47	26.03	36.89	213.25	216.5	193.04
CRIP1	LINC-APCDD1L-1	'hsa-miR-4685-5p', 'hsa-miR-661'	2	0.913164	12.6	36.25	18.37	56.8	65.62	67.1	7.87	20.65	12.22	54.32	58.04	67.22	31.41	15.6	17.15	3.22	3.05	0.96
FOXC2	LINC-SPTLC1-6	'hsa-miR-762', 'hsa-miR-3620-5p'	2	0.741938	1.29	7.16	3.24	13.59	15.38	13.19	3.69	4.58	5.22	73.7	24.18	53.6	121.93	106.07	102.35	210.85	190.73	219.74
FOXC2	LINC-DIO3-1	'hsa-miR-8089', 'hsa-miR-185-3p'	2	0.776524	1.29	7.16	3.24	13.59	15.38	13.19	3.69	4.58	5.22	71.17	4.94	15.88	281.46	141.27	178.55	469.86	498.33	456.3
KRT19	LINC-OR4F3-4	'hsa-miR-7107-5p', 'hsa-miR-6089'	2	0.823625	2.47	22.67	7.09	0.85	0.63	0.35	0	0.18	0.17	225.2	109.28	117.62	83.63	58.44	42.35	109.08	93.77	143.18
SHROOM3	LINC-DIO3-1	'hsa-miR-4739', 'hsa-miR-4763-3p'	2	0.750158	1.31	1.38	1.29	4.85	6.54	6.47	3.47	2.41	2.47	71.17	4.94	15.88	281.46	141.27	178.55	469.86	498.33	456.3
SHROOM3	ZNF503-AS-1	'hsa-miR-6791-3p', 'hsa-miR-4763-3p'	2	0.895062	1.31	1.38	1.29	4.85	6.54	6.47	3.47	2.41	2.47	115.76	71.08	98.27	287.96	158.49	209.45	720.27	754.96	720.2
FOXM1	LINC-MACC1-1	'hsa-miR-6858-5p', 'hsa-miR-6760-5p'	2	0.709196	19.81	73.22	43.74	17.7	19.49	19.71	8.76	7.99	8.19	1409.6	2888.22	1635.23	4914.66	5134.93	4126.48	2239.81	2916.33	2609.73
RGMB	LINC-OR4F3-4	'hsa-miR-328-5p', 'hsa-miR-4763-3p'	2	0.861383	38.53	147.75	66.81	24.27	30.56	30.92	21.69	21.74	21.14	225.2	109.28	117.62	83.63	58.44	42.35	109.08	93.77	143.18
RGMB	ASMTL-AS-1	'hsa-miR-4728-5p', 'hsa-miR-4739'	2	0.702671	38.53	147.75	66.81	24.27	30.56	30.92	21.69	21.74	21.14	200.21	32.12	60.28	27.34	22.14	22.18	71.94	54.65	84.31
RGMB	BMP8A-AS-1	'hsa-miR-486-3p', 'hsa-miR-4632-5p'	2	0.9313	38.53	147.75	66.81	24.27	30.56	30.92	21.69	21.74	21.14	298	98.13	118.94	53.78	39.8	55.53	92.57	129.56	101.63
ASPN	LINC-EHBP1-2	'hsa-miR-1252-5p', 'hsa-miR-3145-3p'	2	0.799808	0.38	0.1	0.26	25.86	23.31	23.91	1.6	3.97	3.3	0	0	0	4.85	7.18	7.65	56.88	5.53	0
DBNDD2	PCGF1-AS-1	'hsa-miR-6785-5p', 'hsa-miR-6883-5p'	2	0.935316	8.74	23.99	11.47	30.09	37.26	31.96	11.51	15.29	12.69	22.69	23.94	15.23	64.38	42.2	47.38	70.49	73.37	69.2
SLC27A6	LINC-EHBP1-2	'hsa-miR-3145-3p', 'hsa-miR-539-5p'	2	0.91987	10.27	0.94	9.33	1.34	1.08	1.28	4.39	2.9	2.5	0	0	0	4.85	7.18	7.65	56.88	5.53	0
BDKRB2	NES-AS-1	'hsa-miR-6133', 'hsa-miR-1249-5p'	2	0.907109	92.59	34.21	61.2	17.15	14.39	15.79	47.19	38.78	44.34	775.08	3311.32	1443.66	679.18	908.01	788.09	213.42	253.3	198.29
BDKRB2	LINC-SPTLC1-6	'hsa-miR-762', 'hsa-miR-4726-3p'	2	0.777268	92.59	34.21	61.2	17.15	14.39	15.79	47.19	38.78	44.34	73.7	24.18	53.6	121.93	106.07	102.35	210.85	190.73	219.74
BDKRB2	ZNF503-AS-1	'hsa-miR-6879-5p', 'hsa-miR-4763-3p'	2	0.913292	92.59	34.21	61.2	17.15	14.39	15.79	47.19	38.78	44.34	115.76	71.08	98.27	287.96	158.49	209.45	720.27	754.96	720.2
NAA38	LINC-SPTLC1-6	'hsa-miR-6783-3p', 'hsa-miR-3620-5p'	2	0.72098	81.4	112.08	73.51	179.42	221.18	183.83	116.49	125.16	129.62	73.7	24.18	53.6	121.93	106.07	102.35	210.85	190.73	219.74
AK5	AC009060.3-AS-1	'hsa-miR-642a-5p', 'hsa-miR-4531'	2	0.775138	22.42	49	31.65	4.34	7.13	6.77	2.77	2.49	2.45	84.57	54.26	47.11	26.97	19.92	22.37	106.92	57.95	37.17
NTM	LINC-PLAC1-2	'hsa-miR-6825-5p', 'hsa-miR-92a-2-5p'	2	0.755076	25.81	58.79	50.33	19.98	19.96	16.61	8.84	10.3	11.5	300.09	75.66	132.91	53.65	102.48	47.8	99.53	83.49	83.63
ABCA8	LINC-HEATR6-2	'hsa-miR-1255a', 'hsa-miR-1255b-5p'	2	0.924497	6.89	0.78	3.24	32.49	25.02	28.41	60.18	54.15	59.8	638.68	116.86	740.85	1560.24	2091.18	2360.98	550.96	768.47	654.56
CPEB1	LINC-EHBP1-2	'hsa-miR-6851-5p', 'hsa-miR-3977'	2	0.763741	5.57	17.44	8.47	1.65	2.71	2.98	5.72	4.23	3.94	0	0	0	4.85	7.18	7.65	56.88	5.53	0
EMID1	ENDOV-AS-1	'hsa-miR-665', 'hsa-miR-4459'	2	0.773825	2.6	1.42	2.5	10.2	12.74	6.62	25.8	24.17	26.7	47.68	5.56	18.95	2.52	4.06	5.86	13.3	18.89	16.76
EMID1	LINC-ANKRD20A2-24	'hsa-miR-665', 'hsa-miR-4722-5p'	2	0.886199	2.6	1.42	2.5	10.2	12.74	6.62	25.8	24.17	26.7	87.33	194.12	143.05	45.53	43.49	86.14	113.16	196.21	70.98
EMID1	LINC-TOPAZ1-1	'hsa-miR-4763-3p', 'hsa-miR-6721-5p'	2	0.985464	2.6	1.42	2.5	10.2	12.74	6.62	25.8	24.17	26.7	11.84	13.04	8.88	26.72	46.81	50.81	16.72	13.02	22.66
WDR86	LINC-LCA5-1	'hsa-miR-4667-5p', 'hsa-miR-6852-5p'	2	0.973676	1.4	0.36	0.28	5.82	3.11	4.71	17.19	16.23	19.52	64.26	28.45	147.11	18.31	0	0	35.14	40.01	84.24
WDR86	C1QTNF9B-AS-1	'hsa-miR-939-5p', 'hsa-miR-328-5p'	2	0.816647	1.4	0.36	0.28	5.82	3.11	4.71	17.19	16.23	19.52	47.69	51.86	51.99	123.74	168.51	62.18	50.78	80.01	68.37
PGF	LINC-OR4F3-4	'hsa-miR-328-5p', 'hsa-miR-4763-3p'	2	0.706756	1.89	0.69	0.85	6.8	4.14	3.92	9.97	12.93	10.03	225.2	109.28	117.62	83.63	58.44	42.35	109.08	93.77	143.18
PGF	LINC-MACC1-1	'hsa-miR-4739', 'hsa-miR-765'	2	0.811898	1.89	0.69	0.85	6.8	4.14	3.92	9.97	12.93	10.03	1409.6	2888.22	1635.23	4914.66	5134.93	4126.48	2239.81	2916.33	2609.73
RDH5	LINC-GAS1-1	'hsa-miR-214-3p', 'hsa-miR-3619-5p'	2	0.948876	5.77	3.87	3.32	12.84	20.61	18.89	2.33	5.35	3.14	121.3	34.89	72.08	288.62	165.76	312.47	448.68	371.48	374.4
FPR1	ASMTL-AS-1	'hsa-miR-1249-5p', 'hsa-miR-6797-5p'	2	0.747752	0.45	0.29	0	3.97	3.41	2.19	8.51	7.42	7.01	200.21	32.12	60.28	27.34	22.14	22.18	71.94	54.65	84.31
FPR1	LINC-HEATR6-2	'hsa-miR-3689b-3p', 'hsa-miR-3689c'	2	0.874956	0.45	0.29	0	3.97	3.41	2.19	8.51	7.42	7.01	638.68	116.86	740.85	1560.24	2091.18	2360.98	550.96	768.47	654.56
FPR1	LINC-ANKRD20A2-24	'hsa-miR-4722-5p', 'hsa-miR-874-3p'	2	0.878584	0.45	0.29	0	3.97	3.41	2.19	8.51	7.42	7.01	87.33	194.12	143.05	45.53	43.49	86.14	113.16	196.21	70.98
CDCA8	LINC-OR4F3-4	'hsa-miR-328-5p', 'hsa-miR-4763-3p'	2	0.97492	8.68	44.73	28.49	8.02	9.18	10.74	3.03	3.67	3.49	225.2	109.28	117.62	83.63	58.44	42.35	109.08	93.77	143.18
CDCA8	CTNS-AS-1	'hsa-miR-6735-5p', 'hsa-miR-328-5p'	2	0.961702	8.68	44.73	28.49	8.02	9.18	10.74	3.03	3.67	3.49	99.61	28.21	37.43	15.33	13.83	14.33	19.82	34.05	34.1
IL32	LINC-SAMD11-2	'hsa-miR-4763-3p', 'hsa-miR-6721-5p'	2	0.720443	9.61	6.75	9.44	25.91	52.56	34.56	115.53	139.38	128	18.24	5.89	36.96	3.73	0	3.1	9.2	11.78	14.29
IL32	NHSL1-AS-1	'hsa-miR-6785-5p', 'hsa-miR-4763-3p'	2	0.736582	9.61	6.75	9.44	25.91	52.56	34.56	115.53	139.38	128	142.11	145.06	172.91	419.22	374.5	353.09	128.25	205.34	227.57
CFH	LINC-CHIC1-6	'hsa-miR-335-3p', 'hsa-miR-153-5p'	2	0.793438	16.87	7.85	16.98	92.95	75.21	89.09	122.78	121.99	112.74	1958.16	614.63	966.17	582.42	413.53	591.49	1079.64	1149.82	1328.81
CHI3L2	LINC-TOPAZ1-1	'hsa-miR-5196-5p', 'hsa-miR-3692-5p'	2	0.823647	1.44	0.26	0.6	5.23	4.04	6.31	9.67	12.87	11.45	11.84	13.04	8.88	26.72	46.81	50.81	16.72	13.02	22.66
FBLN1	LINC-CHIC1-6	'hsa-miR-214-3p', 'hsa-miR-3619-5p'	2	0.861598	344.61	174.91	256.99	1994.79	1580.71	1861.33	2743.14	2636.49	2650.55	1958.16	614.63	966.17	582.42	413.53	591.49	1079.64	1149.82	1328.81
ADAMTS3	LINC-MACC1-1	'hsa-miR-6124', 'hsa-miR-3916'	2	0.795052	3.99	1.51	3	22.43	9.48	14.64	34.04	30.31	30.47	1409.6	2888.22	1635.23	4914.66	5134.93	4126.48	2239.81	2916.33	2609.73
DHRS3	INS-IGF2-AS-1	'hsa-miR-6825-5p', 'hsa-miR-939-5p'	2	0.814198	69.64	19.99	45.88	17.34	11.59	11.76	33.57	32.15	34.18	96.89	28.13	79.79	166.14	132.43	147.63	236.1	259.19	211.69
DHRS3	PXN-AS-1	'hsa-miR-3192-5p', 'hsa-miR-939-5p'	2	0.883215	69.64	19.99	45.88	17.34	11.59	11.76	33.57	32.15	34.18	952.95	2234	1301.68	567.44	632.95	709.27	594.86	524.87	653.57
CDKN2A	ZNF503-AS-1	'hsa-miR-663a', 'hsa-miR-4632-5p'	2	0.732068	17.65	13.49	18.07	52.29	61.33	53.42	27.02	37.51	39.97	115.76	71.08	98.27	287.96	158.49	209.45	720.27	754.96	720.2
TSC22D3	AP000350.10-AS-2	'hsa-miR-4739', 'hsa-miR-4763-3p'	2	0.719871	18.57	7.48	9.51	814.07	400.28	483.98	869	809.48	745.25	613.82	781.84	604.39	1180.12	1477.82	1312.35	643.85	709.7	638.16
RAMP1	LINC-SLC44A3-1	'hsa-miR-5691', 'hsa-miR-6752-3p'	2	0.769963	3.61	3.11	3.25	8.65	11.08	7.39	3.34	2.16	2.7	0	0	8.37	42.24	38.62	23.8	62.84	48.45	49.19
CORIN	LINC-ZNF32-9	'hsa-miR-3192-5p', 'hsa-miR-6809-3p'	2	0.933396	0.16	0.1	0.35	9.01	6.31	7.99	2.92	2.36	2.31	8.31	0	2.3	87.47	26.03	36.89	213.25	216.5	193.04
GUK1	LINC-SPTLC1-6	'hsa-miR-6791-5p', 'hsa-miR-661'	2	0.704321	194.94	289.19	227.11	451.17	556.5	485.1	224.25	257.43	252.1	73.7	24.18	53.6	121.93	106.07	102.35	210.85	190.73	219.74
PAFAH1B3	BMP8A-AS-1	'hsa-miR-877-3p', 'hsa-miR-3619-5p'	2	0.89716	19.58	58.46	29.12	15.58	17.19	11.89	8.02	7.19	5.26	298	98.13	118.94	53.78	39.8	55.53	92.57	129.56	101.63
CXCL6	C1QTNF9B-AS-1	'hsa-miR-328-5p', 'hsa-miR-6813-5p'	2	0.896147	157.48	112.73	157.98	517.56	615.16	571.35	1341.59	1356.69	1395.87	47.69	51.86	51.99	123.74	168.51	62.18	50.78	80.01	68.37
CXCL6	LINC-TOPAZ1-1	'hsa-miR-6756-5p', 'hsa-miR-214-3p'	2	0.923941	157.48	112.73	157.98	517.56	615.16	571.35	1341.59	1356.69	1395.87	11.84	13.04	8.88	26.72	46.81	50.81	16.72	13.02	22.66
CSF1	U2AF2-AS-1	'hsa-miR-6883-5p', 'hsa-miR-6879-5p'	2	0.92426	50.52	37.07	38.31	86.01	104.43	109.94	194.27	192.56	204.61	220.49	51.36	87.05	8.16	15.48	33.05	95.51	139.46	48.56
CSF1	ENDOV-AS-1	'hsa-miR-665', 'hsa-miR-4459'	2	0.780544	50.52	37.07	38.31	86.01	104.43	109.94	194.27	192.56	204.61	47.68	5.56	18.95	2.52	4.06	5.86	13.3	18.89	16.76
VIT	ZNF503-AS-1	'hsa-miR-92a-2-5p', 'hsa-miR-4763-3p'	2	0.838882	2.75	0.81	1.93	6.76	5.25	5.95	3.1	3.38	3.81	115.76	71.08	98.27	287.96	158.49	209.45	720.27	754.96	720.2
SYNPO2	LINC-GDNF-1	'hsa-miR-329-5p', 'hsa-miR-4778-3p'	2	0.903753	20.17	6.36	21.27	4.17	6.74	5.17	3.03	3.47	2.89	136.2	452.37	283.08	90.16	72.31	115.25	262.82	178.86	235.68
DBF4B	ASMTL-AS-1	'hsa-miR-4728-5p', 'hsa-miR-4739'	2	0.80898	7.61	14.38	12.39	3.96	3.6	3.92	4.84	3.69	4.5	200.21	32.12	60.28	27.34	22.14	22.18	71.94	54.65	84.31
LRRN4CL	PHC2-AS-2	'hsa-miR-4739', 'hsa-miR-328-5p'	2	0.763887	3.11	0.61	0.96	6.15	8.27	7.6	1.76	2.61	2.9	76.77	19.46	17.61	91.56	117.06	79.97	191.24	156.76	173.76
LRRN4CL	LINC-SPTLC1-6	'hsa-miR-762', 'hsa-miR-328-5p'	2	0.945673	3.11	0.61	0.96	6.15	8.27	7.6	1.76	2.61	2.9	73.7	24.18	53.6	121.93	106.07	102.35	210.85	190.73	219.74
MT1M	INS-IGF2-AS-1	'hsa-miR-6722-3p', 'hsa-miR-4763-3p'	2	0.835473	7.19	35.02	15.13	39.82	65.92	51.58	20.37	22.91	23.01	96.89	28.13	79.79	166.14	132.43	147.63	236.1	259.19	211.69
MT1M	PHC2-AS-2	'hsa-miR-6722-3p', 'hsa-miR-4459'	2	0.918142	7.19	35.02	15.13	39.82	65.92	51.58	20.37	22.91	23.01	76.77	19.46	17.61	91.56	117.06	79.97	191.24	156.76	173.76
MT1M	LINC-DIO3-1	'hsa-miR-6722-3p', 'hsa-miR-4763-3p'	2	0.731919	7.19	35.02	15.13	39.82	65.92	51.58	20.37	22.91	23.01	71.17	4.94	15.88	281.46	141.27	178.55	469.86	498.33	456.3
ANGPT1	U2AF2-AS-1	'hsa-miR-765', 'hsa-miR-6758-5p'	2	0.772836	50.42	23.2	44.59	110.94	70.05	87.71	141.24	124.8	132.47	220.49	51.36	87.05	8.16	15.48	33.05	95.51	139.46	48.56
INCENP	LINC-ANKRD36-4	'hsa-miR-4778-3p', 'hsa-miR-6868-3p'	2	0.713879	14.83	70.3	35.37	11.32	12.82	10.86	6.7	7.27	8.1	167.29	45.54	78.9	36.21	32.33	8.43	17.87	22.63	38.25
INCENP	LINC-PLAC1-2	'hsa-miR-6756-5p', 'hsa-miR-6792-3p'	2	0.926605	14.83	70.3	35.37	11.32	12.82	10.86	6.7	7.27	8.1	300.09	75.66	132.91	53.65	102.48	47.8	99.53	83.49	83.63
INCENP	BMP8A-AS-1	'hsa-miR-6791-3p', 'hsa-miR-5193'	2	0.97778	14.83	70.3	35.37	11.32	12.82	10.86	6.7	7.27	8.1	298	98.13	118.94	53.78	39.8	55.53	92.57	129.56	101.63
AREG	LINC-MREG-5	'hsa-miR-4659a-3p', 'hsa-miR-4659b-3p'	2	0.90792	5.47	0.86	2.21	56.73	21.95	29.48	161.31	147.07	139.53	2.8	2.33	2.99	32.94	10.76	15.23	5.56	9.07	7.17
IGFBP3	ASMTL-AS-1	'hsa-miR-6760-5p', 'hsa-miR-1249-5p'	2	0.751565	97.1	186.74	284.06	4.52	5.34	5.2	3.42	3.62	3.35	200.21	32.12	60.28	27.34	22.14	22.18	71.94	54.65	84.31
IGFBP5	BMP8A-AS-1	'hsa-miR-5196-5p', 'hsa-miR-4747-5p'	2	0.806151	725.08	246.24	467.05	1684.77	863.38	1060.37	4907.86	4210.86	4459.15	298	98.13	118.94	53.78	39.8	55.53	92.57	129.56	101.63
IGFBP5	LINC-SOCS3-1	'hsa-miR-4728-5p', 'hsa-miR-4739'	2	0.869632	725.08	246.24	467.05	1684.77	863.38	1060.37	4907.86	4210.86	4459.15	22.55	4.29	6.42	18.56	77.95	60.46	21.61	34.13	41.86
KIF18B	LINC-SAMD11-2	'hsa-miR-939-3p', 'hsa-miR-661'	2	0.794115	5.96	28.36	13.74	4.82	6.31	5.7	1.52	2.18	1.91	18.24	5.89	36.96	3.73	0	3.1	9.2	11.78	14.29
MTHFD2	LINC-CHIC1-6	'hsa-miR-335-3p', 'hsa-miR-6516-5p'	2	0.790737	72.13	84.05	121.21	20.52	29.87	23.26	6.65	14.54	9.35	1958.16	614.63	966.17	582.42	413.53	591.49	1079.64	1149.82	1328.81
DEPDC5	BMP8A-AS-1	'hsa-miR-6735-5p', 'hsa-miR-4632-5p'	2	0.730617	17.47	39.72	11.51	4.73	13.54	4.24	9.83	2.36	33.87	298	98.13	118.94	53.78	39.8	55.53	92.57	129.56	101.63
DEPDC5	U2AF2-AS-1	'hsa-miR-6735-5p', 'hsa-miR-6879-5p'	2	0.867441	17.47	39.72	11.51	4.73	13.54	4.24	9.83	2.36	33.87	220.49	51.36	87.05	8.16	15.48	33.05	95.51	139.46	48.56
GAS1	CRIPAK-AS-2	'hsa-miR-3187-5p', 'hsa-miR-4767'	2	0.761509	151.1	29.07	68.89	403.71	299.97	327.97	687.65	692.49	703.02	59.4	21.59	53.22	12.51	16.08	9.92	51.81	39.62	43.04
GAS6	LINC-SPTLC1-6	'hsa-miR-661', 'hsa-miR-637'	2	0.724504	312.17	315.84	368.39	696.59	914.32	862.83	309.89	373.9	333.97	73.7	24.18	53.6	121.93	106.07	102.35	210.85	190.73	219.74
TNFSF10	C1QTNF9B-AS-1	'hsa-miR-185-5p', 'hsa-miR-4644'	2	0.827687	3.57	0.05	1.13	12.62	6.65	9.51	19.48	20.57	15.92	47.69	51.86	51.99	123.74	168.51	62.18	50.78	80.01	68.37
LUM	LINC-CHIC1-6	'hsa-miR-335-3p', 'hsa-miR-4753-3p'	2	0.934555	47.97	7.69	43.26	98.97	62.78	84.96	89.52	102.84	93.23	1958.16	614.63	966.17	582.42	413.53	591.49	1079.64	1149.82	1328.81
ZBTB16	AP000350.10-AS-2	'hsa-miR-5787', 'hsa-miR-608'	2	0.800365	0	0	0	13.73	9.84	12.21	18.27	18	21.37	613.82	781.84	604.39	1180.12	1477.82	1312.35	643.85	709.7	638.16
CDKL1	LINC-CCDC54-1	'hsa-miR-3145-3p', 'hsa-miR-4699-5p'	2	0.891281	1.79	3.56	1.63	6.07	3.95	10.64	0.97	2.32	1.12	60.51	85.93	62.06	169	233.02	148.35	198	184.57	208.36
HAPLN3	LINC-OR4F3-4	'hsa-miR-762', 'hsa-miR-2861'	2	0.859488	2.96	2.93	3.64	10.39	7.32	8.68	27.58	28.97	28.08	225.2	109.28	117.62	83.63	58.44	42.35	109.08	93.77	143.18
TGFB2	LINC-ZNF32-9	'hsa-miR-3916', 'hsa-miR-136-5p'	2	0.734568	64.75	15.41	41.94	15.39	6.68	10.28	39.8	30.89	35.61	8.31	0	2.3	87.47	26.03	36.89	213.25	216.5	193.04
PTGDS	U2AF2-AS-1	'hsa-miR-6825-5p', 'hsa-miR-6735-5p'	2	0.760731	2.65	1.71	0.67	33.67	37.23	27.01	74.26	73.14	84.54	220.49	51.36	87.05	8.16	15.48	33.05	95.51	139.46	48.56
PTGDS	NHSL1-AS-1	'hsa-miR-4741', 'hsa-miR-4763-3p'	2	0.900941	2.65	1.71	0.67	33.67	37.23	27.01	74.26	73.14	84.54	142.11	145.06	172.91	419.22	374.5	353.09	128.25	205.34	227.57
IQGAP3	LINC-OR4F3-4	'hsa-miR-1254', 'hsa-miR-4487'	2	0.743331	10.97	31.8	19.85	5.37	6.46	7.33	1.83	2.39	2.61	225.2	109.28	117.62	83.63	58.44	42.35	109.08	93.77	143.18
IQGAP3	U2AF2-AS-1	'hsa-miR-6735-5p', 'hsa-miR-765'	2	0.96898	10.97	31.8	19.85	5.37	6.46	7.33	1.83	2.39	2.61	220.49	51.36	87.05	8.16	15.48	33.05	95.51	139.46	48.56
IQGAP3	LINC-OR4F16-1	'hsa-miR-6882-3p', 'hsa-miR-6747-3p'	2	0.910214	10.97	31.8	19.85	5.37	6.46	7.33	1.83	2.39	2.61	280.31	46.37	60.47	39.17	40.96	37.37	84.09	70.86	82.45
CMTM8	ASMTL-AS-1	'hsa-miR-4739', 'hsa-miR-6876-5p'	2	0.799359	5.95	0.84	4.4	13.65	9.67	11.6	17.99	17.6	17.54	200.21	32.12	60.28	27.34	22.14	22.18	71.94	54.65	84.31
PRR7	ZNF503-AS-1	'hsa-miR-8072', 'hsa-miR-3960'	2	0.755143	5.65	6.64	4.46	12.3	13.79	15.63	9.83	9.12	9.48	115.76	71.08	98.27	287.96	158.49	209.45	720.27	754.96	720.2
CARD19	INS-IGF2-AS-1	'hsa-miR-6785-5p', 'hsa-miR-4763-3p'	2	0.894227	82.89	123.62	74.22	183.61	207.21	195.34	105.68	114.65	110.75	96.89	28.13	79.79	166.14	132.43	147.63	236.1	259.19	211.69
CARD19	NES-AS-1	'hsa-miR-6785-5p', 'hsa-miR-4739'	2	0.895903	82.89	123.62	74.22	183.61	207.21	195.34	105.68	114.65	110.75	775.08	3311.32	1443.66	679.18	908.01	788.09	213.42	253.3	198.29
RAC3	NES-AS-1	'hsa-miR-6894-5p', 'hsa-miR-6752-5p'	2	0.725703	4.58	9.2	6.85	14.07	18.95	18.76	4.8	4.68	4.2	775.08	3311.32	1443.66	679.18	908.01	788.09	213.42	253.3	198.29
CASC5	LINC-PLAC1-2	'hsa-miR-29a-5p', 'hsa-miR-2054'	2	0.940458	3.43	11.55	10.22	1.8	2.59	3.91	0.96	2.35	1.08	300.09	75.66	132.91	53.65	102.48	47.8	99.53	83.49	83.63
NTN1	LINC-ZNF32-9	'hsa-miR-4685-5p', 'hsa-miR-6764-5p'	2	0.977494	4.94	2.16	3.25	55.55	76.51	72.06	20.85	29.11	27.98	8.31	0	2.3	87.47	26.03	36.89	213.25	216.5	193.04
ACTG2	LINC-IER5L-7	'hsa-miR-762', 'hsa-miR-4739'	2	0.798746	40.63	35.84	37.88	94.48	142.03	142.78	24.23	45.33	35.44	110.57	16.38	67.52	226.83	162.03	104.86	268.91	287.97	238.74
ACTG2	PHC2-AS-2	'hsa-miR-4739', 'hsa-miR-6754-5p'	2	0.796297	40.63	35.84	37.88	94.48	142.03	142.78	24.23	45.33	35.44	76.77	19.46	17.61	91.56	117.06	79.97	191.24	156.76	173.76
USP41	LINC-ZNF32-9	'hsa-miR-6764-5p', 'hsa-miR-1915-3p'	2	0.763061	0	0	0	32.84	10.72	15.68	0	19.17	0	8.31	0	2.3	87.47	26.03	36.89	213.25	216.5	193.04
APOC1	LINC-IER5L-7	'hsa-miR-4505', 'hsa-miR-5787'	2	0.966668	1.57	2.42	1.52	22.4	5.96	27.73	1.75	3.09	2.67	110.57	16.38	67.52	226.83	162.03	104.86	268.91	287.97	238.74
APOC1	LINC-DIO3-1	'hsa-miR-4685-5p', 'hsa-miR-6791-5p'	2	0.944331	1.57	2.42	1.52	22.4	5.96	27.73	1.75	3.09	2.67	71.17	4.94	15.88	281.46	141.27	178.55	469.86	498.33	456.3
SLC2A10	ASMTL-AS-1	'hsa-miR-4739', 'hsa-miR-1249-5p'	2	0.826693	29.75	11.03	20.94	71.14	44.92	55.52	97.69	92.95	96.07	200.21	32.12	60.28	27.34	22.14	22.18	71.94	54.65	84.31
SLC2A10	U2AF2-AS-1	'hsa-miR-6858-5p', 'hsa-miR-4739'	2	0.846546	29.75	11.03	20.94	71.14	44.92	55.52	97.69	92.95	96.07	220.49	51.36	87.05	8.16	15.48	33.05	95.51	139.46	48.56
SLC2A10	LINC-CHIC1-6	'hsa-miR-214-3p', 'hsa-miR-3619-5p'	2	0.747156	29.75	11.03	20.94	71.14	44.92	55.52	97.69	92.95	96.07	1958.16	614.63	966.17	582.42	413.53	591.49	1079.64	1149.82	1328.81
SLC2A10	LINC-TOPAZ1-1	'hsa-miR-4739', 'hsa-miR-214-3p'	2	0.82196	29.75	11.03	20.94	71.14	44.92	55.52	97.69	92.95	96.07	11.84	13.04	8.88	26.72	46.81	50.81	16.72	13.02	22.66
GADD45B	ZNF503-AS-1	'hsa-miR-8072', 'hsa-miR-3960'	2	0.891723	14.71	28.17	23.81	77.4	90.92	92.06	38.65	47.44	39.36	115.76	71.08	98.27	287.96	158.49	209.45	720.27	754.96	720.2
DNMT1	ASMTL-AS-1	'hsa-miR-4739', 'hsa-miR-6760-5p'	2	0.760696	36.34	118.32	60.07	21.57	25.42	31.14	24.56	21.42	24.26	200.21	32.12	60.28	27.34	22.14	22.18	71.94	54.65	84.31
DNMT1	U2AF2-AS-1	'hsa-miR-4739', 'hsa-miR-765'	2	0.908	36.34	118.32	60.07	21.57	25.42	31.14	24.56	21.42	24.26	220.49	51.36	87.05	8.16	15.48	33.05	95.51	139.46	48.56
FAM46B	LINC-SPTLC1-6	'hsa-miR-6791-5p', 'hsa-miR-661'	2	0.850594	0.5	0.54	1.02	3.64	5.23	3.9	1.45	1.63	1.5	73.7	24.18	53.6	121.93	106.07	102.35	210.85	190.73	219.74
FAM46B	ZNF503-AS-1	'hsa-miR-92a-2-5p', 'hsa-miR-4707-5p'	2	0.7368	0.5	0.54	1.02	3.64	5.23	3.9	1.45	1.63	1.5	115.76	71.08	98.27	287.96	158.49	209.45	720.27	754.96	720.2
WDR62	U2AF2-AS-1	'hsa-miR-6808-5p', 'hsa-miR-6743-5p'	2	0.742332	2.66	16	7.57	2.13	2.82	2.15	0.89	1.03	1.11	220.49	51.36	87.05	8.16	15.48	33.05	95.51	139.46	48.56
TMEM100	LINC-MACC1-1	'hsa-miR-1253', 'hsa-miR-5197-3p'	2	0.914381	8.52	3.51	6.68	33.99	24.26	24.34	67.68	63.84	61.79	1409.6	2888.22	1635.23	4914.66	5134.93	4126.48	2239.81	2916.33	2609.73
ROR2	C1QTNF9B-AS-1	'hsa-miR-939-5p', 'hsa-miR-4739'	2	0.956831	0.69	0.13	0.81	7.52	4	5.12	17.4	16.38	17.29	47.69	51.86	51.99	123.74	168.51	62.18	50.78	80.01	68.37
ROR2	ASMTL-AS-1	'hsa-miR-4739', 'hsa-miR-7111-5p'	2	0.859887	0.69	0.13	0.81	7.52	4	5.12	17.4	16.38	17.29	200.21	32.12	60.28	27.34	22.14	22.18	71.94	54.65	84.31
ROR2	ENDOV-AS-1	'hsa-miR-6799-3p', 'hsa-miR-3192-5p'	2	0.792831	0.69	0.13	0.81	7.52	4	5.12	17.4	16.38	17.29	47.68	5.56	18.95	2.52	4.06	5.86	13.3	18.89	16.76
KCNIP3	U2AF2-AS-1	'hsa-miR-6883-5p', 'hsa-miR-4728-5p'	2	0.974389	6.9	5.04	4.98	19.43	10.74	15.27	39.15	36.5	36.22	220.49	51.36	87.05	8.16	15.48	33.05	95.51	139.46	48.56
RUNX2	ASMTL-AS-1	'hsa-miR-4728-5p', 'hsa-miR-4739'	2	0.705173	17.03	6.8	8.92	32.45	29.49	28.65	38.45	44.74	37.53	200.21	32.12	60.28	27.34	22.14	22.18	71.94	54.65	84.31
RUNX2	AP000350.10-AS-2	'hsa-miR-4739', 'hsa-miR-608'	2	0.715943	17.03	6.8	8.92	32.45	29.49	28.65	38.45	44.74	37.53	613.82	781.84	604.39	1180.12	1477.82	1312.35	643.85	709.7	638.16
RUNX2	U2AF2-AS-1	'hsa-miR-4728-5p', 'hsa-miR-4739'	2	0.811775	17.03	6.8	8.92	32.45	29.49	28.65	38.45	44.74	37.53	220.49	51.36	87.05	8.16	15.48	33.05	95.51	139.46	48.56
CHAC1	NSUN5-AS-1	'hsa-miR-4685-5p', 'hsa-miR-1909-3p'	2	0.717539	19.07	7.5	20.04	3.77	5.37	4.3	2.49	3.9	1.9	83.49	172.85	11.76	35.93	9.23	4.74	39.76	68.23	5.14
P4HA3	LINC-MACC1-1	'hsa-miR-6760-5p', 'hsa-miR-765'	2	0.772783	14.4	16.56	18.75	51.32	40.52	44.05	85.98	79.29	86.37	1409.6	2888.22	1635.23	4914.66	5134.93	4126.48	2239.81	2916.33	2609.73
P4HA3	AP000350.10-AS-2	'hsa-miR-6754-5p', 'hsa-miR-6810-5p'	2	0.782244	14.4	16.56	18.75	51.32	40.52	44.05	85.98	79.29	86.37	613.82	781.84	604.39	1180.12	1477.82	1312.35	643.85	709.7	638.16
ITGA10	LINC-DIO3-1	'hsa-miR-4728-5p', 'hsa-miR-149-3p'	2	0.980963	3.23	5.96	2.74	20.47	27.49	28.24	6.99	8.98	8.58	71.17	4.94	15.88	281.46	141.27	178.55	469.86	498.33	456.3
PPARGC1A	LINC-MREG-5	'hsa-miR-6875-3p', 'hsa-miR-627-3p'	2	0.983257	0.6	0.8	0.42	4.24	1.75	6.28	16.23	9.19	17.27	2.8	2.33	2.99	32.94	10.76	15.23	5.56	9.07	7.17
PDPN	U2AF2-AS-1	'hsa-miR-4728-5p', 'hsa-miR-765'	2	0.763816	42.06	17.33	29.18	104.79	108.25	100.52	168.94	172.43	167.29	220.49	51.36	87.05	8.16	15.48	33.05	95.51	139.46	48.56
TUBB3	LINC-OR4F3-4	'hsa-miR-1254', 'hsa-miR-7107-5p'	2	0.736424	103.91	320.01	148.97	61.55	59.34	59.11	25.85	29.11	26.37	225.2	109.28	117.62	83.63	58.44	42.35	109.08	93.77	143.18
TUBB3	LINC-LCA5-1	'hsa-miR-212-5p', 'hsa-miR-1254'	2	0.748004	103.91	320.01	148.97	61.55	59.34	59.11	25.85	29.11	26.37	64.26	28.45	147.11	18.31	0	0	35.14	40.01	84.24
TIPARP	LINC-CHIC1-6	'hsa-miR-335-3p', 'hsa-miR-153-5p'	2	0.721878	21.06	25.19	24.74	6.73	8.72	9.61	5.94	5.68	4.77	1958.16	614.63	966.17	582.42	413.53	591.49	1079.64	1149.82	1328.81
VWA5A	LINC-MACC1-1	'hsa-miR-3916', 'hsa-miR-3192-5p'	2	0.986677	51.23	18.29	31.52	74.12	75.07	74.89	149.99	153.47	155.46	1409.6	2888.22	1635.23	4914.66	5134.93	4126.48	2239.81	2916.33	2609.73
SERPING1	AP000350.10-AS-2	'hsa-miR-214-3p', 'hsa-miR-4763-3p'	2	0.976242	27.6	23.71	18.75	62.55	59.74	51.3	92.19	88.36	89.63	613.82	781.84	604.39	1180.12	1477.82	1312.35	643.85	709.7	638.16
SERPING1	U2AF2-AS-1	'hsa-miR-6858-5p', 'hsa-miR-6510-5p'	2	0.700732	27.6	23.71	18.75	62.55	59.74	51.3	92.19	88.36	89.63	220.49	51.36	87.05	8.16	15.48	33.05	95.51	139.46	48.56
FST	LINC-CHIC1-6	'hsa-miR-153-5p', 'hsa-miR-3619-5p'	2	0.763597	290.89	521.35	430.75	25.39	36.97	31.69	40.89	36.41	38.54	1958.16	614.63	966.17	582.42	413.53	591.49	1079.64	1149.82	1328.81
FOSL1	LINC-ANKRD36-4	'hsa-miR-4690-3p', 'hsa-miR-5685'	2	0.822343	64.61	439.05	167.66	50.9	74.05	66.59	18.49	19.66	21.32	167.29	45.54	78.9	36.21	32.33	8.43	17.87	22.63	38.25
FOSL1	LINC-LCA5-1	'hsa-miR-1254', 'hsa-miR-6852-5p'	2	0.891366	64.61	439.05	167.66	50.9	74.05	66.59	18.49	19.66	21.32	64.26	28.45	147.11	18.31	0	0	35.14	40.01	84.24
FOSL1	LINC-SAMD11-2	'hsa-miR-6852-5p', 'hsa-miR-939-3p'	2	0.91725	64.61	439.05	167.66	50.9	74.05	66.59	18.49	19.66	21.32	18.24	5.89	36.96	3.73	0	3.1	9.2	11.78	14.29
GALNTL6	LINC-GDNF-1	'hsa-miR-4778-3p', 'hsa-miR-4659a-3p'	2	0.811612	7.22	1.47	7.79	2	0.95	0.57	2.13	1.98	1.6	136.2	452.37	283.08	90.16	72.31	115.25	262.82	178.86	235.68
ACSS1	LINC-SPTLC1-6	'hsa-miR-328-5p', 'hsa-miR-6791-5p'	2	0.868395	1.57	0.88	0.61	5.39	6.93	6.85	1.74	2.21	2.56	73.7	24.18	53.6	121.93	106.07	102.35	210.85	190.73	219.74
ACSS1	LINC-DIO3-1	'hsa-miR-6791-5p', 'hsa-miR-185-3p'	2	0.913594	1.57	0.88	0.61	5.39	6.93	6.85	1.74	2.21	2.56	71.17	4.94	15.88	281.46	141.27	178.55	469.86	498.33	456.3
SMTN	LINC-SEMA3B-2	'hsa-miR-4763-3p', 'hsa-miR-661'	2	0.854424	34.46	233.95	77.9	33.98	46.09	42.76	23.85	25.16	27.75	26.48	6.74	187.08	4.14	7	6.19	3.28	12	16.56
GALNT15	LINC-FAM71A-1	'hsa-miR-6868-3p', 'hsa-miR-3667-3p'	2	0.996443	55.69	17.51	37.03	127.26	85.05	97.82	227.02	206.34	225.11	1.71	0.5	1.25	4.37	8.21	11.87	1.36	2.78	3.7
GALNT15	NHSL1-AS-1	'hsa-miR-4741', 'hsa-miR-3620-5p'	2	0.98399	55.69	17.51	37.03	127.26	85.05	97.82	227.02	206.34	225.11	142.11	145.06	172.91	419.22	374.5	353.09	128.25	205.34	227.57
C5orf38	ZNF503-AS-1	'hsa-miR-663a', 'hsa-miR-6784-5p'	2	0.701312	10.34	7.96	6	22.36	25.97	21	15.7	19.01	11.35	115.76	71.08	98.27	287.96	158.49	209.45	720.27	754.96	720.2
SGK1	ZNF503-AS-1	'hsa-miR-4436b-3p', 'hsa-miR-6879-5p'	2	0.850938	37.32	79.14	63.17	19.85	27.39	25.21	51.61	46.82	57.98	115.76	71.08	98.27	287.96	158.49	209.45	720.27	754.96	720.2
IL11	ENDOV-AS-1	'hsa-miR-6810-3p', 'hsa-miR-6801-3p'	2	0.744764	13.08	33.26	16.72	4.56	4.3	2.57	15.59	15.86	14.61	47.68	5.56	18.95	2.52	4.06	5.86	13.3	18.89	16.76
COL13A1	LINC-LCA5-1	'hsa-miR-6852-5p', 'hsa-miR-4254'	2	0.947376	6.2	37.47	13.15	4.44	6.28	6.26	2.62	1.99	2.48	64.26	28.45	147.11	18.31	0	0	35.14	40.01	84.24
MYO10	ENDOV-AS-1	'hsa-miR-6077', 'hsa-miR-4459'	2	0.788888	19.83	36.55	23.56	10.93	10.17	10.26	8.08	8.55	9.4	47.68	5.56	18.95	2.52	4.06	5.86	13.3	18.89	16.76
CEMIP	AP000350.10-AS-2	'hsa-miR-6754-5p', 'hsa-miR-4763-3p'	2	0.794235	33.75	12.22	18.18	163.16	267.02	251.24	345.15	364.53	433.73	613.82	781.84	604.39	1180.12	1477.82	1312.35	643.85	709.7	638.16
C11orf96	LINC-OR4F3-4	'hsa-miR-328-5p', 'hsa-miR-6089'	2	0.975729	16.95	2.64	10.76	100.41	52.18	54.18	307.4	298.46	314.81	225.2	109.28	117.62	83.63	58.44	42.35	109.08	93.77	143.18
C11orf96	LINC-SAMD11-2	'hsa-miR-939-5p', 'hsa-miR-328-5p'	2	0.807375	16.95	2.64	10.76	100.41	52.18	54.18	307.4	298.46	314.81	18.24	5.89	36.96	3.73	0	3.1	9.2	11.78	14.29
ENTPD1	LINC-MACC1-1	'hsa-miR-6859-5p', 'hsa-miR-6760-5p'	2	0.957522	8.33	0.97	4.59	56.09	29.06	37.42	118.1	101.18	100.27	1409.6	2888.22	1635.23	4914.66	5134.93	4126.48	2239.81	2916.33	2609.73
ENTPD1	U2AF2-AS-1	'hsa-miR-6883-5p', 'hsa-miR-6731-5p'	2	0.93969	8.33	0.97	4.59	56.09	29.06	37.42	118.1	101.18	100.27	220.49	51.36	87.05	8.16	15.48	33.05	95.51	139.46	48.56
CLEC3B	LINC-DIO3-1	'hsa-miR-6836-5p', 'hsa-miR-4763-3p'	2	0.97785	0.56	0.1	0.22	10.3	8.8	12.83	2.67	1.58	1.3	71.17	4.94	15.88	281.46	141.27	178.55	469.86	498.33	456.3
RGS4	C1QTNF9B-AS-1	'hsa-miR-939-5p', 'hsa-miR-4739'	2	0.721873	2.68	2.69	0.99	11.94	10.29	10.52	21.6	15.58	20.34	47.69	51.86	51.99	123.74	168.51	62.18	50.78	80.01	68.37
RGS4	AP000350.10-AS-2	'hsa-miR-4739', 'hsa-miR-4722-5p'	2	0.991001	2.68	2.69	0.99	11.94	10.29	10.52	21.6	15.58	20.34	613.82	781.84	604.39	1180.12	1477.82	1312.35	643.85	709.7	638.16
RGS4	NHSL1-AS-1	'hsa-miR-766-5p', 'hsa-miR-6779-5p'	2	0.751871	2.68	2.69	0.99	11.94	10.29	10.52	21.6	15.58	20.34	142.11	145.06	172.91	419.22	374.5	353.09	128.25	205.34	227.57
SYNJ2	ENDOV-AS-1	'hsa-miR-665', 'hsa-miR-4459'	2	0.788871	16.95	34.85	22.23	7.47	10.46	7.42	11.62	10.74	12.58	47.68	5.56	18.95	2.52	4.06	5.86	13.3	18.89	16.76
ESYT1	U2AF2-AS-1	'hsa-miR-6743-5p', 'hsa-miR-6876-5p'	2	0.787703	44.1	88.81	58.74	20.74	21.81	24.33	17.19	15.35	14.95	220.49	51.36	87.05	8.16	15.48	33.05	95.51	139.46	48.56
ENPP1	LINC-MREG-5	'hsa-miR-4753-3p', 'hsa-miR-627-3p'	2	0.826187	4.39	4.2	2.87	7.51	9.81	13.35	15.49	12.29	20.47	2.8	2.33	2.99	32.94	10.76	15.23	5.56	9.07	7.17
ENPP1	LINC-CHIC1-6	'hsa-miR-4753-3p', 'hsa-miR-627-3p'	2	0.900431	4.39	4.2	2.87	7.51	9.81	13.35	15.49	12.29	20.47	1958.16	614.63	966.17	582.42	413.53	591.49	1079.64	1149.82	1328.81
SRRM2	LINC-GAS1-1	'hsa-miR-8089', 'hsa-miR-4763-3p'	2	0.946136	244.54	129.15	112.71	78.54	71.18	69.61	141.02	149.36	177.68	121.3	34.89	72.08	288.62	165.76	312.47	448.68	371.48	374.4
BCL6	U2AF2-AS-1	'hsa-miR-6858-5p', 'hsa-miR-6883-5p'	2	0.816645	41.28	25.07	28.02	78.96	79.9	56.59	113.37	121.78	142.36	220.49	51.36	87.05	8.16	15.48	33.05	95.51	139.46	48.56
NRCAM	LINC-MREG-5	'hsa-miR-1252-5p', 'hsa-miR-3916'	2	0.919027	1.04	0.76	1.15	6.47	3.68	5.92	19.08	18.16	15.94	2.8	2.33	2.99	32.94	10.76	15.23	5.56	9.07	7.17
PKMYT1	LINC-SAMD11-2	'hsa-miR-6791-5p', 'hsa-miR-661'	2	0.977807	12.36	101.2	36.59	8.35	21.85	15.8	4.1	8.05	11.1	18.24	5.89	36.96	3.73	0	3.1	9.2	11.78	14.29
PKMYT1	LINC-SEMA3B-2	'hsa-miR-6747-3p', 'hsa-miR-661'	2	0.740465	12.36	101.2	36.59	8.35	21.85	15.8	4.1	8.05	11.1	26.48	6.74	187.08	4.14	7	6.19	3.28	12	16.56
LIG1	LINC-PLAC1-2	'hsa-miR-1254', 'hsa-miR-4739'	2	0.935066	12.42	44.23	21.85	9.54	9.84	12.14	5.97	5.49	6.08	300.09	75.66	132.91	53.65	102.48	47.8	99.53	83.49	83.63
LIG1	AP000350.10-AS-2	'hsa-miR-4739', 'hsa-miR-5001-5p'	2	0.75617	12.42	44.23	21.85	9.54	9.84	12.14	5.97	5.49	6.08	613.82	781.84	604.39	1180.12	1477.82	1312.35	643.85	709.7	638.16
LIG1	BMP8A-AS-1	'hsa-miR-5196-5p', 'hsa-miR-6735-5p'	2	0.973574	12.42	44.23	21.85	9.54	9.84	12.14	5.97	5.49	6.08	298	98.13	118.94	53.78	39.8	55.53	92.57	129.56	101.63
LIG1	CTNS-AS-1	'hsa-miR-6735-5p', 'hsa-miR-5001-5p'	2	0.948732	12.42	44.23	21.85	9.54	9.84	12.14	5.97	5.49	6.08	99.61	28.21	37.43	15.33	13.83	14.33	19.82	34.05	34.1
ARHGAP28	LINC-CHIC1-6	'hsa-miR-6809-3p', 'hsa-miR-4753-3p'	2	0.954193	2.86	0.76	1.11	9.55	8.55	9.38	11.35	13.62	13.83	1958.16	614.63	966.17	582.42	413.53	591.49	1079.64	1149.82	1328.81
SOD2	LINC-MACC1-1	'hsa-miR-6858-5p', 'hsa-miR-4516'	2	0.781432	665.77	343.96	553.63	1173.58	1269.53	1244.13	2044.07	1983.87	2221.21	1409.6	2888.22	1635.23	4914.66	5134.93	4126.48	2239.81	2916.33	2609.73
C10orf10	ENDOV-AS-1	'hsa-miR-6810-3p', 'hsa-miR-6727-3p'	2	0.886195	11.84	1.1	4.17	17.32	16.46	16.96	14.18	19.96	22.93	47.68	5.56	18.95	2.52	4.06	5.86	13.3	18.89	16.76
CSPG4	LINC-PLAC1-2	'hsa-miR-6756-5p', 'hsa-miR-6803-5p'	2	0.777895	15.47	39.49	24.78	9.01	11.68	11.04	2.61	3.09	3.69	300.09	75.66	132.91	53.65	102.48	47.8	99.53	83.49	83.63
CSPG4	AP000350.10-AS-2	'hsa-miR-6829-3p', 'hsa-miR-6756-5p'	2	0.817745	15.47	39.49	24.78	9.01	11.68	11.04	2.61	3.09	3.69	613.82	781.84	604.39	1180.12	1477.82	1312.35	643.85	709.7	638.16
CSPG4	BMP8A-AS-1	'hsa-miR-486-3p', 'hsa-miR-3619-5p'	2	0.796913	15.47	39.49	24.78	9.01	11.68	11.04	2.61	3.09	3.69	298	98.13	118.94	53.78	39.8	55.53	92.57	129.56	101.63
CSPG4	CTNS-AS-1	'hsa-miR-6803-5p', 'hsa-miR-6089'	2	0.735109	15.47	39.49	24.78	9.01	11.68	11.04	2.61	3.09	3.69	99.61	28.21	37.43	15.33	13.83	14.33	19.82	34.05	34.1
SLC4A4	LINC-CHIC1-6	'hsa-miR-6809-3p', 'hsa-miR-627-3p'	2	0.770243	9.49	15.03	15.1	3.18	3.18	3.44	3.82	3.45	3.51	1958.16	614.63	966.17	582.42	413.53	591.49	1079.64	1149.82	1328.81
ROBO1	KIF23-AS-1	'hsa-miR-1249-5p', 'hsa-miR-6797-5p'	2	0.810986	56.36	18.83	32.53	14.98	18.3	11.68	61.57	49.82	47.51	117.05	261.13	180.88	36.81	63.7	56.42	54.28	90.2	87.22
TFPI2	LINC-MTUS1-1	'hsa-miR-548b-5p', 'hsa-miR-559'	2	0.71342	366.81	326.26	372.24	92.02	63.85	68.25	654.41	579.59	557.22	0.75	0	0	0	35.2	19.51	20.49	3.8	20.59
GOLGA8A	LINC-ANKRD20A2-24	'hsa-miR-185-5p', 'hsa-miR-4722-5p'	2	0.994829	41.79	11.54	16.51	9.65	6.85	8.16	17.44	16.67	24.91	87.33	194.12	143.05	45.53	43.49	86.14	113.16	196.21	70.98
SLC19A3	ENDOV-AS-1	'hsa-miR-6780a-5p', 'hsa-miR-3192-5p'	2	0.992721	0.77	0.2	0.24	6.08	3.64	3.76	28.51	26.44	34.43	47.68	5.56	18.95	2.52	4.06	5.86	13.3	18.89	16.76
HCFC1R1	ZNF503-AS-1	'hsa-miR-6880-3p', 'hsa-miR-6749-3p'	2	0.863481	60.52	33.5	26.64	100.61	100.59	101.28	53.51	60.37	54.74	115.76	71.08	98.27	287.96	158.49	209.45	720.27	754.96	720.2
HLA-F	LINC-OR4F3-4	'hsa-miR-762', 'hsa-miR-5787'	2	0.990413	1.94	1.81	0.83	6.16	5.93	6.05	27.28	24.76	29.12	225.2	109.28	117.62	83.63	58.44	42.35	109.08	93.77	143.18
HLA-F	LINC-GDNF-1	'hsa-miR-4778-3p', 'hsa-miR-4659a-3p'	2	0.932876	1.94	1.81	0.83	6.16	5.93	6.05	27.28	24.76	29.12	136.2	452.37	283.08	90.16	72.31	115.25	262.82	178.86	235.68
HLA-F	LINC-SAMD11-2	'hsa-miR-4518', 'hsa-miR-608'	2	0.783515	1.94	1.81	0.83	6.16	5.93	6.05	27.28	24.76	29.12	18.24	5.89	36.96	3.73	0	3.1	9.2	11.78	14.29
HLA-F	LINC-FAM71A-1	'hsa-miR-4518', 'hsa-miR-6780a-3p'	2	0.739554	1.94	1.81	0.83	6.16	5.93	6.05	27.28	24.76	29.12	1.71	0.5	1.25	4.37	8.21	11.87	1.36	2.78	3.7
HLA-F	LINC-MREG-5	'hsa-miR-4659a-3p', 'hsa-miR-4659b-3p'	2	0.84574	1.94	1.81	0.83	6.16	5.93	6.05	27.28	24.76	29.12	2.8	2.33	2.99	32.94	10.76	15.23	5.56	9.07	7.17
KREMEN1	LINC-HEATR6-2	'hsa-miR-6748-5p', 'hsa-miR-4763-3p'	2	0.777417	19.05	7.12	7.1	40.7	21.92	26.37	68.49	63.39	62.8	638.68	116.86	740.85	1560.24	2091.18	2360.98	550.96	768.47	654.56
IL1R1	LINC-CHIC1-6	'hsa-miR-335-3p', 'hsa-miR-153-5p'	2	0.988472	98.27	40.79	42.7	200.93	155.36	179.29	242.97	213.28	221.32	1958.16	614.63	966.17	582.42	413.53	591.49	1079.64	1149.82	1328.81
HBEGF	LINC-MACC1-1	'hsa-miR-6770-5p', 'hsa-miR-3154'	2	0.736602	1.84	21.3	6.72	1.35	2.78	1.88	0.91	1.54	1.8	1409.6	2888.22	1635.23	4914.66	5134.93	4126.48	2239.81	2916.33	2609.73
HBEGF	AP000350.10-AS-2	'hsa-miR-5787', 'hsa-miR-8089'	2	0.703498	1.84	21.3	6.72	1.35	2.78	1.88	0.91	1.54	1.8	613.82	781.84	604.39	1180.12	1477.82	1312.35	643.85	709.7	638.16
TCTN3	AP000350.10-AS-2	'hsa-miR-8052', 'hsa-miR-8089'	2	0.842414	35.62	34.76	35.61	153.36	91.74	118.4	177.59	168.49	169.49	613.82	781.84	604.39	1180.12	1477.82	1312.35	643.85	709.7	638.16
ASXL2	LINC-EHBP1-2	'hsa-miR-1252-5p', 'hsa-miR-651-3p'	2	0.872629	13.34	14.67	9.71	5.11	4.68	4.13	10.2	10.15	11.47	0	0	0	4.85	7.18	7.65	56.88	5.53	0
AMT	INS-IGF2-AS-1	'hsa-miR-4763-3p', 'hsa-miR-1207-5p'	2	0.853348	10.55	2.35	7.75	2.97	1.85	1.74	5.16	4.02	6.51	96.89	28.13	79.79	166.14	132.43	147.63	236.1	259.19	211.69
AMT	PHC2-AS-2	'hsa-miR-6762-3p', 'hsa-miR-1207-5p'	2	0.949751	10.55	2.35	7.75	2.97	1.85	1.74	5.16	4.02	6.51	76.77	19.46	17.61	91.56	117.06	79.97	191.24	156.76	173.76
EFEMP1	LINC-CHIC1-6	'hsa-miR-761', 'hsa-miR-6734-3p'	2	0.75013	72.3	12.09	43.03	192.41	152.43	198.76	180.67	194.55	196.91	1958.16	614.63	966.17	582.42	413.53	591.49	1079.64	1149.82	1328.81
SPATA18	AP000350.10-AS-2	'hsa-miR-328-5p', 'hsa-miR-608'	2	0.759703	7.56	3.99	3.06	21.59	14.78	22.24	19.41	33.09	29.82	613.82	781.84	604.39	1180.12	1477.82	1312.35	643.85	709.7	638.16
CFTR	LINC-GDNF-1	'hsa-miR-4778-3p', 'hsa-miR-4659a-3p'	2	0.971295	7.41	0.56	5.54	0.4	0.24	0.09	0.59	1.1	0.71	136.2	452.37	283.08	90.16	72.31	115.25	262.82	178.86	235.68
STON1	ASMTL-AS-1	'hsa-miR-7111-5p', 'hsa-miR-6758-5p'	2	0.760804	9.27	2.91	5.87	15.16	15.4	16.1	19.28	17.55	19.91	200.21	32.12	60.28	27.34	22.14	22.18	71.94	54.65	84.31
ACE	PHC2-AS-2	'hsa-miR-4739', 'hsa-miR-328-5p'	2	0.904104	2.76	3.3	2.54	11.24	14.03	9.54	4.09	4.51	2.8	76.77	19.46	17.61	91.56	117.06	79.97	191.24	156.76	173.76
ACE	NES-AS-1	'hsa-miR-6825-5p', 'hsa-miR-4739'	2	0.703111	2.76	3.3	2.54	11.24	14.03	9.54	4.09	4.51	2.8	775.08	3311.32	1443.66	679.18	908.01	788.09	213.42	253.3	198.29
SOX9	LINC-MED16-1	'hsa-miR-6756-5p', 'hsa-miR-6752-5p'	2	0.707456	4.9	13.68	4.93	2.72	1.63	2.27	1.79	2.45	2.3	21.39	16.06	55.04	5.77	11.02	5.82	24.51	12.28	17.49
SOX9	ENDOV-AS-1	'hsa-miR-6780a-5p', 'hsa-miR-6825-5p'	2	0.97243	4.9	13.68	4.93	2.72	1.63	2.27	1.79	2.45	2.3	47.68	5.56	18.95	2.52	4.06	5.86	13.3	18.89	16.76
FGF10	LINC-FAM71A-1	'hsa-miR-6845-3p', 'hsa-miR-130b-5p'	2	0.708127	8.54	0.54	6.59	14.67	15.32	12.23	21.3	24.17	25.59	1.71	0.5	1.25	4.37	8.21	11.87	1.36	2.78	3.7
FGF10	ASMTL-AS-1	'hsa-miR-4728-5p', 'hsa-miR-6876-5p'	2	0.948738	8.54	0.54	6.59	14.67	15.32	12.23	21.3	24.17	25.59	200.21	32.12	60.28	27.34	22.14	22.18	71.94	54.65	84.31
FGF10	U2AF2-AS-1	'hsa-miR-4728-5p', 'hsa-miR-6876-5p'	2	0.944655	8.54	0.54	6.59	14.67	15.32	12.23	21.3	24.17	25.59	220.49	51.36	87.05	8.16	15.48	33.05	95.51	139.46	48.56
FGF10	LINC-TOPAZ1-1	'hsa-miR-5196-5p', 'hsa-miR-6875-3p'	2	0.74431	8.54	0.54	6.59	14.67	15.32	12.23	21.3	24.17	25.59	11.84	13.04	8.88	26.72	46.81	50.81	16.72	13.02	22.66
CITED4	LINC-SPTLC1-6	'hsa-miR-762', 'hsa-miR-661'	2	0.910214	4.01	8.43	2.53	17.8	25.37	21.84	6.16	10.42	10.46	73.7	24.18	53.6	121.93	106.07	102.35	210.85	190.73	219.74
CCDC69	C1QTNF9B-AS-1	'hsa-miR-939-5p', 'hsa-miR-4739'	2	0.990469	3.19	2.87	1.44	35.46	20.81	23.94	80.05	70.87	74.96	47.69	51.86	51.99	123.74	168.51	62.18	50.78	80.01	68.37
CCDC69	LINC-MREG-5	'hsa-miR-6858-5p', 'hsa-miR-4459'	2	0.75358	3.19	2.87	1.44	35.46	20.81	23.94	80.05	70.87	74.96	2.8	2.33	2.99	32.94	10.76	15.23	5.56	9.07	7.17
CCDC69	LINC-AKAP13-2	'hsa-miR-6846-5p', 'hsa-miR-6858-5p'	2	0.775937	3.19	2.87	1.44	35.46	20.81	23.94	80.05	70.87	74.96	14.07	23.71	32.15	123.77	109.41	123.22	100.11	34.4	17.57
CCDC69	ENDOV-AS-1	'hsa-miR-665', 'hsa-miR-4459'	2	0.730508	3.19	2.87	1.44	35.46	20.81	23.94	80.05	70.87	74.96	47.68	5.56	18.95	2.52	4.06	5.86	13.3	18.89	16.76
RGS12	PHC2-AS-2	'hsa-miR-328-5p', 'hsa-miR-6762-3p'	2	0.892181	52.61	31.13	14.67	16.6	5.82	8.49	44.06	10.34	8.14	76.77	19.46	17.61	91.56	117.06	79.97	191.24	156.76	173.76
RGS12	LINC-SAMD11-2	'hsa-miR-328-5p', 'hsa-miR-637'	2	0.716938	52.61	31.13	14.67	16.6	5.82	8.49	44.06	10.34	8.14	18.24	5.89	36.96	3.73	0	3.1	9.2	11.78	14.29
RGS12	LINC-SEMA3B-2	'hsa-miR-6783-3p', 'hsa-miR-637'	2	0.794056	52.61	31.13	14.67	16.6	5.82	8.49	44.06	10.34	8.14	26.48	6.74	187.08	4.14	7	6.19	3.28	12	16.56
VMO1	LINC-DIO3-1	'hsa-miR-6722-3p', 'hsa-miR-6791-5p'	2	0.754175	15.48	8.18	6.56	5.18	2.73	1.44	6.59	6.04	9.24	71.17	4.94	15.88	281.46	141.27	178.55	469.86	498.33	456.3
MKI67	ASMTL-AS-1	'hsa-miR-3153', 'hsa-miR-6739-5p'	2	0.758529	12.41	48.1	28.3	6.37	8.81	8.23	3.03	3.56	4.2	200.21	32.12	60.28	27.34	22.14	22.18	71.94	54.65	84.31
TMSB4X	LINC-SLC44A3-1	'hsa-miR-3714', 'hsa-miR-6734-3p'	2	0.830699	4184.9	4183.92	4816.03	9594.64	12579.3	11709.8	3675.73	4604.62	3948.04	0	0	8.37	42.24	38.62	23.8	62.84	48.45	49.19
JUNB	AP000350.10-AS-2	'hsa-miR-328-5p', 'hsa-miR-5001-5p'	2	0.918648	45.18	36.18	31.88	90.51	79.15	83.67	119.55	118.95	125.65	613.82	781.84	604.39	1180.12	1477.82	1312.35	643.85	709.7	638.16
CIT	LINC-OR4F3-4	'hsa-miR-1254', 'hsa-miR-6884-5p'	2	0.829502	14.38	41.52	24.73	8.44	9.37	12.16	3.31	2.74	3.43	225.2	109.28	117.62	83.63	58.44	42.35	109.08	93.77	143.18
CIT	U2AF2-AS-1	'hsa-miR-6735-5p', 'hsa-miR-765'	2	0.884115	14.38	41.52	24.73	8.44	9.37	12.16	3.31	2.74	3.43	220.49	51.36	87.05	8.16	15.48	33.05	95.51	139.46	48.56
CIT	AC009060.3-AS-1	'hsa-miR-4667-5p', 'hsa-miR-4531'	2	0.903915	14.38	41.52	24.73	8.44	9.37	12.16	3.31	2.74	3.43	84.57	54.26	47.11	26.97	19.92	22.37	106.92	57.95	37.17
CIT	ENDOV-AS-1	'hsa-miR-6077', 'hsa-miR-3192-5p'	2	0.836984	14.38	41.52	24.73	8.44	9.37	12.16	3.31	2.74	3.43	47.68	5.56	18.95	2.52	4.06	5.86	13.3	18.89	16.76
CORO6	LINC-AKAP13-2	'hsa-miR-6846-5p', 'hsa-miR-6848-5p'	2	0.882966	8.74	2.03	2.59	17.35	9.82	11.02	28.3	26.29	32.14	14.07	23.71	32.15	123.77	109.41	123.22	100.11	34.4	17.57
HJURP	LINC-PLAC1-2	'hsa-miR-6782-5p', 'hsa-miR-508-5p'	2	0.723801	11.87	112.83	52.01	15.08	19.32	21.17	5.47	6.59	9.34	300.09	75.66	132.91	53.65	102.48	47.8	99.53	83.49	83.63
HJURP	CTNS-AS-1	'hsa-miR-6812-5p', 'hsa-miR-6838-3p'	2	0.836225	11.87	112.83	52.01	15.08	19.32	21.17	5.47	6.59	9.34	99.61	28.21	37.43	15.33	13.83	14.33	19.82	34.05	34.1
DOK1	LINC-ZNF32-9	'hsa-miR-4685-5p', 'hsa-miR-4446-5p'	2	0.961072	24.1	38.03	33.67	76.41	91.29	101	50.54	57.05	50.03	8.31	0	2.3	87.47	26.03	36.89	213.25	216.5	193.04
HSD11B1	LINC-AKAP13-2	'hsa-miR-3150b-3p', 'hsa-miR-4784'	2	0.878131	0.33	0	0.44	3.63	4.36	2.12	22.51	18.43	21.11	14.07	23.71	32.15	123.77	109.41	123.22	100.11	34.4	17.57
LEPR	LINC-EHBP1-2	'hsa-miR-3145-3p', 'hsa-miR-5683'	2	0.824422	16.53	3.5	11.7	66.51	70.31	79.94	34.72	38	38.39	0	0	0	4.85	7.18	7.65	56.88	5.53	0
RASA1	LINC-CHIC1-6	'hsa-miR-4520-2-3p', 'hsa-miR-335-3p'	2	0.833356	30.38	70.74	43.9	13.73	15.33	16.61	12.43	11.01	12.5	1958.16	614.63	966.17	582.42	413.53	591.49	1079.64	1149.82	1328.81
NPM2	LINC-APCDD1L-1	'hsa-miR-6809-3p', 'hsa-miR-328-5p'	2	0.753918	5.73	1.24	3.93	27.83	7.26	5.27	4.08	7.72	7.46	54.32	58.04	67.22	31.41	15.6	17.15	3.22	3.05	0.96
NPM2	PHC2-AS-2	'hsa-miR-328-5p', 'hsa-miR-8089'	2	0.79427	5.73	1.24	3.93	27.83	7.26	5.27	4.08	7.72	7.46	76.77	19.46	17.61	91.56	117.06	79.97	191.24	156.76	173.76
NPM2	LINC-ZNF32-9	'hsa-miR-6809-3p', 'hsa-miR-4498'	2	0.755009	5.73	1.24	3.93	27.83	7.26	5.27	4.08	7.72	7.46	8.31	0	2.3	87.47	26.03	36.89	213.25	216.5	193.04
RPL37	LINC-IER5L-7	'hsa-miR-6779-5p', 'hsa-miR-6848-5p'	2	0.747134	566.22	653.79	562.3	1222.51	1457.47	1248.71	701.41	744.55	727.69	110.57	16.38	67.52	226.83	162.03	104.86	268.91	287.97	238.74
RPL37	SNAP25-AS-1	'hsa-miR-6780a-5p', 'hsa-miR-7160-5p'	2	0.885138	566.22	653.79	562.3	1222.51	1457.47	1248.71	701.41	744.55	727.69	3.67	0	1.91	12.54	24.44	10.26	43.53	38.1	36.61
RPL35	INS-IGF2-AS-1	'hsa-miR-939-5p', 'hsa-miR-3184-5p'	2	0.951004	2594.91	4095.82	2808.6	5896.51	7006.54	6276.68	3113.31	3785.04	3341.7	96.89	28.13	79.79	166.14	132.43	147.63	236.1	259.19	211.69
ANGPTL2	LINC-IER5L-7	'hsa-miR-762', 'hsa-miR-5787'	2	0.757936	65.86	27.49	72.38	24.81	18.1	22.82	45.53	41.1	41.06	110.57	16.38	67.52	226.83	162.03	104.86	268.91	287.97	238.74
ANGPTL2	LINC-SPTLC1-6	'hsa-miR-762', 'hsa-miR-6791-5p'	2	0.833259	65.86	27.49	72.38	24.81	18.1	22.82	45.53	41.1	41.06	73.7	24.18	53.6	121.93	106.07	102.35	210.85	190.73	219.74
ANGPTL2	LINC-DIO3-1	'hsa-miR-6791-5p', 'hsa-miR-4763-3p'	2	0.71488	65.86	27.49	72.38	24.81	18.1	22.82	45.53	41.1	41.06	71.17	4.94	15.88	281.46	141.27	178.55	469.86	498.33	456.3
ESM1	LINC-PRIM2-4	'hsa-miR-574-5p', 'hsa-miR-4474-3p'	2	0.702204	1.7	38.57	8.5	0.49	0.04	0.21	0.04	0.5	0.04	269.33	162.37	307.68	91.15	104.09	130.43	120.37	189.16	131.31

## Sheet: S6B
mRNA	lncRNA	miRNA	miRNA_num	corrlation index	mRNA_expression_uPDLSC-1	mRNA_expression_uPDLSC-2	mRNA_expression_uPDLSC-3	mRNA_expression_dPDLSC-1	mRNA_expression_dPDLSC-2	mRNA_expression_dPDLSC-3	mRNA_expression_TNF-α-dPDLSC-1	mRNA_expression_TNF-α-dPDLSC-2	mRNA_expression_TNF-α-dPDLSC-3	lncRNA_expression_uPDLSC-1	lncRNA_expression_uPDLSC-2	lncRNA_expression_uPDLSC-3	lncRNA_expression_dPDLSC-1	lncRNA_expression_dPDLSC-2	lncRNA_expression_dPDLSC-3	lncRNA_expression_TNF-α-dPDLSC-1	lncRNA_expression_TNF-α-dPDLSC-2	lncRNA_expression_TNF-α-dPDLSC-3
NES	U2AF2-AS-1	'hsa-miR-7106-5p', 'hsa-miR-6825-5p', 'hsa-miR-4739', 'hsa-miR-7111-5p', 'hsa-miR-6795-5p', 'hsa-miR-6858-5p', 'hsa-miR-4728-5p', 'hsa-miR-765', 'hsa-miR-6883-5p'	9	0.707567	29.54	98.91	45.5	23.55	30.85	26.53	7.05	8.24	7.15	220.49	51.36	87.05	8.16	15.48	33.05	95.51	139.46	48.56
IGFBP5	ASMTL-AS-1	'hsa-miR-6739-5p', 'hsa-miR-4728-5p', 'hsa-miR-4739', 'hsa-miR-1249-5p', 'hsa-miR-6797-5p', 'hsa-miR-7111-5p', 'hsa-miR-6795-5p', 'hsa-miR-6876-5p'	8	0.906774	725.08	246.24	467.05	1684.77	863.38	1060.37	4907.86	4210.86	4459.15	200.21	32.12	60.28	27.34	22.14	22.18	71.94	54.65	84.31
BCAS4	LINC-PRKCQ-9	'hsa-miR-1273h-5p', 'hsa-miR-3689b-3p', 'hsa-miR-30b-3p', 'hsa-miR-6780a-5p', 'hsa-miR-153-5p', 'hsa-miR-3689c', 'hsa-miR-4459'	7	0.729858	11.78	15.29	13.61	16.83	29.11	31.18	8	5.45	7.25	3.15	23.16	39.58	22.78	2.8	10.95	1.05	1.52	0
IGFBP5	U2AF2-AS-1	'hsa-miR-6825-5p', 'hsa-miR-4739', 'hsa-miR-7111-5p', 'hsa-miR-6795-5p', 'hsa-miR-6876-5p', 'hsa-miR-4728-5p'	6	0.801253	725.08	246.24	467.05	1684.77	863.38	1060.37	4907.86	4210.86	4459.15	220.49	51.36	87.05	8.16	15.48	33.05	95.51	139.46	48.56
CEP55	LINC-FN1-6	'hsa-miR-6868-3p', 'hsa-miR-29a-5p', 'hsa-miR-627-3p', 'hsa-miR-1248', 'hsa-miR-942-5p', 'hsa-miR-6809-3p'	6	0.795941	10.27	47.28	32.61	10.49	16.04	18.71	4.22	4.96	5.43	0	26.1	0	48.14	63.24	35.13	6.53	12.2	3.52
S100A16	ZFHX3-AS-1	'hsa-miR-15b-5p', 'hsa-miR-195-5p', 'hsa-miR-15a-5p', 'hsa-miR-424-5p', 'hsa-miR-6838-5p', 'hsa-miR-16-5p'	6	0.860284	79.34	217.28	109.24	146.55	170.09	155.38	51.31	53.69	54.44	59.79	370.28	277.89	54.04	171.26	60.25	230.25	234.12	369.85
CCDC69	LINC-MACC1-1	'hsa-miR-5196-5p', 'hsa-miR-4739', 'hsa-miR-1249-5p', 'hsa-miR-765', 'hsa-miR-6858-5p', 'hsa-miR-6770-5p'	6	0.968522	3.19	2.87	1.44	35.46	20.81	23.94	80.05	70.87	74.96	1409.6	2888.22	1635.23	4914.66	5134.93	4126.48	2239.81	2916.33	2609.73
SCD	ASMTL-AS-1	'hsa-miR-6760-5p', 'hsa-miR-4739', 'hsa-miR-1249-5p', 'hsa-miR-6797-5p', 'hsa-miR-6758-5p', 'hsa-miR-4644'	6	0.748225	27.38	22.85	27.34	21.35	32.5	35.02	11.3	12.87	10.13	200.21	32.12	60.28	27.34	22.14	22.18	71.94	54.65	84.31
TCF19	AP000350.10-AS-2	'hsa-miR-4739', 'hsa-miR-608', 'hsa-miR-328-5p', 'hsa-miR-6783-3p', 'hsa-miR-6756-5p'	5	0.867099	6.47	46.36	20.19	9.76	15.29	12.35	3.6	4.71	3.84	613.82	781.84	604.39	1180.12	1477.82	1312.35	643.85	709.7	638.16
DIO2	LINC-FAM50B-9	'hsa-miR-3916', 'hsa-miR-4739', 'hsa-miR-4644', 'hsa-miR-6797-5p', 'hsa-miR-3154'	5	0.758876	0.16	0.02	0.3	11.28	13.36	9.53	1.51	3.13	2.27	0	0	0.6	4.72	5.39	4.82	17.99	20.23	27.93
COL4A2	CROCC2-AS-1	'hsa-miR-1343-3p', 'hsa-miR-6791-5p', 'hsa-miR-7113-5p', 'hsa-miR-661', 'hsa-miR-637'	5	0.721029	227.62	133.24	254.05	56.12	39.63	45.18	129.27	110.96	123.99	5.5	0	0	0	0	0	3.7	13.06	8.79
HMGB2	LINC-MACC1-1	'hsa-miR-1270', 'hsa-miR-6858-5p', 'hsa-miR-6760-5p', 'hsa-miR-6891-5p', 'hsa-miR-765'	5	0.741248	63.62	181.6	143.13	85.49	112.55	94.34	36.36	40.65	37.81	1409.6	2888.22	1635.23	4914.66	5134.93	4126.48	2239.81	2916.33	2609.73
IGFBP2	LINC-TOPAZ1-1	'hsa-miR-6722-3p', 'hsa-miR-4763-3p', 'hsa-miR-6721-5p', 'hsa-miR-608', 'hsa-miR-8089'	5	0.948139	26.23	39.01	22.13	450.59	414.77	394.54	1161.48	1052.44	1146.04	11.84	13.04	8.88	26.72	46.81	50.81	16.72	13.02	22.66
GAS6	SAPCD2-AS-1	'hsa-miR-6762-5p', 'hsa-miR-6724-5p', 'hsa-miR-939-3p', 'hsa-miR-661', 'hsa-miR-637'	5	0.743831	312.17	315.84	368.39	696.59	914.32	862.83	309.89	373.9	333.97	106.14	700.14	412.62	160.58	156.96	205.86	34.51	90.11	47.79
ZFAT	U2AF2-AS-1	'hsa-miR-4739', 'hsa-miR-6825-5p', 'hsa-miR-6743-5p', 'hsa-miR-6858-5p', 'hsa-miR-765'	5	0.831937	3.87	3.74	3.36	5.01	4.62	3.16	17.78	18.51	26.49	220.49	51.36	87.05	8.16	15.48	33.05	95.51	139.46	48.56
C2	LINC-TOPAZ1-1	'hsa-miR-6722-3p', 'hsa-miR-4763-3p', 'hsa-miR-4739', 'hsa-miR-608', 'hsa-miR-6721-5p'	5	0.883874	4.13	0.74	2.53	6.01	4.27	7.65	14.26	17.21	21.94	11.84	13.04	8.88	26.72	46.81	50.81	16.72	13.02	22.66
MZT2A	LINC-RASSF7-1	'hsa-miR-612', 'hsa-miR-762', 'hsa-miR-5189-5p', 'hsa-miR-5001-5p'	4	0.805381	126.66	206.42	128.24	277.23	302.23	264.67	101.86	142.99	133.28	153.7	32.77	50.19	37.63	77.39	73.25	23.52	19.03	18.37
TCF19	LINC-TOPAZ1-1	'hsa-miR-6756-5p', 'hsa-miR-4739', 'hsa-miR-608', 'hsa-miR-6721-5p'	4	0.766585	6.47	46.36	20.19	9.76	15.29	12.35	3.6	4.71	3.84	11.84	13.04	8.88	26.72	46.81	50.81	16.72	13.02	22.66
KCNIP3	NHSL1-AS-1	'hsa-miR-6785-5p', 'hsa-miR-4763-3p', 'hsa-miR-3620-5p', 'hsa-miR-7974'	4	0.828439	6.9	5.04	4.98	19.43	10.74	15.27	39.15	36.5	36.22	142.11	145.06	172.91	419.22	374.5	353.09	128.25	205.34	227.57
CSGALNACT1	U2AF2-AS-1	'hsa-miR-6858-5p', 'hsa-miR-4739', 'hsa-miR-4728-5p', 'hsa-miR-6876-5p'	4	0.774215	90.17	45.01	63.53	125.7	84.06	97.73	271.99	237.9	272.7	220.49	51.36	87.05	8.16	15.48	33.05	95.51	139.46	48.56
FOXC2	LINC-RASSF7-1	'hsa-miR-762', 'hsa-miR-5787', 'hsa-miR-8089', 'hsa-miR-5001-5p'	4	0.885012	1.29	7.16	3.24	13.59	15.38	13.19	3.69	4.58	5.22	153.7	32.77	50.19	37.63	77.39	73.25	23.52	19.03	18.37
PRC1	LINC-C7orf60-1	'hsa-miR-6858-5p', 'hsa-miR-4784', 'hsa-miR-6878-5p', 'hsa-miR-4689'	4	0.794129	64.1	257.37	171.66	67.07	96.61	77.57	28.96	32.46	30.56	14.22	9.63	7.39	11.75	27.58	60.41	11.03	12.63	6.4
CDCA3	LINC-MACC1-1	'hsa-miR-3916', 'hsa-miR-6858-5p', 'hsa-miR-4739', 'hsa-miR-1249-5p'	4	0.942582	25.62	111.35	57.92	26.87	35.63	32.86	8.26	11.35	9.86	1409.6	2888.22	1635.23	4914.66	5134.93	4126.48	2239.81	2916.33	2609.73
CENPM	LINC-RASSF7-1	'hsa-miR-762', 'hsa-miR-5189-5p', 'hsa-miR-6893-3p', 'hsa-miR-6756-5p'	4	0.862104	7.07	41.91	22.58	14.05	19.22	18.3	4.54	7.33	5.3	153.7	32.77	50.19	37.63	77.39	73.25	23.52	19.03	18.37
DAAM2	LINC-TOPAZ1-1	'hsa-miR-6756-5p', 'hsa-miR-4739', 'hsa-miR-608', 'hsa-miR-4763-3p'	4	0.833693	8.79	5.99	11.26	15.82	15.16	14.32	35	31.99	35.08	11.84	13.04	8.88	26.72	46.81	50.81	16.72	13.02	22.66
ADGRG1	U2AF2-AS-1	'hsa-miR-4739', 'hsa-miR-4728-5p', 'hsa-miR-6743-5p', 'hsa-miR-6731-5p'	4	0.844596	6.95	21.15	5.09	5.38	3.02	4.03	13.4	10.63	13.41	220.49	51.36	87.05	8.16	15.48	33.05	95.51	139.46	48.56
IGFBP6	ZFHX3-AS-1	'hsa-miR-15b-5p', 'hsa-miR-6838-5p', 'hsa-miR-195-5p', 'hsa-miR-424-5p'	4	0.800219	254.59	217.28	263.32	116.2	128.61	120.41	38.27	45.85	46.34	59.79	370.28	277.89	54.04	171.26	60.25	230.25	234.12	369.85
FAM65C	LINC-TOPAZ1-1	'hsa-miR-4763-3p', 'hsa-miR-761', 'hsa-miR-8089', 'hsa-miR-214-3p'	4	0.864435	11.99	6.13	8.33	21.27	17.27	19.65	48.62	46.43	54.25	11.84	13.04	8.88	26.72	46.81	50.81	16.72	13.02	22.66
PTGDS	LINC-TOPAZ1-1	'hsa-miR-6722-3p', 'hsa-miR-5196-5p', 'hsa-miR-4763-3p', 'hsa-miR-6721-5p'	4	0.826723	2.65	1.71	0.67	33.67	37.23	27.01	74.26	73.14	84.54	11.84	13.04	8.88	26.72	46.81	50.81	16.72	13.02	22.66
SCARA5	ASMTL-AS-1	'hsa-miR-6795-5p', 'hsa-miR-185-5p', 'hsa-miR-4306', 'hsa-miR-6887-5p'	4	0.718847	1.02	0.32	0.89	0.52	0.24	0	9.88	8.42	8.06	200.21	32.12	60.28	27.34	22.14	22.18	71.94	54.65	84.31
NCAPG	LINC-IRX5-2	'hsa-miR-4775', 'hsa-miR-548ab', 'hsa-miR-153-5p', 'hsa-miR-548bb-5p'	4	0.73581	13.5	65.66	40.98	13.6	16.46	16.65	4.23	4.91	3.57	125.22	128.8	113.52	177.11	196.56	183.84	79.72	97.44	84.09
SHCBP1	AP000350.10-AS-2	'hsa-miR-665', 'hsa-miR-5787', 'hsa-miR-4722-5p', 'hsa-miR-5001-5p'	4	0.94284	7.96	54.91	29.22	11.98	17.05	15.28	4.41	3.8	4.88	613.82	781.84	604.39	1180.12	1477.82	1312.35	643.85	709.7	638.16
SGK1	LINC-PGRMC2-1	'hsa-miR-3185', 'hsa-miR-4659a-3p', 'hsa-miR-4659b-3p', 'hsa-miR-298'	4	0.87782	37.32	79.14	63.17	19.85	27.39	25.21	51.61	46.82	57.98	74.15	2.5	7.63	25.33	12.99	10.11	98.94	86.95	87.96
WNT4	ASMTL-AS-1	'hsa-miR-6808-5p', 'hsa-miR-4739', 'hsa-miR-7106-5p', 'hsa-miR-1249-5p'	4	0.860582	0.19	0.16	0.12	0.65	0.11	0.15	10.23	8.56	6.97	200.21	32.12	60.28	27.34	22.14	22.18	71.94	54.65	84.31
SRRM2	NES-AS-1	'hsa-miR-4667-5p', 'hsa-miR-4739', 'hsa-miR-7106-5p', 'hsa-miR-1249-5p'	4	0.719792	244.54	129.15	112.71	78.54	71.18	69.61	141.02	149.36	177.68	775.08	3311.32	1443.66	679.18	908.01	788.09	213.42	253.3	198.29
SPC24	LINC-MACC1-1	'hsa-miR-6770-5p', 'hsa-miR-4739', 'hsa-miR-6891-5p', 'hsa-miR-765'	4	0.866853	8.64	49.65	25.71	14.27	20.37	13.85	6.63	5.29	4.95	1409.6	2888.22	1635.23	4914.66	5134.93	4126.48	2239.81	2916.33	2609.73
CCDC69	ASMTL-AS-1	'hsa-miR-4739', 'hsa-miR-1249-5p', 'hsa-miR-6797-5p', 'hsa-miR-6887-5p'	4	0.8171	3.19	2.87	1.44	35.46	20.81	23.94	80.05	70.87	74.96	200.21	32.12	60.28	27.34	22.14	22.18	71.94	54.65	84.31
CCDC69	LINC-TOPAZ1-1	'hsa-miR-5196-5p', 'hsa-miR-6756-5p', 'hsa-miR-4739', 'hsa-miR-6884-5p'	4	0.924547	3.19	2.87	1.44	35.46	20.81	23.94	80.05	70.87	74.96	11.84	13.04	8.88	26.72	46.81	50.81	16.72	13.02	22.66
LSAMP	ZFHX4-AS-2	'hsa-miR-3916', 'hsa-miR-153-5p', 'hsa-miR-6760-5p', 'hsa-miR-6507-5p'	4	0.96629	24.56	5.61	21.98	9.82	6.77	6.73	22.26	19.31	22.7	38.96	1.95	34.02	19.31	39.97	20.11	8.76	7.08	2.17
NES	LINC-MACC1-1	'hsa-miR-6858-5p', 'hsa-miR-4739', 'hsa-miR-1249-5p', 'hsa-miR-765'	4	0.900653	29.54	98.91	45.5	23.55	30.85	26.53	7.05	8.24	7.15	1409.6	2888.22	1635.23	4914.66	5134.93	4126.48	2239.81	2916.33	2609.73
HMGA1	AP000350.10-AS-2	'hsa-miR-6756-5p', 'hsa-miR-328-5p', 'hsa-miR-8089', 'hsa-miR-608'	4	0.897504	206.8	1003.1	308.43	190.81	301.5	234.44	69.49	83.87	76.1	613.82	781.84	604.39	1180.12	1477.82	1312.35	643.85	709.7	638.16
MZT2B	LINC-RASSF7-1	'hsa-miR-762', 'hsa-miR-4667-5p', 'hsa-miR-5001-5p'	3	0.779616	231.98	379.02	230.16	477.01	531.72	492.18	204.9	254.85	229.08	153.7	32.77	50.19	37.63	77.39	73.25	23.52	19.03	18.37
NTN1	NSMCE1-AS-1	'hsa-miR-1248', 'hsa-miR-6791-3p', 'hsa-miR-939-5p'	3	0.876274	4.94	2.16	3.25	55.55	76.51	72.06	20.85	29.11	27.98	2.4	2.45	5.41	5.8	7.36	0	13.06	61.6	15.1
NTN1	LINC-SULF2-9	'hsa-miR-4685-5p', 'hsa-miR-6779-5p', 'hsa-miR-4763-3p'	3	0.720796	4.94	2.16	3.25	55.55	76.51	72.06	20.85	29.11	27.98	28.86	9.06	14.64	18.02	23.83	12.92	62.82	59.86	66.3
NTN1	ZNF503-AS-1	'hsa-miR-6791-3p', 'hsa-miR-6735-5p', 'hsa-miR-4763-3p'	3	0.98519	4.94	2.16	3.25	55.55	76.51	72.06	20.85	29.11	27.98	115.76	71.08	98.27	287.96	158.49	209.45	720.27	754.96	720.2
ARHGAP33	NES-AS-1	'hsa-miR-4667-5p', 'hsa-miR-4739', 'hsa-miR-6752-5p'	3	0.701295	3.12	6.74	5.07	1.02	8.68	24.81	1.34	2.09	2.67	775.08	3311.32	1443.66	679.18	908.01	788.09	213.42	253.3	198.29
KCNIP3	LINC-TOPAZ1-1	'hsa-miR-6511a-5p', 'hsa-miR-6756-5p', 'hsa-miR-4763-3p'	3	0.844918	6.9	5.04	4.98	19.43	10.74	15.27	39.15	36.5	36.22	11.84	13.04	8.88	26.72	46.81	50.81	16.72	13.02	22.66
COL4A1	LINC-FAM50B-9	'hsa-miR-185-5p', 'hsa-miR-4644', 'hsa-miR-3154'	3	0.731634	135.96	49.47	172.39	23.14	17.76	22.67	77	67.36	73.49	0	0	0.6	4.72	5.39	4.82	17.99	20.23	27.93
CSGALNACT1	ASMTL-AS-1	'hsa-miR-4728-5p', 'hsa-miR-4739', 'hsa-miR-6876-5p'	3	0.802948	90.17	45.01	63.53	125.7	84.06	97.73	271.99	237.9	272.7	200.21	32.12	60.28	27.34	22.14	22.18	71.94	54.65	84.31
GPX3	AP000350.10-AS-2	'hsa-miR-6756-5p', 'hsa-miR-608', 'hsa-miR-6810-5p'	3	0.760668	22.16	4.42	12.45	66.18	59.67	61.23	133.83	121.95	140.29	613.82	781.84	604.39	1180.12	1477.82	1312.35	643.85	709.7	638.16
CRIP1	NEURL1B-AS-1	'hsa-miR-4685-5p', 'hsa-miR-5787', 'hsa-miR-4763-3p'	3	0.707627	12.6	36.25	18.37	56.8	65.62	67.1	7.87	20.65	12.22	44.78	215.84	131.91	55.19	50.61	59.82	17.9	15.79	15.46
CRIP1	LINC-RASSF7-1	'hsa-miR-612', 'hsa-miR-5787', 'hsa-miR-6860'	3	0.777718	12.6	36.25	18.37	56.8	65.62	67.1	7.87	20.65	12.22	153.7	32.77	50.19	37.63	77.39	73.25	23.52	19.03	18.37
AKAP12	LINC-GDNF-1	'hsa-miR-4778-3p', 'hsa-miR-4659a-3p', 'hsa-miR-4677-5p'	3	0.846463	20.7	19.87	17	28.01	24.03	25.69	79.39	68.06	73.09	136.2	452.37	283.08	90.16	72.31	115.25	262.82	178.86	235.68
BDKRB2	ADAMTS9-AS-1	'hsa-miR-6756-5p', 'hsa-miR-1249-5p', 'hsa-miR-6797-5p'	3	0.720902	92.59	34.21	61.2	17.15	14.39	15.79	47.19	38.78	44.34	34.65	3.27	11.94	47.5	12.22	13.74	73.25	76.82	89.11
CDCA3	AP000350.10-AS-2	'hsa-miR-1913', 'hsa-miR-4739', 'hsa-miR-5001-5p'	3	0.951846	25.62	111.35	57.92	26.87	35.63	32.86	8.26	11.35	9.86	613.82	781.84	604.39	1180.12	1477.82	1312.35	643.85	709.7	638.16
CDCA5	LINC-MACC1-1	'hsa-miR-4739', 'hsa-miR-6891-5p', 'hsa-miR-1249-5p'	3	0.99837	6.96	44.01	22.9	11.13	13.4	12.26	3.58	4.94	3.85	1409.6	2888.22	1635.23	4914.66	5134.93	4126.48	2239.81	2916.33	2609.73
SPON1	LINC-TOPAZ1-1	'hsa-miR-4763-3p', 'hsa-miR-6875-3p', 'hsa-miR-8089'	3	0.991273	4.52	2.2	3.79	39.54	22.45	28.92	79.52	69.31	75.28	11.84	13.04	8.88	26.72	46.81	50.81	16.72	13.02	22.66
IL32	U2AF2-AS-1	'hsa-miR-6883-5p', 'hsa-miR-4728-5p', 'hsa-miR-6735-5p'	3	0.889194	9.61	6.75	9.44	25.91	52.56	34.56	115.53	139.38	128	220.49	51.36	87.05	8.16	15.48	33.05	95.51	139.46	48.56
IL32	LINC-TOPAZ1-1	'hsa-miR-6756-5p', 'hsa-miR-4763-3p', 'hsa-miR-6721-5p'	3	0.89102	9.61	6.75	9.44	25.91	52.56	34.56	115.53	139.38	128	11.84	13.04	8.88	26.72	46.81	50.81	16.72	13.02	22.66
EVA1A	LINC-MACC1-1	'hsa-miR-1270', 'hsa-miR-4646-5p', 'hsa-miR-765'	3	0.84511	21.78	80.18	46.63	29.67	32.95	35.13	9.5	12.07	14.57	1409.6	2888.22	1635.23	4914.66	5134.93	4126.48	2239.81	2916.33	2609.73
PYCR1	NES-AS-1	'hsa-miR-6883-5p', 'hsa-miR-6752-5p', 'hsa-miR-149-3p'	3	0.849606	102.58	89.05	108.68	132.13	159.8	167.43	71.36	71.73	66.14	775.08	3311.32	1443.66	679.18	908.01	788.09	213.42	253.3	198.29
DAAM2	U2AF2-AS-1	'hsa-miR-6883-5p', 'hsa-miR-4739', 'hsa-miR-4728-5p'	3	0.967406	8.79	5.99	11.26	15.82	15.16	14.32	35	31.99	35.08	220.49	51.36	87.05	8.16	15.48	33.05	95.51	139.46	48.56
CENPA	AP000350.10-AS-2	'hsa-miR-6829-3p', 'hsa-miR-6791-3p', 'hsa-miR-4722-5p'	3	0.873565	7.44	25	23.55	9.7	11.01	11.46	2.34	1.84	3.11	613.82	781.84	604.39	1180.12	1477.82	1312.35	643.85	709.7	638.16
OSBPL10	LINC-MACC1-1	'hsa-miR-4739', 'hsa-miR-5197-3p', 'hsa-miR-765'	3	0.803734	8.23	9.76	6.6	18.9	11.85	8.56	39.24	35.28	31.32	1409.6	2888.22	1635.23	4914.66	5134.93	4126.48	2239.81	2916.33	2609.73
OSBPL10	U2AF2-AS-1	'hsa-miR-6879-5p', 'hsa-miR-4739', 'hsa-miR-765'	3	0.851607	8.23	9.76	6.6	18.9	11.85	8.56	39.24	35.28	31.32	220.49	51.36	87.05	8.16	15.48	33.05	95.51	139.46	48.56
OSBPL10	ASMTL-AS-1	'hsa-miR-4739', 'hsa-miR-4644', 'hsa-miR-6797-5p'	3	0.95494	8.23	9.76	6.6	18.9	11.85	8.56	39.24	35.28	31.32	200.21	32.12	60.28	27.34	22.14	22.18	71.94	54.65	84.31
CSF1	AP000350.10-AS-2	'hsa-miR-665', 'hsa-miR-214-3p', 'hsa-miR-4763-3p'	3	0.733802	50.52	37.07	38.31	86.01	104.43	109.94	194.27	192.56	204.61	613.82	781.84	604.39	1180.12	1477.82	1312.35	643.85	709.7	638.16
CSF1	LINC-TOPAZ1-1	'hsa-miR-761', 'hsa-miR-214-3p', 'hsa-miR-4763-3p'	3	0.812873	50.52	37.07	38.31	86.01	104.43	109.94	194.27	192.56	204.61	11.84	13.04	8.88	26.72	46.81	50.81	16.72	13.02	22.66
MT1E	SAPCD2-AS-1	'hsa-miR-612', 'hsa-miR-6791-5p', 'hsa-miR-939-3p'	3	0.783132	76.66	217.21	128.76	288.83	411.41	353.85	131.8	137.09	127.38	106.14	700.14	412.62	160.58	156.96	205.86	34.51	90.11	47.79
HS6ST1	LINC-RASSF7-1	'hsa-miR-762', 'hsa-miR-6803-5p', 'hsa-miR-5787'	3	0.844615	95.04	34.66	71.33	59.79	39.06	45.84	105.26	97.76	95.61	153.7	32.77	50.19	37.63	77.39	73.25	23.52	19.03	18.37
PLPP1	U2AF2-AS-1	'hsa-miR-6825-5p', 'hsa-miR-4728-5p', 'hsa-miR-6883-5p'	3	0.824822	35.26	23.9	30.89	125.4	63.13	85.02	333.21	362.05	334.96	220.49	51.36	87.05	8.16	15.48	33.05	95.51	139.46	48.56
MYBL2	LINC-TOPAZ1-1	'hsa-miR-4739', 'hsa-miR-608', 'hsa-miR-4763-3p'	3	0.865792	8.64	48.79	22.9	13.05	23.44	20.49	4.02	6.87	5.41	11.84	13.04	8.88	26.72	46.81	50.81	16.72	13.02	22.66
RERG	U2AF2-AS-1	'hsa-miR-766-5p', 'hsa-miR-6883-5p', 'hsa-miR-4728-5p'	3	0.837577	0.29	0.12	0.52	2.44	2.5	1.34	9.18	9.95	8.79	220.49	51.36	87.05	8.16	15.48	33.05	95.51	139.46	48.56
TYMS	LINC-TOPAZ1-1	'hsa-miR-761', 'hsa-miR-4763-3p', 'hsa-miR-6721-5p'	3	0.849794	41.43	181.76	106.79	56.62	75.11	69.78	20.13	26.59	22.57	11.84	13.04	8.88	26.72	46.81	50.81	16.72	13.02	22.66
ACTG2	NES-AS-1	'hsa-miR-6127', 'hsa-miR-4739', 'hsa-miR-4728-5p'	3	0.802916	40.63	35.84	37.88	94.48	142.03	142.78	24.23	45.33	35.44	775.08	3311.32	1443.66	679.18	908.01	788.09	213.42	253.3	198.29
APOC1	SAPCD2-AS-1	'hsa-miR-6791-5p', 'hsa-miR-939-3p', 'hsa-miR-6089'	3	0.823015	1.57	2.42	1.52	22.4	5.96	27.73	1.75	3.09	2.67	106.14	700.14	412.62	160.58	156.96	205.86	34.51	90.11	47.79
ROR2	LINC-MACC1-1	'hsa-miR-3192-5p', 'hsa-miR-4739', 'hsa-miR-765'	3	0.959107	0.69	0.13	0.81	7.52	4	5.12	17.4	16.38	17.29	1409.6	2888.22	1635.23	4914.66	5134.93	4126.48	2239.81	2916.33	2609.73
ROR2	U2AF2-AS-1	'hsa-miR-765', 'hsa-miR-4739', 'hsa-miR-7111-5p'	3	0.960014	0.69	0.13	0.81	7.52	4	5.12	17.4	16.38	17.29	220.49	51.36	87.05	8.16	15.48	33.05	95.51	139.46	48.56
MASP1	LINC-MACC1-1	'hsa-miR-4739', 'hsa-miR-6760-5p', 'hsa-miR-1249-5p'	3	0.706546	127.64	16.41	67.69	135.72	108.95	123.29	288.13	281.26	287.41	1409.6	2888.22	1635.23	4914.66	5134.93	4126.48	2239.81	2916.33	2609.73
HSPG2	SAPCD2-AS-1	'hsa-miR-612', 'hsa-miR-939-3p', 'hsa-miR-661'	3	0.86028	124.74	57.19	99.25	29.45	27.33	28.64	59.2	55.31	60.08	106.14	700.14	412.62	160.58	156.96	205.86	34.51	90.11	47.79
IL11	CROCC2-AS-1	'hsa-miR-6791-5p', 'hsa-miR-661', 'hsa-miR-637'	3	0.724353	13.08	33.26	16.72	4.56	4.3	2.57	15.59	15.86	14.61	5.5	0	0	0	0	0	3.7	13.06	8.79
SHCBP1	LINC-RASSF7-1	'hsa-miR-4433a-3p', 'hsa-miR-5787', 'hsa-miR-5001-5p'	3	0.849056	7.96	54.91	29.22	11.98	17.05	15.28	4.41	3.8	4.88	153.7	32.77	50.19	37.63	77.39	73.25	23.52	19.03	18.37
BIRC5	LINC-HEATR6-2	'hsa-miR-4297', 'hsa-miR-3614-3p', 'hsa-miR-5581-5p'	3	0.991305	26.21	124.65	64.64	47.37	67.84	57.13	20.09	17.11	13.29	638.68	116.86	740.85	1560.24	2091.18	2360.98	550.96	768.47	654.56
ALDH1A3	LINC-TOPAZ1-1	'hsa-miR-6722-3p', 'hsa-miR-6875-3p', 'hsa-miR-4763-3p'	3	0.847511	27.04	51.5	38.51	18.29	29.61	23.56	7.2	8.82	3.68	11.84	13.04	8.88	26.72	46.81	50.81	16.72	13.02	22.66
SRRM2	LINC-DIO3-1	'hsa-miR-4739', 'hsa-miR-8089', 'hsa-miR-4763-3p'	3	0.777344	244.54	129.15	112.71	78.54	71.18	69.61	141.02	149.36	177.68	71.17	4.94	15.88	281.46	141.27	178.55	469.86	498.33	456.3
NRCAM	LINC-MACC1-1	'hsa-miR-6124', 'hsa-miR-6859-5p', 'hsa-miR-3916'	3	0.859954	1.04	0.76	1.15	6.47	3.68	5.92	19.08	18.16	15.94	1409.6	2888.22	1635.23	4914.66	5134.93	4126.48	2239.81	2916.33	2609.73
ARHGAP22	LINC-RASSF7-1	'hsa-miR-762', 'hsa-miR-4667-5p', 'hsa-miR-7113-3p'	3	0.978147	8.78	52.4	14.28	17.32	30.98	26.74	4.62	6.55	6.71	153.7	32.77	50.19	37.63	77.39	73.25	23.52	19.03	18.37
SPC24	AP000350.10-AS-2	'hsa-miR-4739', 'hsa-miR-5787', 'hsa-miR-6754-5p'	3	0.801682	8.64	49.65	25.71	14.27	20.37	13.85	6.63	5.29	4.95	613.82	781.84	604.39	1180.12	1477.82	1312.35	643.85	709.7	638.16
STMN1	LINC-MACC1-1	'hsa-miR-6859-5p', 'hsa-miR-4516', 'hsa-miR-5197-3p'	3	0.949171	168.07	525.3	354.45	168.38	220.55	209.16	63.62	71.18	66.88	1409.6	2888.22	1635.23	4914.66	5134.93	4126.48	2239.81	2916.33	2609.73
CCDC69	U2AF2-AS-1	'hsa-miR-6858-5p', 'hsa-miR-4739', 'hsa-miR-765'	3	0.906224	3.19	2.87	1.44	35.46	20.81	23.94	80.05	70.87	74.96	220.49	51.36	87.05	8.16	15.48	33.05	95.51	139.46	48.56
TUBA1A	U2AF2-AS-1	'hsa-miR-6795-5p', 'hsa-miR-6825-5p', 'hsa-miR-765'	3	0.957412	369.22	485.06	400.39	248.24	325.66	302.11	106.66	110.09	103.48	220.49	51.36	87.05	8.16	15.48	33.05	95.51	139.46	48.56
EHD1	LINC-RASSF7-1	'hsa-miR-6803-5p', 'hsa-miR-5787', 'hsa-miR-6860'	3	0.76512	43.47	98.66	55.61	56.22	47.8	43.03	19.78	19.77	21.31	153.7	32.77	50.19	37.63	77.39	73.25	23.52	19.03	18.37
EHD1	LINC-TOPAZ1-1	'hsa-miR-4739', 'hsa-miR-4700-5p', 'hsa-miR-608'	3	0.871221	43.47	98.66	55.61	56.22	47.8	43.03	19.78	19.77	21.31	11.84	13.04	8.88	26.72	46.81	50.81	16.72	13.02	22.66
HMGA1	LINC-RASSF7-1	'hsa-miR-6756-5p', 'hsa-miR-6803-5p', 'hsa-miR-8089'	3	0.976885	206.8	1003.1	308.43	190.81	301.5	234.44	69.49	83.87	76.1	153.7	32.77	50.19	37.63	77.39	73.25	23.52	19.03	18.37
HMGA1	LINC-TOPAZ1-1	'hsa-miR-6756-5p', 'hsa-miR-608', 'hsa-miR-8089'	3	0.745855	206.8	1003.1	308.43	190.81	301.5	234.44	69.49	83.87	76.1	11.84	13.04	8.88	26.72	46.81	50.81	16.72	13.02	22.66
TACC3	LINC-RASSF7-1	'hsa-miR-6751-5p', 'hsa-miR-612', 'hsa-miR-6756-5p'	3	0.925694	20.89	100.29	57.4	25.84	32.85	31.17	11.64	10.04	9.81	153.7	32.77	50.19	37.63	77.39	73.25	23.52	19.03	18.37
VCAN	LINC-GDNF-1	'hsa-miR-329-5p', 'hsa-miR-4778-3p', 'hsa-miR-4659a-3p'	3	0.955904	118.49	28.67	53.9	129	64.9	73.13	334.07	253.29	294.34	136.2	452.37	283.08	90.16	72.31	115.25	262.82	178.86	235.68
BCL2L11	U2AF2-AS-1	'hsa-miR-6825-5p', 'hsa-miR-4739', 'hsa-miR-4728-5p'	3	0.786776	1.99	1.45	2.39	5.78	2.29	2.62	10.99	12.92	11.4	220.49	51.36	87.05	8.16	15.48	33.05	95.51	139.46	48.56
PTPRD	ASMTL-AS-1	'hsa-miR-4728-5p', 'hsa-miR-6760-5p', 'hsa-miR-6739-5p'	3	0.822019	5.59	1.98	5.9	10.29	3.65	6	21.76	18.75	19.56	200.21	32.12	60.28	27.34	22.14	22.18	71.94	54.65	84.31
CPM	LINC-MACC1-1	'hsa-miR-5196-5p', 'hsa-miR-3916'	2	0.7966	43.01	15.46	30.71	58.48	53.24	59.63	135.05	123.05	140.4	1409.6	2888.22	1635.23	4914.66	5134.93	4126.48	2239.81	2916.33	2609.73
MFGE8	LINC-TOPAZ1-1	'hsa-miR-8089', 'hsa-miR-3692-5p'	2	0.716868	275.04	195.53	259.21	502.93	371.14	419.33	1196.96	1097.02	1155.52	11.84	13.04	8.88	26.72	46.81	50.81	16.72	13.02	22.66
HIST1H4H	LINC-AKAP13-2	'hsa-miR-3150b-3p', 'hsa-miR-6858-5p'	2	0.929757	1.17	0.47	1.36	1.6	1.61	0.53	8.44	4.17	6.28	14.07	23.71	32.15	123.77	109.41	123.22	100.11	34.4	17.57
CPZ	LINC-DIO3-1	'hsa-miR-4446-3p', 'hsa-miR-185-3p'	2	0.715333	29.67	7.02	14.89	3.61	2.83	3.16	11.31	10.38	12.47	71.17	4.94	15.88	281.46	141.27	178.55	469.86	498.33	456.3
SAMD11	LINC-AKAP13-2	'hsa-miR-6846-5p', 'hsa-miR-6848-5p'	2	0.789923	2.45	1.21	5.89	1.92	0.52	2.87	13.16	5.54	8.96	14.07	23.71	32.15	123.77	109.41	123.22	100.11	34.4	17.57
PAPPA	LINC-GDNF-1	'hsa-miR-329-5p', 'hsa-miR-4677-5p'	2	0.915097	14.62	3.7	9.19	16.09	7.92	10.56	56.62	48.37	53.13	136.2	452.37	283.08	90.16	72.31	115.25	262.82	178.86	235.68
GALNT15	NHSL1-AS-1	'hsa-miR-4741', 'hsa-miR-3620-5p'	2	0.98399	55.69	17.51	37.03	127.26	85.05	97.82	227.02	206.34	225.11	142.11	145.06	172.91	419.22	374.5	353.09	128.25	205.34	227.57
PRR11	LINC-MACC1-1	'hsa-miR-4739', 'hsa-miR-765'	2	0.94632	13.64	68.91	30.73	15.13	19.56	17.25	5.42	5.82	5.64	1409.6	2888.22	1635.23	4914.66	5134.93	4126.48	2239.81	2916.33	2609.73
PRR11	AP000350.10-AS-2	'hsa-miR-4739', 'hsa-miR-608'	2	0.987255	13.64	68.91	30.73	15.13	19.56	17.25	5.42	5.82	5.64	613.82	781.84	604.39	1180.12	1477.82	1312.35	643.85	709.7	638.16
NTN1	LINC-ZNF32-9	'hsa-miR-4685-5p', 'hsa-miR-6764-5p'	2	0.977494	4.94	2.16	3.25	55.55	76.51	72.06	20.85	29.11	27.98	8.31	0	2.3	87.47	26.03	36.89	213.25	216.5	193.04
NTN1	LINC-PROP1-2	'hsa-miR-6722-3p', 'hsa-miR-6813-5p'	2	0.81885	4.94	2.16	3.25	55.55	76.51	72.06	20.85	29.11	27.98	49.39	87.67	31.63	31.7	66.12	26.22	8.67	15.97	23.76
TMEM132A	LINC-APCDD1L-1	'hsa-miR-4685-5p', 'hsa-miR-328-5p'	2	0.947615	77.78	133.52	82.19	27.92	43.65	23.51	114.62	111.36	104.65	54.32	58.04	67.22	31.41	15.6	17.15	3.22	3.05	0.96
TMEM132A	LINC-KLF6-16	'hsa-miR-6808-5p', 'hsa-miR-4763-3p'	2	0.798822	77.78	133.52	82.19	27.92	43.65	23.51	114.62	111.36	104.65	10.17	77.89	35.12	6.16	42.74	30.83	0	6.51	0
TMEM132A	LINC-PROP1-2	'hsa-miR-6722-3p', 'hsa-miR-6813-5p'	2	0.867226	77.78	133.52	82.19	27.92	43.65	23.51	114.62	111.36	104.65	49.39	87.67	31.63	31.7	66.12	26.22	8.67	15.97	23.76
TMEM132A	LINC-HCCS-1	'hsa-miR-6808-5p', 'hsa-miR-6510-5p'	2	0.937703	77.78	133.52	82.19	27.92	43.65	23.51	114.62	111.36	104.65	11.41	56.74	8.25	15.26	21.75	41.14	7.74	7.34	7.81
ARHGAP33	LINC-APCDD1L-1	'hsa-miR-328-5p', 'hsa-miR-6766-5p'	2	0.945838	3.12	6.74	5.07	1.02	8.68	24.81	1.34	2.09	2.67	54.32	58.04	67.22	31.41	15.6	17.15	3.22	3.05	0.96
ARHGAP33	LINC-PROP1-2	'hsa-miR-6722-3p', 'hsa-miR-6813-5p'	2	0.779304	3.12	6.74	5.07	1.02	8.68	24.81	1.34	2.09	2.67	49.39	87.67	31.63	31.7	66.12	26.22	8.67	15.97	23.76
TTK	LINC-FN1-6	'hsa-miR-513a-3p', 'hsa-miR-513c-3p'	2	0.772122	10.28	30.73	28.07	12.96	13.43	12.38	2.87	3.85	4.82	0	26.1	0	48.14	63.24	35.13	6.53	12.2	3.52
DIO2	LINC-PIGM-1	'hsa-miR-1248', 'hsa-miR-6878-5p'	2	0.762315	0.16	0.02	0.3	11.28	13.36	9.53	1.51	3.13	2.27	41.13	38.96	141.23	41.44	39.8	44.25	7.33	13.16	11.13
DIO2	FAM198B-AS-1	'hsa-miR-3916', 'hsa-miR-6760-5p'	2	0.742342	0.16	0.02	0.3	11.28	13.36	9.53	1.51	3.13	2.27	41.66	0	44.37	128.78	68.88	66.8	254.72	335.48	368.94
DIO2	LINC-PRKCQ-9	'hsa-miR-1252-5p', 'hsa-miR-651-3p'	2	0.769243	0.16	0.02	0.3	11.28	13.36	9.53	1.51	3.13	2.27	3.15	23.16	39.58	22.78	2.8	10.95	1.05	1.52	0
DIO2	LINC-ZNF32-9	'hsa-miR-3916', 'hsa-miR-4739'	2	0.750195	0.16	0.02	0.3	11.28	13.36	9.53	1.51	3.13	2.27	8.31	0	2.3	87.47	26.03	36.89	213.25	216.5	193.04
DIO2	LINC-PROP1-2	'hsa-miR-1827', 'hsa-miR-6797-5p'	2	0.901712	0.16	0.02	0.3	11.28	13.36	9.53	1.51	3.13	2.27	49.39	87.67	31.63	31.7	66.12	26.22	8.67	15.97	23.76
KCNIP3	U2AF2-AS-1	'hsa-miR-6883-5p', 'hsa-miR-4728-5p'	2	0.974389	6.9	5.04	4.98	19.43	10.74	15.27	39.15	36.5	36.22	220.49	51.36	87.05	8.16	15.48	33.05	95.51	139.46	48.56
HMMR	ZFHX4-AS-2	'hsa-miR-4760-5p', 'hsa-miR-627-3p'	2	0.967098	7.41	35.2	23.17	10.55	13.63	17.01	5.42	5.14	2.88	38.96	1.95	34.02	19.31	39.97	20.11	8.76	7.08	2.17
HMMR	LINC-TRIB2-8	'hsa-miR-329-5p', 'hsa-miR-7161-3p'	2	0.83955	7.41	35.2	23.17	10.55	13.63	17.01	5.42	5.14	2.88	7.31	0	1.97	13.59	3.91	8.19	0	0	0
COL4A4	ASMTL-AS-1	'hsa-miR-185-5p', 'hsa-miR-6783-3p'	2	0.85162	0.45	0.04	0.24	0.74	0.57	1.08	7.68	6.75	7.25	200.21	32.12	60.28	27.34	22.14	22.18	71.94	54.65	84.31
VEGFA	LINC-APCDD1L-1	'hsa-miR-4685-5p', 'hsa-miR-328-5p'	2	0.770545	164.33	123.62	71.19	61.19	38.68	45.54	160.1	137.75	146.93	54.32	58.04	67.22	31.41	15.6	17.15	3.22	3.05	0.96
VEGFA	NES-AS-1	'hsa-miR-4728-5p', 'hsa-miR-4739'	2	0.727301	164.33	123.62	71.19	61.19	38.68	45.54	160.1	137.75	146.93	775.08	3311.32	1443.66	679.18	908.01	788.09	213.42	253.3	198.29
COL4A2	LINC-KLF6-16	'hsa-miR-4763-3p', 'hsa-miR-661'	2	0.962093	227.62	133.24	254.05	56.12	39.63	45.18	129.27	110.96	123.99	10.17	77.89	35.12	6.16	42.74	30.83	0	6.51	0
COL4A1	SAPCD2-AS-1	'hsa-miR-1254', 'hsa-miR-939-3p'	2	0.830666	135.96	49.47	172.39	23.14	17.76	22.67	77	67.36	73.49	106.14	700.14	412.62	160.58	156.96	205.86	34.51	90.11	47.79
COL4A1	NEURL1B-AS-1	'hsa-miR-4685-5p', 'hsa-miR-5006-5p'	2	0.750398	135.96	49.47	172.39	23.14	17.76	22.67	77	67.36	73.49	44.78	215.84	131.91	55.19	50.61	59.82	17.9	15.79	15.46
CYSTM1	LINC-RASSF7-1	'hsa-miR-762', 'hsa-miR-6893-5p'	2	0.769675	8.52	20.05	15.71	22.05	26.74	30.68	4.93	10.53	9.89	153.7	32.77	50.19	37.63	77.39	73.25	23.52	19.03	18.37
CSGALNACT1	LINC-AKAP13-2	'hsa-miR-6858-5p', 'hsa-miR-6754-5p'	2	0.916565	90.17	45.01	63.53	125.7	84.06	97.73	271.99	237.9	272.7	14.07	23.71	32.15	123.77	109.41	123.22	100.11	34.4	17.57
GPX3	LINC-TOPAZ1-1	'hsa-miR-6756-5p', 'hsa-miR-608'	2	0.825975	22.16	4.42	12.45	66.18	59.67	61.23	133.83	121.95	140.29	11.84	13.04	8.88	26.72	46.81	50.81	16.72	13.02	22.66
CRIP1	LINC-APCDD1L-1	'hsa-miR-4685-5p', 'hsa-miR-661'	2	0.913164	12.6	36.25	18.37	56.8	65.62	67.1	7.87	20.65	12.22	54.32	58.04	67.22	31.41	15.6	17.15	3.22	3.05	0.96
FOXC2	TMPO-AS-2	'hsa-miR-8072', 'hsa-miR-3960'	2	0.772066	1.29	7.16	3.24	13.59	15.38	13.19	3.69	4.58	5.22	58	364.16	167.77	83.38	117.47	119.01	50.99	60.45	36.05
FOXC2	LINC-DIO3-1	'hsa-miR-8089', 'hsa-miR-185-3p'	2	0.776524	1.29	7.16	3.24	13.59	15.38	13.19	3.69	4.58	5.22	71.17	4.94	15.88	281.46	141.27	178.55	469.86	498.33	456.3
CRIP2	AP000350.10-AS-2	'hsa-miR-328-5p', 'hsa-miR-4763-3p'	2	0.732723	4.99	18.2	8.49	6.48	7.15	5.12	0.68	1.94	1.24	613.82	781.84	604.39	1180.12	1477.82	1312.35	643.85	709.7	638.16
CRIP2	LINC-RASSF7-1	'hsa-miR-762', 'hsa-miR-6893-5p'	2	0.882333	4.99	18.2	8.49	6.48	7.15	5.12	0.68	1.94	1.24	153.7	32.77	50.19	37.63	77.39	73.25	23.52	19.03	18.37
CRIP2	LINC-TOPAZ1-1	'hsa-miR-6510-5p', 'hsa-miR-4763-3p'	2	0.799455	4.99	18.2	8.49	6.48	7.15	5.12	0.68	1.94	1.24	11.84	13.04	8.88	26.72	46.81	50.81	16.72	13.02	22.66
ASPN	LINC-PRKCQ-9	'hsa-miR-1252-5p', 'hsa-miR-29a-5p'	2	0.956914	0.38	0.1	0.26	25.86	23.31	23.91	1.6	3.97	3.3	3.15	23.16	39.58	22.78	2.8	10.95	1.05	1.52	0
BDKRB2	LINC-SAMD11-12	'hsa-miR-6756-5p', 'hsa-miR-4763-3p'	2	0.749925	92.59	34.21	61.2	17.15	14.39	15.79	47.19	38.78	44.34	1.21	1.09	1.18	1.15	0	1.15	8.82	8.82	8.86
BDKRB2	NES-AS-1	'hsa-miR-6133', 'hsa-miR-1249-5p'	2	0.907109	92.59	34.21	61.2	17.15	14.39	15.79	47.19	38.78	44.34	775.08	3311.32	1443.66	679.18	908.01	788.09	213.42	253.3	198.29
BDKRB2	ZNF503-AS-1	'hsa-miR-6879-5p', 'hsa-miR-4763-3p'	2	0.913292	92.59	34.21	61.2	17.15	14.39	15.79	47.19	38.78	44.34	115.76	71.08	98.27	287.96	158.49	209.45	720.27	754.96	720.2
MT2A	LINC-RASSF7-1	'hsa-miR-4433a-3p', 'hsa-miR-6860'	2	0.972996	770.55	4108.92	1660.59	2526	3875.13	3275.24	894.67	1103.77	1016.01	153.7	32.77	50.19	37.63	77.39	73.25	23.52	19.03	18.37
HMGB2	LINC-TRIB2-8	'hsa-miR-329-5p', 'hsa-miR-6077'	2	0.96848	63.62	181.6	143.13	85.49	112.55	94.34	36.36	40.65	37.81	7.31	0	1.97	13.59	3.91	8.19	0	0	0
EMID1	LINC-TOPAZ1-1	'hsa-miR-4763-3p', 'hsa-miR-6721-5p'	2	0.985464	2.6	1.42	2.5	10.2	12.74	6.62	25.8	24.17	26.7	11.84	13.04	8.88	26.72	46.81	50.81	16.72	13.02	22.66
PRKCDBP	LINC-RASSF7-1	'hsa-miR-762', 'hsa-miR-5001-5p'	2	0.899707	56.74	172.65	74.8	98.7	138.05	123.28	42.9	55.46	46.96	153.7	32.77	50.19	37.63	77.39	73.25	23.52	19.03	18.37
PRC1	LINC-MACC1-1	'hsa-miR-3916', 'hsa-miR-6858-5p'	2	0.852396	64.1	257.37	171.66	67.07	96.61	77.57	28.96	32.46	30.56	1409.6	2888.22	1635.23	4914.66	5134.93	4126.48	2239.81	2916.33	2609.73
RDH5	SAPCD2-AS-1	'hsa-miR-6791-5p', 'hsa-miR-7150'	2	0.736656	5.77	3.87	3.32	12.84	20.61	18.89	2.33	5.35	3.14	106.14	700.14	412.62	160.58	156.96	205.86	34.51	90.11	47.79
CDCA5	AP000350.10-AS-2	'hsa-miR-4739', 'hsa-miR-4722-5p'	2	0.943754	6.96	44.01	22.9	11.13	13.4	12.26	3.58	4.94	3.85	613.82	781.84	604.39	1180.12	1477.82	1312.35	643.85	709.7	638.16
CDCA5	LINC-RASSF7-1	'hsa-miR-762', 'hsa-miR-7113-3p'	2	0.829179	6.96	44.01	22.9	11.13	13.4	12.26	3.58	4.94	3.85	153.7	32.77	50.19	37.63	77.39	73.25	23.52	19.03	18.37
MND1	ZFHX4-AS-2	'hsa-miR-590-3p', 'hsa-miR-627-3p'	2	0.802184	2.03	12	6.49	5.31	7.16	4.45	0.7	0.88	1.28	38.96	1.95	34.02	19.31	39.97	20.11	8.76	7.08	2.17
CA12	LINC-GDNF-1	'hsa-miR-6516-5p', 'hsa-miR-4659a-3p'	2	0.982642	20.78	14.53	16.88	24.03	23.1	26.29	59.54	54.13	62.07	136.2	452.37	283.08	90.16	72.31	115.25	262.82	178.86	235.68
CA12	LINC-TOPAZ1-1	'hsa-miR-8089', 'hsa-miR-3692-5p'	2	0.749571	20.78	14.53	16.88	24.03	23.1	26.29	59.54	54.13	62.07	11.84	13.04	8.88	26.72	46.81	50.81	16.72	13.02	22.66
FBN1	SAPCD2-AS-1	'hsa-miR-612', 'hsa-miR-6791-5p'	2	0.715869	391.44	220.79	366.72	109.76	84.52	91.89	217.12	200.1	229.94	106.14	700.14	412.62	160.58	156.96	205.86	34.51	90.11	47.79
KYNU	LINC-GDNF-1	'hsa-miR-4778-3p', 'hsa-miR-4659a-3p'	2	0.96216	82.32	27.71	62.52	66.58	43.21	45.52	139.83	119.42	137.11	136.2	452.37	283.08	90.16	72.31	115.25	262.82	178.86	235.68
IL32	NHSL1-AS-1	'hsa-miR-6785-5p', 'hsa-miR-4763-3p'	2	0.736582	9.61	6.75	9.44	25.91	52.56	34.56	115.53	139.38	128	142.11	145.06	172.91	419.22	374.5	353.09	128.25	205.34	227.57
EVA1A	AP000350.10-AS-2	'hsa-miR-665', 'hsa-miR-5001-5p'	2	0.728344	21.78	80.18	46.63	29.67	32.95	35.13	9.5	12.07	14.57	613.82	781.84	604.39	1180.12	1477.82	1312.35	643.85	709.7	638.16
EVA1A	LINC-RASSF7-1	'hsa-miR-762', 'hsa-miR-5001-5p'	2	0.992836	21.78	80.18	46.63	29.67	32.95	35.13	9.5	12.07	14.57	153.7	32.77	50.19	37.63	77.39	73.25	23.52	19.03	18.37
PYCR1	SAPCD2-AS-1	'hsa-miR-612', 'hsa-miR-6762-5p'	2	0.851024	102.58	89.05	108.68	132.13	159.8	167.43	71.36	71.73	66.14	106.14	700.14	412.62	160.58	156.96	205.86	34.51	90.11	47.79
TMEM100	LINC-MACC1-1	'hsa-miR-1253', 'hsa-miR-5197-3p'	2	0.914381	8.52	3.51	6.68	33.99	24.26	24.34	67.68	63.84	61.79	1409.6	2888.22	1635.23	4914.66	5134.93	4126.48	2239.81	2916.33	2609.73
CENPM	LINC-TOPAZ1-1	'hsa-miR-5196-5p', 'hsa-miR-6756-5p'	2	0.936945	7.07	41.91	22.58	14.05	19.22	18.3	4.54	7.33	5.3	11.84	13.04	8.88	26.72	46.81	50.81	16.72	13.02	22.66
DAAM2	LINC-MACC1-1	'hsa-miR-6770-5p', 'hsa-miR-4739'	2	0.819956	8.79	5.99	11.26	15.82	15.16	14.32	35	31.99	35.08	1409.6	2888.22	1635.23	4914.66	5134.93	4126.48	2239.81	2916.33	2609.73
DAAM2	NHSL1-AS-1	'hsa-miR-6785-5p', 'hsa-miR-4763-3p'	2	0.746027	8.79	5.99	11.26	15.82	15.16	14.32	35	31.99	35.08	142.11	145.06	172.91	419.22	374.5	353.09	128.25	205.34	227.57
DAAM2	ASMTL-AS-1	'hsa-miR-4728-5p', 'hsa-miR-4739'	2	0.944015	8.79	5.99	11.26	15.82	15.16	14.32	35	31.99	35.08	200.21	32.12	60.28	27.34	22.14	22.18	71.94	54.65	84.31
CENPA	NHSL1-AS-1	'hsa-miR-6779-5p', 'hsa-miR-6876-5p'	2	0.837205	7.44	25	23.55	9.7	11.01	11.46	2.34	1.84	3.11	142.11	145.06	172.91	419.22	374.5	353.09	128.25	205.34	227.57
CSF1	U2AF2-AS-1	'hsa-miR-6883-5p', 'hsa-miR-6879-5p'	2	0.92426	50.52	37.07	38.31	86.01	104.43	109.94	194.27	192.56	204.61	220.49	51.36	87.05	8.16	15.48	33.05	95.51	139.46	48.56
ADGRG1	TCF21-AS-1	'hsa-miR-8085', 'hsa-miR-6731-5p'	2	0.735707	6.95	21.15	5.09	5.38	3.02	4.03	13.4	10.63	13.41	48.51	6.04	30.95	28.82	41.68	24.2	64.75	140.75	112.58
ADGRG1	LINC-FAM153B-3	'hsa-miR-4739', 'hsa-miR-485-5p'	2	0.973619	6.95	21.15	5.09	5.38	3.02	4.03	13.4	10.63	13.41	5.5	19.72	4.44	9.48	16.82	15.42	0	3.25	1.9
ADGRG1	ASMTL-AS-1	'hsa-miR-4728-5p', 'hsa-miR-4739'	2	0.962922	6.95	21.15	5.09	5.38	3.02	4.03	13.4	10.63	13.41	200.21	32.12	60.28	27.34	22.14	22.18	71.94	54.65	84.31
XPNPEP3	LINC-MACC1-1	'hsa-miR-3192-5p', 'hsa-miR-4739'	2	0.753099	5.7	4.47	4.27	5.03	5.91	4.68	8.13	21.83	12.08	1409.6	2888.22	1635.23	4914.66	5134.93	4126.48	2239.81	2916.33	2609.73
COPZ2	SAPCD2-AS-1	'hsa-miR-4768-3p', 'hsa-miR-7160-3p'	2	0.86699	99.37	76.88	100.02	149.79	172.94	156.17	64.74	80.62	69.86	106.14	700.14	412.62	160.58	156.96	205.86	34.51	90.11	47.79
MT1E	LINC-PRKCQ-9	'hsa-miR-4722-5p', 'hsa-miR-30b-3p'	2	0.926229	76.66	217.21	128.76	288.83	411.41	353.85	131.8	137.09	127.38	3.15	23.16	39.58	22.78	2.8	10.95	1.05	1.52	0
MT1E	LINC-RASSF7-1	'hsa-miR-612', 'hsa-miR-6860'	2	0.953487	76.66	217.21	128.76	288.83	411.41	353.85	131.8	137.09	127.38	153.7	32.77	50.19	37.63	77.39	73.25	23.52	19.03	18.37
PPP1R14B	LINC-RASSF7-1	'hsa-miR-612', 'hsa-miR-6860'	2	0.85072	169.54	484.67	271.61	210.37	287.31	234.12	84.73	114.95	101.73	153.7	32.77	50.19	37.63	77.39	73.25	23.52	19.03	18.37
PMEPA1	U2AF2-AS-1	'hsa-miR-6731-5p', 'hsa-miR-765'	2	0.843452	19.74	17.16	20.72	35.17	16.97	24.36	53.91	54.06	54.04	220.49	51.36	87.05	8.16	15.48	33.05	95.51	139.46	48.56
IGFBP6	LINC-PLPP2-3	'hsa-miR-6769a-3p', 'hsa-miR-4749-3p'	2	0.762559	254.59	217.28	263.32	116.2	128.61	120.41	38.27	45.85	46.34	135.03	47.55	9.81	8.72	0.82	18.23	57.63	40.58	82.98
IGFBP6	AP000350.10-AS-2	'hsa-miR-6783-3p', 'hsa-miR-5001-5p'	2	0.738466	254.59	217.28	263.32	116.2	128.61	120.41	38.27	45.85	46.34	613.82	781.84	604.39	1180.12	1477.82	1312.35	643.85	709.7	638.16
GAS1	CRIPAK-AS-2	'hsa-miR-3187-5p', 'hsa-miR-4767'	2	0.761509	151.1	29.07	68.89	403.71	299.97	327.97	687.65	692.49	703.02	59.4	21.59	53.22	12.51	16.08	9.92	51.81	39.62	43.04
GAS6	NEURL1B-AS-1	'hsa-miR-4685-5p', 'hsa-miR-5787'	2	0.712571	312.17	315.84	368.39	696.59	914.32	862.83	309.89	373.9	333.97	44.78	215.84	131.91	55.19	50.61	59.82	17.9	15.79	15.46
UHRF1	LINC-FN1-6	'hsa-miR-1248', 'hsa-miR-6881-3p'	2	0.757016	14.76	94.78	40.05	18.31	21.31	23.98	6.58	8.65	7.31	0	26.1	0	48.14	63.24	35.13	6.53	12.2	3.52
FAM65C	NHSL1-AS-1	'hsa-miR-4763-3p', 'hsa-miR-3620-5p'	2	0.771786	11.99	6.13	8.33	21.27	17.27	19.65	48.62	46.43	54.25	142.11	145.06	172.91	419.22	374.5	353.09	128.25	205.34	227.57
OMD	ZFHX4-AS-2	'hsa-miR-548y', 'hsa-miR-548aq-5p'	2	0.828425	0.59	0	0.95	42.51	32.79	36.87	14.07	17.21	13.39	38.96	1.95	34.02	19.31	39.97	20.11	8.76	7.08	2.17
TGFB2	LINC-ZNF32-9	'hsa-miR-3916', 'hsa-miR-136-5p'	2	0.734568	64.75	15.41	41.94	15.39	6.68	10.28	39.8	30.89	35.61	8.31	0	2.3	87.47	26.03	36.89	213.25	216.5	193.04
CEP55	ZFHX4-AS-2	'hsa-miR-30e-3p', 'hsa-miR-627-3p'	2	0.962212	10.27	47.28	32.61	10.49	16.04	18.71	4.22	4.96	5.43	38.96	1.95	34.02	19.31	39.97	20.11	8.76	7.08	2.17
MGLL	LINC-RASSF7-1	'hsa-miR-370-3p', 'hsa-miR-5001-5p'	2	0.959363	58.41	154.18	87.74	188.87	171.03	146.59	61.77	68.47	57.76	153.7	32.77	50.19	37.63	77.39	73.25	23.52	19.03	18.37
PTGDS	NHSL1-AS-1	'hsa-miR-4741', 'hsa-miR-4763-3p'	2	0.900941	2.65	1.71	0.67	33.67	37.23	27.01	74.26	73.14	84.54	142.11	145.06	172.91	419.22	374.5	353.09	128.25	205.34	227.57
PTGDS	U2AF2-AS-1	'hsa-miR-6825-5p', 'hsa-miR-6735-5p'	2	0.760731	2.65	1.71	0.67	33.67	37.23	27.01	74.26	73.14	84.54	220.49	51.36	87.05	8.16	15.48	33.05	95.51	139.46	48.56
MYBL2	NHSL1-AS-1	'hsa-miR-6779-5p', 'hsa-miR-4763-3p'	2	0.984239	8.64	48.79	22.9	13.05	23.44	20.49	4.02	6.87	5.41	142.11	145.06	172.91	419.22	374.5	353.09	128.25	205.34	227.57
MYBL2	LINC-RASSF7-1	'hsa-miR-6893-3p', 'hsa-miR-5001-5p'	2	0.964333	8.64	48.79	22.9	13.05	23.44	20.49	4.02	6.87	5.41	153.7	32.77	50.19	37.63	77.39	73.25	23.52	19.03	18.37
MYBL2	LINC-HEATR6-2	'hsa-miR-4763-3p', 'hsa-miR-3158-3p'	2	0.885227	8.64	48.79	22.9	13.05	23.44	20.49	4.02	6.87	5.41	638.68	116.86	740.85	1560.24	2091.18	2360.98	550.96	768.47	654.56
RAC3	NES-AS-1	'hsa-miR-6894-5p', 'hsa-miR-6752-5p'	2	0.725703	4.58	9.2	6.85	14.07	18.95	18.76	4.8	4.68	4.2	775.08	3311.32	1443.66	679.18	908.01	788.09	213.42	253.3	198.29
RAC3	NEURL1B-AS-1	'hsa-miR-6803-5p', 'hsa-miR-92a-2-5p'	2	0.771496	4.58	9.2	6.85	14.07	18.95	18.76	4.8	4.68	4.2	44.78	215.84	131.91	55.19	50.61	59.82	17.9	15.79	15.46
TGFBI	CROCC2-AS-1	'hsa-miR-4723-3p', 'hsa-miR-7111-3p'	2	0.938434	1697.89	1088.98	1797.78	137.68	71.87	88.73	527.27	432.49	456.97	5.5	0	0	0	0	0	3.7	13.06	8.79
MMP3	ENTPD3-AS-1	'hsa-miR-6780b-5p', 'hsa-miR-8082'	2	0.948858	63.89	334.05	117.97	2.55	4.35	4.9	10.74	8.85	23.37	50.86	97.01	35.71	104.01	130.95	126.59	40.97	64.17	47.83
ACTG2	SAPCD2-AS-1	'hsa-miR-4763-3p', 'hsa-miR-637'	2	0.780467	40.63	35.84	37.88	94.48	142.03	142.78	24.23	45.33	35.44	106.14	700.14	412.62	160.58	156.96	205.86	34.51	90.11	47.79
ACTG2	NEURL1B-AS-1	'hsa-miR-4739', 'hsa-miR-4763-3p'	2	0.74318	40.63	35.84	37.88	94.48	142.03	142.78	24.23	45.33	35.44	44.78	215.84	131.91	55.19	50.61	59.82	17.9	15.79	15.46
APOC1	NEURL1B-AS-1	'hsa-miR-4685-5p', 'hsa-miR-5787'	2	0.790128	1.57	2.42	1.52	22.4	5.96	27.73	1.75	3.09	2.67	44.78	215.84	131.91	55.19	50.61	59.82	17.9	15.79	15.46
APOC1	LINC-KLF6-16	'hsa-miR-4731-5p', 'hsa-miR-5787'	2	0.91943	1.57	2.42	1.52	22.4	5.96	27.73	1.75	3.09	2.67	10.17	77.89	35.12	6.16	42.74	30.83	0	6.51	0
APOC1	LINC-DIO3-1	'hsa-miR-4685-5p', 'hsa-miR-6791-5p'	2	0.944331	1.57	2.42	1.52	22.4	5.96	27.73	1.75	3.09	2.67	71.17	4.94	15.88	281.46	141.27	178.55	469.86	498.33	456.3
C1RL	U2AF2-AS-1	'hsa-miR-7106-5p', 'hsa-miR-765'	2	0.763183	48.56	10.38	25.25	65.39	39.44	50.94	93.45	110.77	125.14	220.49	51.36	87.05	8.16	15.48	33.05	95.51	139.46	48.56
C1RL	LINC-HEATR6-2	'hsa-miR-4254', 'hsa-miR-3158-3p'	2	0.783415	48.56	10.38	25.25	65.39	39.44	50.94	93.45	110.77	125.14	638.68	116.86	740.85	1560.24	2091.18	2360.98	550.96	768.47	654.56
C1RL	ASMTL-AS-1	'hsa-miR-7106-5p', 'hsa-miR-508-5p'	2	0.734008	48.56	10.38	25.25	65.39	39.44	50.94	93.45	110.77	125.14	200.21	32.12	60.28	27.34	22.14	22.18	71.94	54.65	84.31
DLGAP5	LINC-FN1-6	'hsa-miR-513c-5p', 'hsa-miR-5680'	2	0.772712	11.16	45.99	31.21	12.15	16.03	15.91	4.86	5.39	4.32	0	26.1	0	48.14	63.24	35.13	6.53	12.2	3.52
DLGAP5	ZFHX4-AS-2	'hsa-miR-514b-5p', 'hsa-miR-5680'	2	0.932511	11.16	45.99	31.21	12.15	16.03	15.91	4.86	5.39	4.32	38.96	1.95	34.02	19.31	39.97	20.11	8.76	7.08	2.17
CTSH	ASMTL-AS-1	'hsa-miR-1249-5p', 'hsa-miR-6797-5p'	2	0.773205	2.46	2.29	1.37	1.11	1.11	2.53	22.19	10.54	10.53	200.21	32.12	60.28	27.34	22.14	22.18	71.94	54.65	84.31
ROR2	ASMTL-AS-1	'hsa-miR-4739', 'hsa-miR-7111-5p'	2	0.859887	0.69	0.13	0.81	7.52	4	5.12	17.4	16.38	17.29	200.21	32.12	60.28	27.34	22.14	22.18	71.94	54.65	84.31
CXCL3	ADAMTS9-AS-1	'hsa-miR-6780a-5p', 'hsa-miR-6878-5p'	2	0.955709	61.58	184.71	71.09	40.36	48.98	44.14	100.78	94.2	101.2	34.65	3.27	11.94	47.5	12.22	13.74	73.25	76.82	89.11
TRANK1	LINC-AKAP13-2	'hsa-miR-6858-5p', 'hsa-miR-6754-5p'	2	0.812326	10.6	1.89	5.59	8.02	6.65	7.31	32.89	23.06	28.06	14.07	23.71	32.15	123.77	109.41	123.22	100.11	34.4	17.57
CXCL6	LINC-FAM53A-1	'hsa-miR-328-5p', 'hsa-miR-6813-5p'	2	0.783064	157.48	112.73	157.98	517.56	615.16	571.35	1341.59	1356.69	1395.87	22.38	104.85	41.01	91.99	96.19	186.57	32.63	71.08	69.67
CXCL6	LINC-TOPAZ1-1	'hsa-miR-6756-5p', 'hsa-miR-214-3p'	2	0.923941	157.48	112.73	157.98	517.56	615.16	571.35	1341.59	1356.69	1395.87	11.84	13.04	8.88	26.72	46.81	50.81	16.72	13.02	22.66
NCAPG	ZFHX4-AS-2	'hsa-miR-153-5p', 'hsa-miR-548aq-5p'	2	0.955529	13.5	65.66	40.98	13.6	16.46	16.65	4.23	4.91	3.57	38.96	1.95	34.02	19.31	39.97	20.11	8.76	7.08	2.17
HSPG2	EHD4-AS-1	'hsa-miR-6893-3p', 'hsa-miR-6752-3p'	2	0.885199	124.74	57.19	99.25	29.45	27.33	28.64	59.2	55.31	60.08	68.35	229.48	132.31	84.64	132.36	85.74	61.68	29.98	34.89
HSPG2	NEURL1B-AS-1	'hsa-miR-4685-5p', 'hsa-miR-4722-3p'	2	0.759873	124.74	57.19	99.25	29.45	27.33	28.64	59.2	55.31	60.08	44.78	215.84	131.91	55.19	50.61	59.82	17.9	15.79	15.46
HSPG2	LINC-PROP1-2	'hsa-miR-5189-5p', 'hsa-miR-4632-5p'	2	0.964585	124.74	57.19	99.25	29.45	27.33	28.64	59.2	55.31	60.08	49.39	87.67	31.63	31.7	66.12	26.22	8.67	15.97	23.76
KIF26B	NHSL1-AS-1	'hsa-miR-6779-5p', 'hsa-miR-4763-3p'	2	0.73532	2.64	1.6	2.04	8.56	4.52	4.65	18.57	17.63	17.19	142.11	145.06	172.91	419.22	374.5	353.09	128.25	205.34	227.57
KIF26B	LINC-AKAP13-2	'hsa-miR-6846-5p', 'hsa-miR-6848-5p'	2	0.955376	2.64	1.6	2.04	8.56	4.52	4.65	18.57	17.63	17.19	14.07	23.71	32.15	123.77	109.41	123.22	100.11	34.4	17.57
ITGA10	LINC-FAM50B-9	'hsa-miR-6856-5p', 'hsa-miR-6797-5p'	2	0.77463	3.23	5.96	2.74	20.47	27.49	28.24	6.99	8.98	8.58	0	0	0.6	4.72	5.39	4.82	17.99	20.23	27.93
ITGA10	LINC-DIO3-1	'hsa-miR-4728-5p', 'hsa-miR-149-3p'	2	0.980963	3.23	5.96	2.74	20.47	27.49	28.24	6.99	8.98	8.58	71.17	4.94	15.88	281.46	141.27	178.55	469.86	498.33	456.3
TNFRSF12A	LINC-TOPAZ1-1	'hsa-miR-4763-3p', 'hsa-miR-6721-5p'	2	0.979193	171.38	574.39	340.57	232.55	300.54	269.68	117.53	124.34	115.26	11.84	13.04	8.88	26.72	46.81	50.81	16.72	13.02	22.66
IL11	LINC-FAM50B-9	'hsa-miR-6791-5p', 'hsa-miR-6721-5p'	2	0.953396	13.08	33.26	16.72	4.56	4.3	2.57	15.59	15.86	14.61	0	0	0.6	4.72	5.39	4.82	17.99	20.23	27.93
VWA5A	LINC-MACC1-1	'hsa-miR-3916', 'hsa-miR-3192-5p'	2	0.986677	51.23	18.29	31.52	74.12	75.07	74.89	149.99	153.47	155.46	1409.6	2888.22	1635.23	4914.66	5134.93	4126.48	2239.81	2916.33	2609.73
UBE2S	LINC-RASSF7-1	'hsa-miR-612', 'hsa-miR-762'	2	0.745312	179.9	1001.93	450.37	348.48	417.25	378.94	157.18	190.16	182.53	153.7	32.77	50.19	37.63	77.39	73.25	23.52	19.03	18.37
DHRS3	LINC-PRKCQ-9	'hsa-miR-4459', 'hsa-miR-6825-5p'	2	0.91917	69.64	19.99	45.88	17.34	11.59	11.76	33.57	32.15	34.18	3.15	23.16	39.58	22.78	2.8	10.95	1.05	1.52	0
DHRS3	LINC-ZNF703-8	'hsa-miR-4459', 'hsa-miR-765'	2	0.799762	69.64	19.99	45.88	17.34	11.59	11.76	33.57	32.15	34.18	154.21	218.86	212.64	65.61	133.88	130.47	12.04	12.52	37.7
TBX3	LINC-RASSF7-1	'hsa-miR-762', 'hsa-miR-5001-5p'	2	0.952808	149.06	82.56	90.44	64.41	40.04	42.09	138.58	132.26	139.5	153.7	32.77	50.19	37.63	77.39	73.25	23.52	19.03	18.37
ZNF385D	ASMTL-AS-1	'hsa-miR-4739', 'hsa-miR-6876-5p'	2	0.727285	7.81	9.59	5.16	7.75	8.61	7.88	0.75	1.45	1.1	200.21	32.12	60.28	27.34	22.14	22.18	71.94	54.65	84.31
C2	U2AF2-AS-1	'hsa-miR-6879-5p', 'hsa-miR-4739'	2	0.87343	4.13	0.74	2.53	6.01	4.27	7.65	14.26	17.21	21.94	220.49	51.36	87.05	8.16	15.48	33.05	95.51	139.46	48.56
PENK	LINC-RUBCN-4	'hsa-miR-5047', 'hsa-miR-1301-3p'	2	0.797554	13466.6	7035.91	13346	965.57	675.91	759.29	269.31	305.62	291.94	52.18	23.82	0	4.03	11.74	2.91	31.52	17.61	55.13
SHCBP1	LINC-MACC1-1	'hsa-miR-5197-3p', 'hsa-miR-765'	2	0.974421	7.96	54.91	29.22	11.98	17.05	15.28	4.41	3.8	4.88	1409.6	2888.22	1635.23	4914.66	5134.93	4126.48	2239.81	2916.33	2609.73
SGK1	EDIL3-AS-1	'hsa-miR-4436b-3p', 'hsa-miR-6879-5p'	2	0.952688	37.32	79.14	63.17	19.85	27.39	25.21	51.61	46.82	57.98	190.27	117.04	30.72	120.11	113.05	131.33	381.53	324.65	187.2
SGK1	ZNF503-AS-1	'hsa-miR-4436b-3p', 'hsa-miR-6879-5p'	2	0.850938	37.32	79.14	63.17	19.85	27.39	25.21	51.61	46.82	57.98	115.76	71.08	98.27	287.96	158.49	209.45	720.27	754.96	720.2
BIRC5	LINC-TOPAZ1-1	'hsa-miR-6511a-5p', 'hsa-miR-4739'	2	0.787477	26.21	124.65	64.64	47.37	67.84	57.13	20.09	17.11	13.29	11.84	13.04	8.88	26.72	46.81	50.81	16.72	13.02	22.66
CLEC3B	LINC-DIO3-1	'hsa-miR-6836-5p', 'hsa-miR-4763-3p'	2	0.97785	0.56	0.1	0.22	10.3	8.8	12.83	2.67	1.58	1.3	71.17	4.94	15.88	281.46	141.27	178.55	469.86	498.33	456.3
SRRM2	LINC-PROP1-2	'hsa-miR-6797-5p', 'hsa-miR-6813-5p'	2	0.881563	244.54	129.15	112.71	78.54	71.18	69.61	141.02	149.36	177.68	49.39	87.67	31.63	31.7	66.12	26.22	8.67	15.97	23.76
PTGS2	GNB4-AS-1	'hsa-miR-4778-5p', 'hsa-miR-653-5p'	2	0.720787	132.22	107.04	102.03	2.72	2.42	3.38	16.37	13.47	12.86	434.49	768.43	644.74	577.55	696.53	752.65	353.07	333.36	399.73
BDNF	LINC-TRIQK-1	'hsa-miR-3145-3p', 'hsa-miR-1277-5p'	2	0.886914	41.04	21.82	41.11	7.97	6.15	7.07	17.25	17.07	17.34	15.72	1.15	21.58	11.9	0	2.76	67.42	14.32	98.74
BDNF	LINC-PGRMC2-1	'hsa-miR-3148', 'hsa-miR-3613-3p'	2	0.770183	41.04	21.82	41.11	7.97	6.15	7.07	17.25	17.07	17.34	74.15	2.5	7.63	25.33	12.99	10.11	98.94	86.95	87.96
ENTPD1	LINC-MACC1-1	'hsa-miR-6859-5p', 'hsa-miR-6760-5p'	2	0.957522	8.33	0.97	4.59	56.09	29.06	37.42	118.1	101.18	100.27	1409.6	2888.22	1635.23	4914.66	5134.93	4126.48	2239.81	2916.33	2609.73
ENTPD1	U2AF2-AS-1	'hsa-miR-6883-5p', 'hsa-miR-6731-5p'	2	0.93969	8.33	0.97	4.59	56.09	29.06	37.42	118.1	101.18	100.27	220.49	51.36	87.05	8.16	15.48	33.05	95.51	139.46	48.56
MT1M	LINC-PRKCQ-9	'hsa-miR-4459', 'hsa-miR-4722-5p'	2	0.870618	7.19	35.02	15.13	39.82	65.92	51.58	20.37	22.91	23.01	3.15	23.16	39.58	22.78	2.8	10.95	1.05	1.52	0
MT1M	LINC-DIO3-1	'hsa-miR-6722-3p', 'hsa-miR-4763-3p'	2	0.731919	7.19	35.02	15.13	39.82	65.92	51.58	20.37	22.91	23.01	71.17	4.94	15.88	281.46	141.27	178.55	469.86	498.33	456.3
TRNP1	LINC-RASSF7-1	'hsa-miR-6756-5p', 'hsa-miR-6803-5p'	2	0.860447	5.21	6	4.54	75.33	99.5	91.6	19.76	25.33	23.24	153.7	32.77	50.19	37.63	77.39	73.25	23.52	19.03	18.37
CSPG4	ENTPD3-AS-1	'hsa-miR-4254', 'hsa-miR-661'	2	0.735942	15.47	39.49	24.78	9.01	11.68	11.04	2.61	3.09	3.69	50.86	97.01	35.71	104.01	130.95	126.59	40.97	64.17	47.83
CSPG4	AP000350.10-AS-2	'hsa-miR-6829-3p', 'hsa-miR-6756-5p'	2	0.817745	15.47	39.49	24.78	9.01	11.68	11.04	2.61	3.09	3.69	613.82	781.84	604.39	1180.12	1477.82	1312.35	643.85	709.7	638.16
GOLGA8N	LINC-GDNF-1	'hsa-miR-4778-3p', 'hsa-miR-4659a-3p'	2	0.725676	7.72	2.5	0.96	1.48	1.35	1.52	9.35	2.54	24.69	136.2	452.37	283.08	90.16	72.31	115.25	262.82	178.86	235.68
GOLGA8N	ANKRD42-AS-1	'hsa-miR-4659a-3p', 'hsa-miR-4659b-3p'	2	0.948084	7.72	2.5	0.96	1.48	1.35	1.52	9.35	2.54	24.69	21.63	30.47	21.82	22.49	7.39	27.48	58.01	102.29	26.04
SPC24	LINC-TOPAZ1-1	'hsa-miR-4739', 'hsa-miR-3692-5p'	2	0.788672	8.64	49.65	25.71	14.27	20.37	13.85	6.63	5.29	4.95	11.84	13.04	8.88	26.72	46.81	50.81	16.72	13.02	22.66
STMN1	LINC-TRIB2-8	'hsa-miR-6859-5p', 'hsa-miR-5197-3p'	2	0.866442	168.07	525.3	354.45	168.38	220.55	209.16	63.62	71.18	66.88	7.31	0	1.97	13.59	3.91	8.19	0	0	0
ZWINT	AP000350.10-AS-2	'hsa-miR-4722-5p', 'hsa-miR-4763-3p'	2	0.890753	23.07	148.84	69.61	34.01	49.82	42.06	15.49	14.62	16.01	613.82	781.84	604.39	1180.12	1477.82	1312.35	643.85	709.7	638.16
ZWINT	LINC-TOPAZ1-1	'hsa-miR-6511a-5p', 'hsa-miR-4763-3p'	2	0.753169	23.07	148.84	69.61	34.01	49.82	42.06	15.49	14.62	16.01	11.84	13.04	8.88	26.72	46.81	50.81	16.72	13.02	22.66
HLA-A	ASMTL-AS-1	'hsa-miR-4728-5p', 'hsa-miR-6797-5p'	2	0.951255	350.38	297.81	349.24	470.2	433.98	432.18	1031.51	966.72	995.28	200.21	32.12	60.28	27.34	22.14	22.18	71.94	54.65	84.31
CCDC69	LINC-AKAP13-2	'hsa-miR-6846-5p', 'hsa-miR-6858-5p'	2	0.775937	3.19	2.87	1.44	35.46	20.81	23.94	80.05	70.87	74.96	14.07	23.71	32.15	123.77	109.41	123.22	100.11	34.4	17.57
HLA-F	LINC-GDNF-1	'hsa-miR-4778-3p', 'hsa-miR-4659a-3p'	2	0.932876	1.94	1.81	0.83	6.16	5.93	6.05	27.28	24.76	29.12	136.2	452.37	283.08	90.16	72.31	115.25	262.82	178.86	235.68
H6PD	ASMTL-AS-1	'hsa-miR-6808-5p', 'hsa-miR-4739'	2	0.733623	28.81	13.77	21	34.74	25.19	26.82	79	70.54	78.53	200.21	32.12	60.28	27.34	22.14	22.18	71.94	54.65	84.31
KREMEN1	LINC-HEATR6-2	'hsa-miR-6748-5p', 'hsa-miR-4763-3p'	2	0.777417	19.05	7.12	7.1	40.7	21.92	26.37	68.49	63.39	62.8	638.68	116.86	740.85	1560.24	2091.18	2360.98	550.96	768.47	654.56
TUBA1C	LINC-MACC1-1	'hsa-miR-3192-5p', 'hsa-miR-4739'	2	0.890721	324.2	1182.33	693.67	369.01	538.52	475.43	164.73	181.62	174.72	1409.6	2888.22	1635.23	4914.66	5134.93	4126.48	2239.81	2916.33	2609.73
TUBA1C	AP000350.10-AS-2	'hsa-miR-6756-5p', 'hsa-miR-4739'	2	0.744884	324.2	1182.33	693.67	369.01	538.52	475.43	164.73	181.62	174.72	613.82	781.84	604.39	1180.12	1477.82	1312.35	643.85	709.7	638.16
TUBA1C	LINC-RASSF7-1	'hsa-miR-5189-5p', 'hsa-miR-6756-5p'	2	0.950458	324.2	1182.33	693.67	369.01	538.52	475.43	164.73	181.62	174.72	153.7	32.77	50.19	37.63	77.39	73.25	23.52	19.03	18.37
TUBA1C	LINC-TOPAZ1-1	'hsa-miR-6756-5p', 'hsa-miR-4739'	2	0.88581	324.2	1182.33	693.67	369.01	538.52	475.43	164.73	181.62	174.72	11.84	13.04	8.88	26.72	46.81	50.81	16.72	13.02	22.66
THBS1	NEURL1B-AS-1	'hsa-miR-5787', 'hsa-miR-4763-3p'	2	0.870962	482.04	223.54	372.25	352.75	435.23	435.15	150.8	195.84	179.23	44.78	215.84	131.91	55.19	50.61	59.82	17.9	15.79	15.46
RHOU	U2AF2-AS-1	'hsa-miR-6883-5p', 'hsa-miR-4739'	2	0.793756	2.73	1.96	2.35	6.69	3.84	4.33	25.42	24.33	27.49	220.49	51.36	87.05	8.16	15.48	33.05	95.51	139.46	48.56
POLR2A	NES-AS-1	'hsa-miR-6812-5p', 'hsa-miR-6825-5p'	2	0.891706	40.61	39.98	36.41	22.4	16.43	16.55	46	35.97	55.55	775.08	3311.32	1443.66	679.18	908.01	788.09	213.42	253.3	198.29
PBK	LINC-MACC1-1	'hsa-miR-1270', 'hsa-miR-5197-3p'	2	0.831984	13.35	80.77	37.98	21.12	30.12	25.67	6.08	6.26	7.72	1409.6	2888.22	1635.23	4914.66	5134.93	4126.48	2239.81	2916.33	2609.73
HLA-B	U2AF2-AS-1	'hsa-miR-4739', 'hsa-miR-6758-5p'	2	0.738819	332.87	285.56	339.92	376.55	389.9	382.53	799.49	780.99	778.88	220.49	51.36	87.05	8.16	15.48	33.05	95.51	139.46	48.56
HLA-B	ASMTL-AS-1	'hsa-miR-4739', 'hsa-miR-6758-5p'	2	0.914661	332.87	285.56	339.92	376.55	389.9	382.53	799.49	780.99	778.88	200.21	32.12	60.28	27.34	22.14	22.18	71.94	54.65	84.31
BOLA2B	LINC-PRKCQ-9	'hsa-miR-4459', 'hsa-miR-4722-5p'	2	0.833873	21.85	49.25	14.37	43.49	58.99	38.36	16.6	17.64	17.69	3.15	23.16	39.58	22.78	2.8	10.95	1.05	1.52	0
HMGA2	LINC-TOPAZ1-1	'hsa-miR-6756-5p', 'hsa-miR-4739'	2	0.729973	8.76	43.51	11.97	12.46	19.53	18.75	3.45	5.46	6.64	11.84	13.04	8.88	26.72	46.81	50.81	16.72	13.02	22.66
TACC3	AP000350.10-AS-2	'hsa-miR-6756-5p', 'hsa-miR-6783-3p'	2	0.96402	20.89	100.29	57.4	25.84	32.85	31.17	11.64	10.04	9.81	613.82	781.84	604.39	1180.12	1477.82	1312.35	643.85	709.7	638.16
TMSB4X	KCNMA1-AS-2	'hsa-miR-6808-5p', 'hsa-miR-548an'	2	0.966713	4184.9	4183.92	4816.03	9594.64	12579.3	11709.8	3675.73	4604.62	3948.04	121.04	243.46	207.17	63.4	144.52	71.95	36.69	38.1	13.98
STRA13	LINC-RASSF7-1	'hsa-miR-8089', 'hsa-miR-6893-5p'	2	0.832486	39.26	156.77	67.43	93.65	111.65	96.47	42.26	47.91	41.28	153.7	32.77	50.19	37.63	77.39	73.25	23.52	19.03	18.37
CORO6	LINC-AKAP13-2	'hsa-miR-6846-5p', 'hsa-miR-6848-5p'	2	0.882966	8.74	2.03	2.59	17.35	9.82	11.02	28.3	26.29	32.14	14.07	23.71	32.15	123.77	109.41	123.22	100.11	34.4	17.57
BCL2L11	ASMTL-AS-1	'hsa-miR-4728-5p', 'hsa-miR-4739'	2	0.998651	1.99	1.45	2.39	5.78	2.29	2.62	10.99	12.92	11.4	200.21	32.12	60.28	27.34	22.14	22.18	71.94	54.65	84.31
CRABP2	EHD4-AS-1	'hsa-miR-6778-3p', 'hsa-miR-6760-5p'	2	0.818158	51.44	25.06	38.88	232.29	230.51	236.41	55.25	91.26	54.63	68.35	229.48	132.31	84.64	132.36	85.74	61.68	29.98	34.89
CRABP2	LINC-RASSF7-1	'hsa-miR-6829-3p', 'hsa-miR-8089'	2	0.760708	51.44	25.06	38.88	232.29	230.51	236.41	55.25	91.26	54.63	153.7	32.77	50.19	37.63	77.39	73.25	23.52	19.03	18.37
HSD11B1	LINC-AKAP13-2	'hsa-miR-3150b-3p', 'hsa-miR-4784'	2	0.878131	0.33	0	0.44	3.63	4.36	2.12	22.51	18.43	21.11	14.07	23.71	32.15	123.77	109.41	123.22	100.11	34.4	17.57
